# Supplementary material for: Posterior Probability Matching and Human Perceptual Decision Making
Source: PLoS Comput Biol. 2015 Jun 16;11(6):e1004342. doi: 10.1371/journal.pcbi.1004342 (PMC4469678; doi:10.1371/journal.pcbi.1004342)
Supplement: S1 Data — This MATLAB code reproduces the results from Experiment 1 shown in Fig 3a and the results from Experiment 2 shown in Fig 3b. (ZIP) [file pcbi.1004342.s004.zip]

Archive with 31 entries (29 files):
- ploscb2015/
- ploscb2015/data/
- ploscb2015/data/experiment1_subject01.txt
- ploscb2015/data/experiment1_subject02.txt
- ploscb2015/data/experiment1_subject03.txt
- ploscb2015/data/experiment2_subject01.txt
- ploscb2015/data/experiment2_subject02.txt
- ploscb2015/data/experiment2_subject03.txt
- ploscb2015/data/experiment2_subject04.txt
- ploscb2015/data/experiment2_subject05.txt
- ploscb2015/data/experiment2_subject06.txt
- ploscb2015/data/experiment2_subject07.txt
- ploscb2015/data/experiment2_subject08.txt
- ploscb2015/data/experiment2_subject09.txt
- ploscb2015/data/experiment2_subject10.txt
- ploscb2015/data/experiment2_subject11.txt
- ploscb2015/data/experiment2_subject12.txt
- ploscb2015/data/experiment2_subject13.txt
- ploscb2015/data/experiment2_subject14.txt
- ploscb2015/data/experiment2_subject15.txt
- ploscb2015/data/experiment2_subject16.txt
- ploscb2015/data/experiment2_subject17.txt
- ploscb2015/data/experiment2_subject18.txt
- ploscb2015/data/experiment2_subject19.txt
- ploscb2015/data/experiment2_subject20.txt
- ploscb2015/data/experiment2_subject21.txt
- ploscb2015/data/experiment2_subject22.txt
- ploscb2015/figure3a.m
- ploscb2015/figure3b.m
- ploscb2015/pcpa2ie.m
- ploscb2015/readme.txt
