# Supplementary material for: Posterior Probability Matching and Human Perceptual Decision Making
Source: PLoS Comput Biol. 2015 Jun 16;11(6):e1004342. doi: 10.1371/journal.pcbi.1004342 (PMC4469678; doi:10.1371/journal.pcbi.1004342)
Supplement: S1 Data — This MATLAB code reproduces the results from Experiment 1 shown in Fig 3a and the results from Experiment 2 shown in Fig 3b. (ZIP) [file pcbi.1004342.s004.zip › ploscb2015/data/experiment1_subject01.txt]

% 03-Jul-2013 11:39:52
% trial matchtrial target_interval randseed randnseed signal_contrast response correct rt
1	-1	2	41402990	82803890	0.41754	2	1	0.454
2	-1	2	5793494	11584894	0.41754	2	1	0.001
3	-1	1	24340897	48679697	0.32118	1	1	0.345
4	-1	1	75557001	151111901	0.32118	1	1	0.213
5	-1	2	16128204	32254304	0.24706	2	1	0.969
6	-1	1	31502008	63001908	0.24706	1	1	0.279
7	-1	2	76085312	152168512	0.19005	2	1	0.300
8	-1	2	24648315	49294515	0.19005	2	1	0.336
9	-1	1	77258619	154515119	0.14619	1	1	0.373
10	-1	2	32530622	65059122	0.14619	1	0	0.765
11	-1	2	27896326	55790526	0.19005	2	1	0.102
12	-1	1	56369630	112737130	0.19005	1	1	0.298
13	-1	1	4941033	9879933	0.14619	1	1	0.262
14	-1	1	49535877	99069677	0.14619	1	1	0.202
15	-1	2	88751081	177500081	0.11246	2	1	0.256
16	-1	1	33342184	66682284	0.11246	1	1	0.168
17	-1	2	68551588	137101088	0.08650	2	1	0.185
18	-1	2	5086091	10170091	0.08650	2	1	0.285
19	-1	1	52364495	104726895	0.06654	1	1	0.246
20	-1	2	95566698	191131298	0.06654	2	1	0.151
21	-1	1	29499401	58996701	0.05119	1	1	0.150
22	-1	2	63378905	126755705	0.05119	2	1	0.341
23	-1	2	15940108	31878108	0.03937	2	1	0.353
24	-1	2	69897812	139793512	0.03937	2	1	0.144
25	-1	1	2412415	4822715	0.03029	2	0	0.076
26	-1	1	28346518	56690918	0.03937	1	1	0.236
27	-1	1	70222022	140441922	0.03937	1	1	0.607
28	-1	1	48201325	96400525	0.03029	2	0	0.184
29	-1	2	84760129	169518129	0.03937	2	1	0.340
30	-1	1	37320132	74638132	0.03937	1	1	0.334
31	-1	1	88551577	177101077	0.03029	1	1	0.273
32	-1	1	34487880	68973680	0.03029	1	1	0.189
33	-1	1	71054084	142106084	0.02330	2	0	0.416
34	-1	2	30324087	60646087	0.03029	2	1	0.165
35	-1	1	65522391	131042691	0.03029	2	0	0.286
36	-1	2	12791994	25581894	0.03937	2	1	0.159
37	-1	1	48013597	96025097	0.03937	1	1	0.185
38	-1	2	84571801	169141501	0.03029	1	0	0.351
39	-1	1	39876404	79750704	0.03937	1	1	1.606
40	-1	1	19255609	38509109	0.03937	1	1	0.438
41	-1	2	81208913	162415713	0.03029	2	1	0.533
42	-1	1	52519317	105036517	0.03029	1	1	0.501
43	-1	1	21094120	42186120	0.02330	1	1	0.361
44	-1	1	75031524	150060924	0.02330	1	1	0.159
45	-1	1	10244127	20486127	0.01792	2	0	0.193
46	-1	1	48204530	96406930	0.02330	1	1	0.432
47	-1	1	10059934	20117734	0.02330	1	1	0.358
48	-1	2	64047879	128093679	0.01792	2	1	0.572
49	-1	2	39320582	78639082	0.01792	1	0	0.598
50	-1	2	17272186	34542286	0.02330	1	0	0.332
51	-1	1	68541490	137080890	0.03029	1	1	0.317
52	-1	1	18408393	36814693	0.03029	1	1	0.369
53	-1	1	72369397	144736697	0.02330	1	1	0.274
54	-1	1	18239300	36476500	0.02330	1	1	0.426
55	-1	1	78867104	157732104	0.01792	2	0	0.181
56	-1	1	15441707	30881307	0.02330	1	1	0.462
57	-1	2	78694111	157386111	0.02330	2	1	0.562
58	-1	1	54913515	109824915	0.01792	1	1	0.202
59	-1	2	93219318	186436518	0.01792	2	1	0.524
60	-1	1	64507822	129013522	0.01379	1	1	0.333
61	-1	2	17088325	34174525	0.01379	1	0	0.282
62	-1	1	64372129	128742129	0.01792	1	1	0.344
63	-1	2	15589032	31175932	0.01792	1	0	0.438
64	-1	1	78875436	157748736	0.02330	1	1	0.701
65	-1	1	67494481	134986881	0.02330	1	1	0.512
66	-1	2	37456584	74911084	0.01792	2	1	0.599
67	-1	1	15385788	30769488	0.01792	1	1	0.437
68	-1	1	77346492	154690892	0.01379	1	1	0.276
69	-1	2	23226195	46450295	0.01379	1	0	0.410
70	-1	1	82539899	165077699	0.01792	1	1	0.340
71	-1	2	35103502	70204902	0.01792	2	1	0.199
72	-1	1	73024406	146046706	0.01379	1	1	0.215
73	-1	2	13561009	27119909	0.01379	2	1	0.113
74	-1	2	43465912	86929712	0.01060	1	0	0.354
75	-1	2	97389916	194777716	0.01379	2	1	0.055
76	-1	2	21908019	43813919	0.01379	2	1	0.019
77	-1	2	42465222	84928322	0.01060	2	1	0.176
78	-1	2	78998626	157995126	0.01060	2	1	0.140
79	-1	1	11541029	23079929	0.00816	1	1	0.613
80	-1	2	89510733	179019333	0.00816	2	1	0.238
81	-1	2	31391336	62780536	0.00627	2	1	0.406
82	-1	2	90674381	181346681	0.00627	2	1	0.102
83	-1	1	19224184	38446284	0.00483	1	1	0.339
84	-1	2	71838788	143675488	0.00483	2	1	0.347
85	-1	2	23040391	46078691	0.00371	1	0	0.369
86	-1	2	78363495	156724895	0.00483	1	0	0.280
87	-1	1	25579298	51156498	0.00627	2	0	0.223
88	-1	1	64832202	129662302	0.00816	1	1	0.363
89	-1	1	20035705	40069305	0.00816	2	0	0.268
90	-1	1	65997709	131993309	0.01060	2	0	0.432
91	-1	2	26553212	53104312	0.01379	1	0	0.151
92	-1	1	60505916	121009716	0.01792	2	0	0.270
93	-1	2	6407319	12812519	0.02330	2	1	1.275
94	-1	2	51124324	102246524	0.02330	2	1	0.615
95	-1	1	31733127	63464127	0.01792	1	1	0.376
96	-1	1	86996831	173991531	0.01792	2	0	0.220
97	-1	1	27574134	55146134	0.02330	1	1	0.288
98	-1	1	74820938	149639738	0.02330	1	1	0.273
99	-1	2	20709382	41416682	0.01792	2	1	0.296
100	-1	2	67992886	135983686	0.01792	2	1	0.418
101	-1	1	15223403	30444703	0.01379	1	1	0.739
102	-1	2	96827407	193652707	0.01379	2	1	0.329
103	-1	1	48029610	96057110	0.01060	2	0	0.352
104	-1	1	1997514	3992914	0.01379	1	1	0.217
105	-1	1	42536217	85070317	0.01379	1	1	0.146
106	-1	2	73756621	147511121	0.01060	1	0	0.269
107	-1	2	19697124	39392124	0.01379	2	1	0.341
108	-1	2	72234628	144467128	0.01379	1	0	0.264
109	-1	2	16843531	33684931	0.01792	2	1	0.332
110	-1	1	68054535	136106935	0.01792	2	0	0.154
111	-1	1	658838	1315538	0.02330	1	1	0.066
112	-1	2	25175341	50348541	0.02330	1	0	0.126
113	-1	1	56411745	112821345	0.03029	1	1	0.350
114	-1	1	10336548	20670948	0.03029	1	1	0.195
115	-1	2	46883192	93764292	0.02330	2	1	0.575
116	-1	1	22160196	44318296	0.02330	1	1	1.432
117	-1	1	82948001	165893901	0.01792	1	1	0.389
118	-1	1	40858504	81714904	0.01792	1	1	0.185
119	-1	2	76057708	152113308	0.01379	2	1	0.382
120	-1	1	32674511	65346911	0.01379	1	1	0.286
121	-1	2	78600515	157198915	0.01060	2	1	0.112
122	-1	1	8476718	16951318	0.01060	1	1	0.287
123	-1	2	55701622	111401122	0.00816	1	0	0.231
124	-1	2	97662525	195322925	0.01060	1	0	0.238
125	-1	2	39524628	79047128	0.01379	1	0	0.381
126	-1	2	96145732	192289332	0.01792	1	0	0.417
127	-1	2	56730336	113458536	0.02330	2	1	0.498
128	-1	1	22704939	45407739	0.02330	1	1	0.411
129	-1	1	81919443	163836743	0.01792	2	0	0.321
130	-1	2	31872946	63743746	0.02330	1	0	0.338
131	-1	1	84442850	168883550	0.03029	1	1	0.264
132	-1	1	28989994	57977894	0.03029	1	1	0.217
133	-1	2	68232598	136463098	0.02330	1	0	0.364
134	-1	2	23512201	47022301	0.03029	2	1	0.581
135	-1	2	132905	263705	0.03029	2	1	0.024
136	-1	1	20640308	41278508	0.02330	1	1	0.045
137	-1	2	43846711	87691311	0.02330	1	0	0.198
138	-1	2	81767015	163531915	0.03029	1	0	0.294
139	-1	2	29031018	58059918	0.03937	1	0	0.415
140	-1	1	89637422	179272722	0.05119	2	0	0.635
141	-1	1	71549426	143096726	0.06654	1	1	0.550
142	-1	1	44181029	88359929	0.06654	1	1	0.300
143	-1	1	92783833	185565533	0.05119	1	1	0.249
144	-1	1	35985236	71968336	0.05119	1	1	0.146
145	-1	2	68513140	137024140	0.03937	1	0	0.278
146	-1	2	14499343	28996543	0.05119	2	1	0.077
147	-1	1	40328946	80655746	0.05119	2	0	0.579
148	-1	1	16986150	33970150	0.06654	1	1	0.511
149	-1	1	86890636	173779236	0.06654	1	1	0.670
150	-1	2	72861840	145721640	0.05119	2	1	0.428
151	101	1	15223403	30444703	0.01379	1	1	0.306
152	102	2	96827407	193652707	0.01379	1	0	0.366
153	103	1	48029610	96057110	0.01060	1	1	0.583
154	104	1	1997514	3992914	0.01379	1	1	0.531
155	105	1	42536217	85070317	0.01379	1	1	0.570
156	106	2	73756621	147511121	0.01060	2	1	0.273
157	107	2	19697124	39392124	0.01379	2	1	0.336
158	108	2	72234628	144467128	0.01379	2	1	0.388
159	109	2	16843531	33684931	0.01792	2	1	0.200
160	110	1	68054535	136106935	0.01792	2	0	0.114
161	111	1	658838	1315538	0.02330	1	1	0.257
162	112	2	25175341	50348541	0.02330	2	1	0.565
163	113	1	56411745	112821345	0.03029	1	1	0.421
164	114	1	10336548	20670948	0.03029	1	1	0.265
165	115	2	46883192	93764292	0.02330	2	1	0.237
166	116	1	22160196	44318296	0.02330	1	1	0.485
167	117	1	82948001	165893901	0.01792	1	1	0.832
168	118	1	40858504	81714904	0.01792	1	1	3.787
169	119	2	76057708	152113308	0.01379	2	1	6.163
170	120	1	32674511	65346911	0.01379	2	0	0.376
171	121	2	78600515	157198915	0.01060	2	1	0.824
172	122	1	8476718	16951318	0.01060	1	1	0.397
173	123	2	55701622	111401122	0.00816	2	1	0.571
174	124	2	97662525	195322925	0.01060	1	0	0.244
175	125	2	39524628	79047128	0.01379	1	0	0.445
176	126	2	96145732	192289332	0.01792	1	0	0.407
177	127	2	56730336	113458536	0.02330	2	1	0.320
178	128	1	22704939	45407739	0.02330	1	1	0.262
179	129	1	81919443	163836743	0.01792	2	0	0.202
180	130	2	31872946	63743746	0.02330	2	1	0.492
181	131	1	84442850	168883550	0.03029	1	1	0.235
182	132	1	28989994	57977894	0.03029	1	1	0.264
183	133	2	68232598	136463098	0.02330	1	0	0.330
184	134	2	23512201	47022301	0.03029	2	1	0.412
185	135	2	132905	263705	0.03029	2	1	0.228
186	136	1	20640308	41278508	0.02330	1	1	0.201
187	137	2	43846711	87691311	0.02330	2	1	0.311
188	138	2	81767015	163531915	0.03029	1	0	0.118
189	139	2	29031018	58059918	0.03937	2	1	0.378
190	140	1	89637422	179272722	0.05119	2	0	0.291
191	141	1	71549426	143096726	0.06654	1	1	0.324
192	142	1	44181029	88359929	0.06654	1	1	0.238
193	143	1	92783833	185565533	0.05119	1	1	0.300
194	144	1	35985236	71968336	0.05119	1	1	0.217
195	145	2	68513140	137024140	0.03937	1	0	0.389
196	146	2	14499343	28996543	0.05119	2	1	0.129
197	147	1	40328946	80655746	0.05119	2	0	0.306
198	148	1	16986150	33970150	0.06654	2	0	0.870
199	149	1	86890636	173779236	0.06654	2	0	0.356
200	150	2	72861840	145721640	0.05119	2	1	0.339
201	-1	2	23166757	46331457	0.05119	1	0	10.172
202	-1	2	49020770	98039470	0.06654	1	0	0.248
203	-1	1	90887374	181772674	0.08650	1	1	0.079
204	-1	2	15413777	30825477	0.08650	2	1	0.910
205	-1	2	25438081	50874081	0.06654	2	1	0.541
206	-1	1	98034985	196067885	0.06654	2	0	0.685
207	-1	1	84037989	168073889	0.08650	1	1	0.199
208	-1	1	21935792	43869492	0.08650	1	1	0.517
209	-1	1	91874496	183746896	0.06654	1	1	0.524
210	-1	1	63142900	126283700	0.06654	1	1	0.245
211	-1	1	6377603	12753103	0.05119	1	1	0.125
212	-1	2	37702947	75403847	0.05119	2	1	0.104
213	-1	1	66135451	132268851	0.03937	1	1	0.235
214	-1	1	8043754	16085454	0.03937	1	1	0.394
215	-1	1	65979058	131956058	0.03029	2	0	0.800
216	-1	2	65339362	130676662	0.03937	1	0	0.457
217	-1	1	29972965	59943865	0.05119	1	1	0.277
218	-1	2	75828269	151654469	0.05119	2	1	0.252
219	-1	2	19104572	38207072	0.03937	1	0	0.476
220	-1	1	85032076	170062076	0.05119	1	1	0.371
221	-1	1	40286679	80571279	0.05119	2	0	0.261
222	-1	2	84870583	169739083	0.06654	1	0	0.654
223	-1	1	68168387	136334687	0.08650	1	1	0.119
224	-1	1	96696390	193390690	0.08650	1	1	0.307
225	-1	2	45284193	90566293	0.06654	2	1	0.271
226	-1	2	89858897	179715697	0.06654	2	1	0.166
227	-1	2	25090200	50178300	0.05119	1	0	0.223
228	-1	2	65660404	131318704	0.06654	1	0	0.360
229	-1	2	18260848	36519648	0.08650	2	1	0.287
230	-1	1	65467752	130933452	0.08650	1	1	0.047
231	-1	1	88673955	177345855	0.06654	1	1	0.442
232	-1	1	51957459	103912859	0.06654	1	1	0.251
233	-1	1	95172662	190343262	0.05119	1	1	0.204
234	-1	2	34422665	68843265	0.05119	1	0	0.139
235	-1	2	65658869	131315669	0.06654	2	1	0.326
236	-1	2	16876072	33750072	0.06654	1	0	0.256
237	-1	2	61470676	122939276	0.08650	2	1	0.369
238	-1	2	15363279	30724479	0.08650	2	1	0.507
239	-1	2	85317883	170633683	0.06654	2	1	0.370
240	-1	2	40604086	81206086	0.06654	1	0	0.441
241	-1	2	3893390	7784690	0.08650	2	1	0.412
242	-1	1	63125194	126248294	0.08650	1	1	0.301
243	-1	2	11685597	23369097	0.06654	2	1	0.456
244	-1	1	74977001	149951901	0.06654	1	1	0.425
245	-1	1	35588004	71173904	0.05119	1	1	0.258
246	-1	2	78802549	157603049	0.05119	2	1	0.304
247	-1	2	27402352	54802652	0.03937	2	1	0.187
248	-1	2	63947456	127892856	0.03937	2	1	0.567
249	-1	1	39244959	78487859	0.03029	1	1	0.248
250	-1	1	82462663	164923263	0.03029	1	1	0.346
251	-1	2	35101266	70200466	0.02330	2	1	0.365
252	-1	1	90327670	180653270	0.02330	1	1	0.247
253	-1	2	33571073	67140073	0.01792	2	1	0.351
254	-1	1	87484577	174967077	0.01792	2	0	0.222
255	-1	1	28087380	56172680	0.02330	1	1	0.227
256	-1	1	69941584	139881084	0.02330	2	0	0.289
257	-1	1	17178287	34354487	0.03029	2	0	0.528
258	-1	1	87145391	174288691	0.03937	2	0	0.270
259	-1	2	31777294	63552494	0.05119	2	1	0.292
260	-1	1	78947298	157892498	0.05119	1	1	0.307
261	-1	1	27567401	55132701	0.03937	1	1	0.326
262	-1	2	77433405	154864705	0.03937	2	1	0.321
263	-1	2	27362049	54722049	0.03029	2	1	0.071
264	-1	2	53269153	106536253	0.03029	2	1	0.094
265	-1	1	81771256	163540456	0.02330	2	0	0.523
266	-1	2	53107360	106212660	0.03029	2	1	0.136
267	-1	2	84302863	168603663	0.03029	2	1	0.196
268	-1	2	22192366	44382666	0.02330	2	1	0.187
269	-1	2	60079570	120157070	0.02330	2	1	0.223
270	-1	2	99302873	198603673	0.01792	1	0	0.259
271	-1	1	43947976	87893876	0.02330	1	1	0.328
272	-1	1	95129780	190257480	0.02330	2	0	0.208
273	-1	2	34401283	68800483	0.03029	2	1	0.202
274	-1	1	73603587	147205087	0.03029	1	1	0.316
275	-1	1	23515090	47028090	0.02330	2	0	0.322
276	-1	1	73447394	146892694	0.03029	1	1	0.369
277	-1	1	28698097	57394097	0.03029	2	0	0.169
278	-1	1	63939501	127876901	0.03937	1	1	0.155
279	-1	1	97773304	195544504	0.03937	1	1	0.239
280	-1	1	38381607	76761107	0.03029	2	0	0.262
281	-1	2	82964752	165927452	0.03937	2	1	0.287
282	-1	2	28863055	57724055	0.03937	2	1	0.216
283	-1	1	69421059	138840059	0.03029	1	1	0.132
284	-1	1	1950762	3899462	0.03029	1	1	0.490
285	-1	2	69252666	138503266	0.02330	2	1	0.226
286	-1	2	9787069	19572069	0.02330	2	1	0.302
287	-1	1	58403073	116804073	0.01792	1	1	0.113
288	-1	2	88259076	176516076	0.01792	1	0	0.225
289	-1	2	28867479	57732879	0.02330	1	0	0.234
290	-1	1	69418683	138835283	0.03029	1	1	0.241
291	-1	1	12611086	25220086	0.03029	1	1	0.265
292	-1	2	55881590	111761090	0.02330	2	1	0.345
293	-1	1	7097593	14193093	0.02330	2	0	0.172
294	-1	1	42380096	84758096	0.03029	1	1	0.182
295	-1	2	78898200	157794300	0.03029	1	0	0.514
296	-1	1	48908703	97815303	0.03937	1	1	0.232
297	-1	2	90760407	181518707	0.03937	1	0	0.367
298	-1	2	46044851	92087651	0.05119	2	1	0.193
299	-1	1	83921855	167841655	0.05119	1	1	0.352
300	-1	1	37858658	75715258	0.03937	1	1	0.382
% finished 03-Jul-2013 12:15:11
% 03-Jul-2013 14:11:45
% trial matchtrial target_interval randseed randnseed signal_contrast response correct rt
1	-1	2	63878481	127754881	0.41754	2	1	3.898
2	-1	1	61629788	123257488	0.41754	1	1	1.251
3	-1	2	5069192	10136292	0.32118	2	1	0.373
4	-1	1	60279896	120557696	0.32118	1	1	0.838
5	-1	1	62254400	124506700	0.24706	1	1	0.476
6	-1	1	28222103	56442103	0.24706	1	1	0.296
7	-1	1	75440007	150877907	0.19005	1	1	0.276
8	-1	1	21385210	42768310	0.19005	1	1	0.451
9	-1	2	84632555	169263055	0.14619	2	1	0.412
10	-1	1	43910458	87818858	0.14619	1	1	0.426
11	-1	1	3179662	6357262	0.11246	1	1	0.342
12	-1	2	55762766	111523466	0.11246	2	1	0.446
13	-1	1	17740269	35478469	0.08650	1	1	0.512
14	-1	1	87619873	175237673	0.08650	1	1	0.612
15	-1	1	65596677	131191277	0.06654	2	0	1.053
16	-1	2	89006881	178011681	0.08650	2	1	0.253
17	-1	2	32225284	64448484	0.08650	2	1	0.238
18	-1	1	74137788	148273488	0.06654	1	1	0.398
19	-1	2	32049591	64097091	0.06654	2	1	0.291
20	-1	2	79269095	158536095	0.05119	2	1	0.253
21	-1	2	22590098	45178098	0.05119	2	1	0.366
22	-1	1	77762602	155523102	0.03937	1	1	0.359
23	-1	2	31724505	63446905	0.03937	1	0	0.334
24	-1	2	82992309	165982509	0.05119	2	1	0.376
25	-1	1	38222312	76442512	0.05119	1	1	0.385
26	-1	1	94824357	189646657	0.03937	1	1	0.333
27	-1	2	46085260	92168460	0.03937	2	1	0.270
28	-1	2	91949464	183896864	0.03029	1	0	0.460
29	-1	1	56590968	113179868	0.03937	1	1	0.328
30	-1	2	7842271	15682471	0.03937	2	1	0.353
31	-1	1	61752675	123503275	0.03029	1	1	0.471
32	-1	2	27703378	55404678	0.03029	2	1	0.382
33	-1	1	84270882	168539682	0.02330	2	0	0.281
34	-1	2	31595385	63188685	0.03029	1	0	0.249
35	-1	2	73446589	146891089	0.03937	2	1	0.336
36	-1	2	24694192	49386292	0.03937	1	0	0.988
37	-1	1	46749396	93496696	0.05119	1	1	0.911
38	-1	1	55405801	110809501	0.05119	1	1	0.376
39	-1	1	10695404	21388704	0.03937	2	0	0.541
40	-1	2	83271608	166541108	0.05119	1	0	0.409
41	-1	2	42558211	85114311	0.06654	1	0	0.792
42	-1	2	39226556	78451056	0.08650	2	1	0.548
43	-1	1	10485760	20969460	0.08650	1	1	0.271
44	-1	1	56395564	112789064	0.06654	2	0	0.357
45	-1	2	10353467	20704867	0.08650	1	0	0.484
46	-1	1	77607471	155212871	0.11246	1	1	0.358
47	-1	1	31520074	63038074	0.11246	1	1	0.273
48	-1	2	76082878	152163678	0.08650	2	1	1.368
49	-1	1	31521082	63040082	0.08650	1	1	0.575
50	-1	1	8163486	16324886	0.06654	2	0	0.315
51	-1	1	58070290	116138490	0.08650	1	1	0.485
52	-1	1	26683693	53365293	0.08650	1	1	0.325
53	-1	2	77917197	155832297	0.06654	1	0	0.343
54	-1	1	30547400	61092700	0.08650	1	1	0.464
55	-1	1	93747004	187491904	0.08650	1	1	0.324
56	-1	2	45066207	90130307	0.06654	2	1	0.534
57	-1	2	17661211	35320311	0.06654	2	1	0.358
58	-1	2	70216015	140429915	0.05119	2	1	0.436
59	-1	1	32181859	64361659	0.05119	1	1	0.390
60	-1	2	91411563	182821063	0.03937	2	1	0.347
61	-1	1	42687366	85372666	0.03937	2	0	0.780
62	-1	2	39360070	78718070	0.05119	2	1	0.441
63	-1	2	2596874	5191674	0.05119	1	0	0.562
64	-1	1	77897578	155793078	0.06654	2	0	0.515
65	-1	1	47920681	95839281	0.08650	1	1	0.289
66	-1	1	95084885	190167685	0.08650	1	1	0.358
67	-1	1	50366389	100730689	0.06654	1	1	0.425
68	-1	1	9631892	19261692	0.06654	1	1	0.397
69	-1	2	67544696	135087296	0.05119	2	1	0.292
70	-1	2	14811699	29621299	0.05119	2	1	0.332
71	-1	2	66036803	132071503	0.03937	1	0	0.243
72	-1	2	7982706	15963306	0.05119	2	1	0.356
73	-1	1	61838210	123674310	0.05119	1	1	0.275
74	-1	1	7789713	15577313	0.03937	1	1	0.032
75	-1	2	28320257	56638457	0.03937	2	1	0.382
76	-1	1	84869161	169736261	0.03029	2	0	0.479
77	-1	2	49529064	99056064	0.03937	1	0	0.430
78	-1	2	11480368	22958668	0.05119	1	0	0.396
79	-1	2	69413472	138824872	0.06654	1	0	0.530
80	-1	2	40703275	81404475	0.08650	2	1	0.556
81	-1	2	14619679	29237279	0.08650	2	1	0.378
82	-1	2	71186883	142371683	0.06654	1	0	0.358
83	-1	1	25155686	50309286	0.08650	1	1	0.420
84	-1	1	85687690	171373290	0.08650	1	1	0.709
85	-1	1	74357794	148713494	0.06654	1	1	0.441
86	-1	1	36305497	72608897	0.06654	1	1	0.425
87	-1	2	96866101	193730101	0.05119	1	0	0.318
88	-1	1	46848704	93695304	0.06654	1	1	0.452
89	-1	2	10091208	20180308	0.06654	2	1	0.526
90	-1	2	81381312	162760512	0.05119	2	1	0.420
91	-1	2	40658615	81315115	0.05119	2	1	0.207
92	-1	2	79864560	159727060	0.03937	2	1	0.479
93	-1	1	44475863	88949663	0.03937	2	0	0.486
94	-1	1	11785767	23569467	0.05119	1	1	0.267
95	-1	2	56308671	112615271	0.05119	2	1	0.493
96	-1	1	24962974	49923874	0.03937	2	0	0.469
97	-1	1	90906378	181810678	0.05119	1	1	0.428
98	-1	1	51538182	103074282	0.05119	2	0	0.312
99	-1	1	1392685	2783285	0.06654	1	1	0.407
100	-1	1	60647589	121293089	0.06654	1	1	0.527
101	-1	2	15909600	31817100	0.05119	1	0	0.860
102	-1	2	9538704	19075304	0.06654	2	1	0.234
103	-1	1	51436308	102870508	0.06654	1	1	0.240
104	-1	1	93305411	186608711	0.05119	2	0	0.422
105	-1	2	53939015	107875915	0.06654	2	1	0.225
106	-1	1	93129518	186256918	0.06654	1	1	0.252
107	-1	2	37744562	75487062	0.05119	1	0	0.217
108	-1	2	78304366	156606666	0.06654	2	1	0.380
109	-1	2	34884469	69766869	0.06654	2	1	0.161
110	-1	1	68764873	137527673	0.05119	1	1	0.047
111	-1	2	91945376	183888676	0.05119	1	0	0.305
112	-1	2	40587179	81172279	0.06654	2	1	0.253
113	-1	2	83771883	167541683	0.06654	2	1	0.286
114	-1	2	31058586	62115086	0.05119	2	1	0.247
115	-1	1	74251190	148500290	0.05119	1	1	0.232
116	-1	2	16157093	32312093	0.03937	2	1	0.240
117	-1	1	58091297	116180497	0.03937	1	1	0.749
118	-1	1	52080001	104157901	0.03029	1	1	0.273
119	-1	2	96621504	193240904	0.03029	2	1	0.143
120	-1	1	29220507	58438907	0.02330	1	1	0.380
121	-1	2	85780911	171559711	0.02330	2	1	0.213
122	-1	2	23687514	47372914	0.01792	1	0	0.071
123	-1	1	49588617	99175117	0.02330	1	1	0.341
124	-1	1	2106562	4211062	0.02330	1	1	0.418
125	-1	2	62734266	125466466	0.01792	1	0	0.402
126	-1	1	20703669	41405269	0.02330	1	1	0.348
127	-1	1	74571673	149141273	0.02330	1	1	0.239
128	-1	1	16476576	32951076	0.01792	1	1	0.238
129	-1	2	57069380	114136680	0.01792	1	0	0.276
130	-1	1	2970083	5938083	0.02330	1	1	0.212
131	-1	2	42194786	84387486	0.02330	2	1	0.280
132	-1	1	89462290	178922490	0.01792	2	0	0.174
133	-1	2	24713493	49424893	0.02330	2	1	0.320
134	-1	1	75924597	151847097	0.02330	1	1	0.393
135	-1	1	33849700	67697300	0.01792	2	0	0.317
136	-1	1	82447904	164893704	0.02330	1	1	0.336
137	-1	1	33698507	67394907	0.02330	1	1	0.293
138	-1	1	80935911	161869711	0.01792	2	0	0.347
139	-1	1	32222914	64443714	0.02330	1	1	0.303
140	-1	2	80741618	161481118	0.02330	2	1	0.355
141	-1	1	34686321	69370521	0.01792	1	1	0.263
142	-1	2	77912466	155822866	0.01792	1	0	0.337
143	-1	2	29204869	58407669	0.02330	2	1	0.325
144	-1	1	80393573	160785073	0.02330	2	0	0.365
145	-1	1	35688076	71374076	0.03029	1	1	0.423
146	-1	1	96241580	192481080	0.03029	1	1	0.339
147	-1	1	48871083	97740083	0.02330	2	0	0.654
148	-1	2	33545387	67088687	0.03029	1	0	0.410
149	-1	2	92758391	185514691	0.03937	1	0	0.388
150	-1	2	50721695	101441295	0.05119	2	1	0.448
151	101	2	15909600	31817100	0.05119	1	0	0.405
152	102	2	9538704	19075304	0.06654	2	1	0.199
153	103	1	51436308	102870508	0.06654	1	1	0.317
154	104	1	93305411	186608711	0.05119	1	1	0.260
155	105	2	53939015	107875915	0.06654	1	0	0.366
156	106	1	93129518	186256918	0.06654	1	1	0.214
157	107	2	37744562	75487062	0.05119	1	0	0.242
158	108	2	78304366	156606666	0.06654	2	1	0.228
159	109	2	34884469	69766869	0.06654	2	1	0.386
160	110	1	68764873	137527673	0.05119	1	1	0.146
161	111	2	91945376	183888676	0.05119	1	0	0.285
162	112	2	40587179	81172279	0.06654	2	1	0.204
163	113	2	83771883	167541683	0.06654	2	1	0.421
164	114	2	31058586	62115086	0.05119	1	0	0.262
165	115	1	74251190	148500290	0.05119	1	1	0.315
166	116	2	16157093	32312093	0.03937	2	1	0.369
167	117	1	58091297	116180497	0.03937	2	0	0.466
168	118	1	52080001	104157901	0.03029	1	1	0.241
169	119	2	96621504	193240904	0.03029	2	1	0.275
170	120	1	29220507	58438907	0.02330	1	1	0.921
171	121	2	85780911	171559711	0.02330	2	1	0.328
172	122	2	23687514	47372914	0.01792	1	0	0.376
173	123	1	49588617	99175117	0.02330	1	1	0.324
174	124	1	2106562	4211062	0.02330	1	1	0.357
175	125	2	62734266	125466466	0.01792	2	1	0.336
176	126	1	20703669	41405269	0.02330	1	1	0.525
177	127	1	74571673	149141273	0.02330	1	1	0.326
178	128	1	16476576	32951076	0.01792	2	0	0.487
179	129	2	57069380	114136680	0.01792	1	0	0.464
180	130	1	2970083	5938083	0.02330	1	1	0.364
181	131	2	42194786	84387486	0.02330	1	0	0.416
182	132	1	89462290	178922490	0.01792	2	0	0.337
183	133	2	24713493	49424893	0.02330	2	1	0.299
184	134	1	75924597	151847097	0.02330	1	1	0.334
185	135	1	33849700	67697300	0.01792	1	1	0.194
186	136	1	82447904	164893704	0.02330	1	1	0.153
187	137	1	33698507	67394907	0.02330	1	1	0.295
188	138	1	80935911	161869711	0.01792	2	0	0.315
189	139	1	32222914	64443714	0.02330	1	1	0.363
190	140	2	80741618	161481118	0.02330	1	0	0.324
191	141	1	34686321	69370521	0.01792	1	1	0.320
192	142	2	77912466	155822866	0.01792	2	1	0.222
193	143	2	29204869	58407669	0.02330	2	1	0.426
194	144	1	80393573	160785073	0.02330	2	0	0.278
195	145	1	35688076	71374076	0.03029	2	0	0.317
196	146	1	96241580	192481080	0.03029	1	1	0.193
197	147	1	48871083	97740083	0.02330	2	0	0.412
198	148	2	33545387	67088687	0.03029	2	1	0.393
199	149	2	92758391	185514691	0.03937	1	0	0.612
200	150	2	50721695	101441295	0.05119	2	1	0.309
201	-1	1	10197101	20392101	0.05119	1	1	0.365
202	-1	2	54419005	108835905	0.03937	1	0	0.331
203	-1	2	7013808	14025508	0.05119	2	1	0.565
204	-1	2	82284612	164567112	0.05119	2	1	0.342
205	-1	1	34837715	69673315	0.03937	2	0	0.666
206	-1	1	19512919	39023719	0.05119	1	1	0.285
207	-1	1	66752523	133502923	0.05119	1	1	0.318
208	-1	1	16659926	33317726	0.03937	2	0	0.245
209	-1	2	59925730	119849330	0.05119	2	1	0.390
210	-1	1	17814274	35626474	0.05119	1	1	0.348
211	-1	2	70422178	140842278	0.03937	2	1	0.560
212	-1	2	45668881	91335681	0.03937	2	1	0.218
213	-1	1	86290185	172578285	0.03029	1	1	0.635
214	-1	2	66919989	133837889	0.03029	1	0	0.305
215	-1	1	15504992	31007892	0.03937	1	1	0.342
216	-1	1	68088696	136175296	0.03937	2	0	0.184
217	-1	2	4646799	9291499	0.05119	2	1	0.205
218	-1	1	43832502	87662902	0.05119	1	1	0.614
219	-1	2	24495906	48989706	0.03937	2	1	0.330
220	-1	2	75751110	151500110	0.03937	2	1	0.300
221	-1	2	24309813	48617513	0.03029	1	0	0.343
222	-1	2	76961017	153919917	0.03937	1	0	0.292
223	-1	2	24171020	48339920	0.05119	2	1	0.249
224	-1	1	66062824	132123524	0.05119	1	1	0.843
225	-1	2	69412228	138822328	0.03937	2	1	0.393
226	-1	1	25965231	51928331	0.03937	1	1	0.276
227	-1	1	70579076	141156076	0.03029	1	1	0.411
228	-1	2	29791179	59580279	0.03029	1	0	0.266
229	-1	1	74422583	148843083	0.03937	1	1	0.457
230	-1	1	39000386	77998686	0.03937	1	1	0.340
231	-1	2	91592990	183183890	0.03029	2	1	0.430
232	-1	2	52159294	104316494	0.03029	2	1	0.268
233	-1	2	98114697	196227297	0.02330	2	1	0.411
234	-1	1	57360301	114718501	0.02330	1	1	0.220
235	-1	2	97933004	195863904	0.01792	2	1	0.352
236	-1	2	51828708	103655308	0.01792	1	0	1.366
237	-1	2	7293112	14584112	0.02330	2	1	0.204
238	-1	2	45154315	90306515	0.02330	1	0	0.230
239	-1	2	87122319	174242519	0.03029	2	1	0.516
240	-1	1	57002423	114002723	0.03029	1	1	0.458
241	-1	2	21623726	43245326	0.02330	2	1	0.494
242	-1	1	88916630	177831130	0.02330	1	1	0.416
243	-1	1	49472833	98943533	0.01792	2	0	0.491
244	-1	1	16789978	33577878	0.02330	2	0	0.404
245	-1	2	76070382	152138682	0.03029	2	1	0.309
246	-1	1	25951285	51900485	0.03029	1	1	0.356
247	-1	1	79916589	159831089	0.02330	2	0	1.218
248	-1	1	20633893	41265693	0.03029	1	1	0.262
249	-1	2	65195897	130389697	0.03029	2	1	0.129
250	-1	2	96412300	192822500	0.02330	2	1	0.349
251	-1	1	51639904	103277704	0.02330	1	1	0.339
252	-1	2	4257807	8513507	0.01792	2	1	0.333
253	-1	1	55483111	110964111	0.01792	1	1	0.452
254	-1	1	20094914	40187714	0.01379	2	0	0.429
255	-1	2	82062618	164123118	0.01792	2	1	0.467
256	-1	1	47956721	95911321	0.01792	2	0	0.791
257	-1	2	44642225	89282325	0.02330	1	0	0.226
258	-1	1	85227229	170452329	0.03029	1	1	0.354
259	-1	2	39103332	78204532	0.03029	2	1	0.376
260	-1	2	94409036	188815936	0.02330	2	1	0.273
261	-1	1	40284180	80566280	0.02330	1	1	3.285
262	-1	2	86732387	173462687	0.01792	2	1	0.371
263	-1	1	41952690	83903290	0.01792	2	0	0.403
264	-1	2	1249994	2497894	0.02330	1	0	0.262
265	-1	2	45800497	91598897	0.03029	2	1	0.001
266	-1	2	63630001	127257901	0.03029	2	1	0.281
267	-1	1	10911904	21821704	0.02330	2	0	0.359
268	-1	2	63498408	126994708	0.03029	2	1	0.445
269	-1	2	26755711	53509311	0.03029	1	0	0.614
270	-1	1	7433715	14865315	0.03937	2	0	0.483
271	-1	2	74710719	149419319	0.05119	1	0	0.377
272	-1	2	29935422	59868722	0.06654	2	1	0.346
273	-1	1	81187326	162372526	0.06654	1	1	0.549
274	-1	1	55109530	110216930	0.05119	1	1	0.367
275	-1	1	9063333	18124533	0.05119	1	1	0.307
276	-1	2	58951737	117901337	0.03937	2	1	0.257
277	-1	1	3549281	7096481	0.03937	1	1	0.317
278	-1	2	53441385	106880685	0.03029	2	1	0.203
279	-1	1	92682188	185362288	0.03029	1	1	0.357
280	-1	2	46589591	93177091	0.02330	2	1	0.179
281	-1	1	83167595	166333095	0.02330	2	0	0.456
282	-1	2	47772298	95542498	0.03029	2	1	0.136
283	-1	2	79008202	158014302	0.03029	2	1	0.269
284	-1	1	24914205	49826305	0.02330	2	0	0.316
285	-1	2	74856009	149709909	0.03029	2	1	0.186
286	-1	2	11382212	22762312	0.03029	2	1	0.155
287	-1	2	43912815	87823515	0.02330	1	0	0.290
288	-1	1	91207219	182412319	0.03029	1	1	0.707
289	-1	1	81151123	162300123	0.03029	1	1	0.609
290	-1	2	60416327	120830527	0.02330	1	0	0.323
291	-1	2	11750530	23498930	0.03029	1	0	0.396
292	-1	2	69658134	139314134	0.03937	2	1	0.786
293	-1	1	66269938	132537738	0.03937	1	1	0.206
294	-1	2	5522382	11042682	0.03029	2	1	0.001
295	-1	2	23377685	46753285	0.03029	2	1	0.086
296	-1	1	50563889	101125689	0.02330	1	1	0.040
297	-1	2	73784692	147567292	0.02330	1	0	0.145
298	-1	1	6379895	12757695	0.03029	1	1	0.238
299	-1	1	48247998	96493898	0.03029	1	1	0.116
300	-1	2	78173002	156343902	0.02330	2	1	0.304
% finished 03-Jul-2013 14:42:26
% 04-Jul-2013 15:20:32
% trial matchtrial target_interval randseed randnseed signal_contrast response correct rt
1	-1	2	93884511	187766911	0.41754	2	1	0.573
2	-1	1	58099815	116197515	0.41754	1	1	0.458
3	-1	1	22742318	45482518	0.32118	1	1	0.318
4	-1	2	72614963	145227863	0.32118	2	1	0.388
5	-1	1	30584066	61166066	0.24706	1	1	0.161
6	-1	2	63099970	126197870	0.24706	2	1	0.304
7	-1	2	11720973	23439873	0.19005	2	1	0.259
8	-1	1	56259877	112517677	0.19005	1	1	0.336
9	-1	2	8891080	17780080	0.14619	2	1	0.243
10	-1	2	52109784	104217484	0.14619	2	1	0.324
11	-1	2	2049587	4097087	0.11246	2	1	0.251
12	-1	1	45265290	90528490	0.11246	2	0	0.284
13	-1	2	92473494	184944894	0.14619	2	1	0.302
14	-1	1	41073197	82144297	0.14619	1	1	0.409
15	-1	1	353101	704101	0.11246	2	0	0.339
16	-1	1	52930005	105857905	0.14619	1	1	0.295
17	-1	2	1523208	3044308	0.14619	2	1	0.243
18	-1	1	44755711	89509311	0.11246	2	0	4.916
19	-1	2	55433520	110864920	0.14619	2	1	0.322
20	-1	1	5351964	10701864	0.14619	1	1	0.251
21	-1	2	48577867	97153667	0.11246	1	0	0.429
22	-1	2	10545271	21088471	0.14619	2	1	0.476
23	-1	2	76440675	152879275	0.14619	2	1	0.330
24	-1	1	27724578	55447078	0.11246	1	1	0.272
25	-1	2	72275082	144548082	0.11246	2	1	0.159
26	-1	2	6201685	12401285	0.08650	2	1	0.470
27	-1	1	72105789	144209489	0.08650	1	1	0.492
28	-1	1	39399092	78796092	0.06654	1	1	0.341
29	-1	2	91948896	183895696	0.06654	2	1	0.121
30	-1	1	23210899	46419699	0.05119	1	1	30.931
31	-1	2	35557574	71113074	0.05119	2	1	0.353
32	-1	2	89440178	178878278	0.03937	1	0	0.431
33	-1	1	51407482	102812882	0.05119	1	1	0.347
34	-1	1	2645885	5289685	0.05119	1	1	0.471
35	-1	1	68625289	137248489	0.03937	1	1	0.317
36	-1	2	18541792	37081492	0.03937	2	1	0.474
37	-1	1	83107096	166212096	0.03029	1	1	0.392
38	-1	2	41044799	82087499	0.03029	1	0	1.446
39	-1	2	4488704	8975304	0.03937	2	1	0.367
40	-1	1	59738708	119475308	0.03937	1	1	0.335
41	-1	1	12351811	24701511	0.03029	2	0	0.401
42	-1	1	70254515	140506915	0.03937	1	1	0.281
43	-1	1	17522418	35042718	0.03937	2	0	0.579
44	-1	2	94093822	188185522	0.05119	1	0	0.343
45	-1	1	46703066	93404066	0.06654	1	1	0.339
46	-1	1	99279370	198556670	0.06654	2	0	0.462
47	-1	2	63903774	127805474	0.08650	2	1	0.298
48	-1	2	12502277	25002477	0.08650	1	0	0.486
49	-1	1	79743381	159484681	0.11246	1	1	0.391
50	-1	1	37695784	75389484	0.11246	1	1	0.710
51	-1	1	27709388	55416688	0.08650	1	1	0.427
52	-1	1	88248392	176494692	0.08650	1	1	0.111
53	-1	2	18186195	36370295	0.06654	2	1	0.934
54	-1	2	30879099	61756099	0.06654	2	1	0.345
55	-1	2	83420703	166839303	0.05119	2	1	0.205
56	-1	1	22663306	45324506	0.05119	1	1	0.340
57	-1	1	73911810	147821510	0.03937	2	0	0.287
58	-1	2	21179013	42355913	0.05119	2	1	0.366
59	-1	2	75070217	150138317	0.05119	2	1	0.456
60	-1	1	39694820	79387520	0.03937	1	1	0.497
61	-1	2	5627865	11253665	0.03937	2	1	1.690
62	-1	1	93101370	186200670	0.03029	1	1	0.395
63	-1	1	51030674	102059274	0.03029	2	0	0.616
64	-1	2	31679077	63356077	0.03937	2	1	0.425
65	-1	1	90921481	181840881	0.03937	1	1	0.524
66	-1	2	62207485	124412885	0.03029	2	1	1.363
67	-1	1	14982489	29962889	0.03029	1	1	0.633
68	-1	2	96912493	193822893	0.02330	2	1	0.527
69	-1	1	68225897	136449697	0.02330	2	0	0.256
70	-1	1	12811400	25620700	0.03029	1	1	0.260
71	-1	1	57358104	114714104	0.03029	1	1	0.784
72	-1	1	54040708	108079308	0.02330	1	1	0.292
73	-1	2	1246911	2491711	0.02330	2	1	0.442
74	-1	1	63215115	126428115	0.01792	1	1	0.352
75	-1	1	15791318	31580518	0.01792	1	1	0.255
76	-1	2	60368322	120734522	0.01379	2	1	0.354
77	-1	2	14283266	28564466	0.01379	1	0	0.225
78	-1	1	54854470	109706870	0.01792	1	1	1.582
79	-1	2	31662574	63323074	0.01792	1	0	0.569
80	-1	2	6945378	13888678	0.02330	2	1	0.638
81	-1	2	87551982	175101882	0.02330	1	0	0.925
82	-1	1	98902186	197802286	0.03029	2	0	0.962
83	-1	1	12958590	25915090	0.03937	2	0	0.314
84	-1	2	62863294	125724494	0.05119	2	1	0.434
85	-1	1	24798397	49594697	0.05119	1	1	0.503
86	-1	1	93385301	186768501	0.03937	2	0	0.427
87	-1	1	53996705	107991305	0.05119	1	1	0.327
88	-1	2	5224208	10446308	0.05119	1	0	0.377
89	-1	1	61867012	123731912	0.06654	1	1	0.356
90	-1	1	15765115	31528115	0.06654	1	1	0.460
91	-1	1	80385419	160768719	0.05119	1	1	0.271
92	-1	2	26303422	52604722	0.05119	1	0	0.237
93	-1	2	68212467	136422867	0.06654	2	1	0.332
94	-1	1	19450570	38899070	0.06654	1	1	0.399
95	-1	1	77381274	154760474	0.05119	1	1	0.333
96	-1	1	28633777	57265477	0.05119	1	1	0.766
97	-1	1	23977081	47952081	0.03937	1	1	0.955
98	-1	2	36642885	73283685	0.03937	2	1	0.353
99	-1	2	90543489	181084889	0.03029	2	1	0.335
100	-1	1	43157092	86312092	0.03029	2	0	0.492
101	-1	1	30522509	61042909	0.03937	1	1	0.455
102	-1	2	84070213	168138313	0.03937	2	1	0.381
103	-1	2	40717916	81433716	0.03029	2	1	0.297
104	-1	1	89218320	178434520	0.03029	1	1	0.181
105	-1	2	25768123	51534123	0.02330	1	0	0.313
106	-1	2	75730727	151459327	0.03029	1	0	0.320
107	-1	2	26946730	53891330	0.03937	2	1	0.001
108	-1	2	44841474	89680874	0.03937	2	1	0.224
109	-1	1	85454278	170906478	0.03029	2	0	0.212
110	-1	2	24596281	49190481	0.03937	2	1	0.278
111	-1	2	70531485	141060885	0.03937	2	1	0.292
112	-1	1	17761388	35520688	0.03029	1	1	0.347
113	-1	1	69022492	138042892	0.03029	2	0	0.375
114	-1	2	25607395	51212695	0.03937	1	0	0.274
115	-1	1	71528899	143055699	0.05119	1	1	0.191
116	-1	1	8073602	16145102	0.05119	2	0	0.274
117	-1	2	52675506	105348906	0.06654	1	0	0.425
118	-1	2	13238309	26474509	0.08650	2	1	0.379
119	-1	2	68544713	137087313	0.08650	2	1	0.332
120	-1	1	18413216	36824316	0.06654	1	1	0.397
121	-1	2	76354220	152706320	0.06654	2	1	0.611
122	-1	2	55699124	111396124	0.05119	1	0	0.701
123	-1	2	44325827	88649527	0.06654	2	1	0.240
124	-1	1	87542531	175082931	0.06654	1	1	0.262
125	-1	2	30756875	61511675	0.05119	2	1	0.287
126	-1	2	76693679	153385279	0.05119	2	1	0.289
127	-1	2	23901182	47800282	0.03937	2	1	0.250
128	-1	1	67188686	134375286	0.03937	1	1	0.395
129	-1	2	25084289	50166489	0.03029	2	1	0.426
130	-1	2	85729793	171457493	0.03029	2	1	0.275
131	-1	1	31593896	63185696	0.02330	1	1	0.266
132	-1	1	74880600	149759100	0.02330	1	1	0.291
133	-1	1	20732903	41463703	0.01792	1	1	0.468
134	-1	1	86697707	173393307	0.01792	1	1	0.523
135	-1	1	57985911	115969711	0.01379	1	1	0.348
136	-1	2	11886114	23770114	0.01379	1	0	0.360
137	-1	2	65830518	131658918	0.01792	1	0	0.337
138	-1	2	18409521	36816921	0.02330	2	1	0.334
139	-1	1	69688125	139374125	0.02330	1	1	0.271
140	-1	1	15578428	31154728	0.01792	2	0	0.373
141	-1	1	70831632	141661132	0.02330	2	0	0.294
142	-1	1	19393776	38785476	0.03029	1	1	0.527
143	-1	2	89345580	178689080	0.03029	1	0	0.310
144	-1	1	37928783	75855483	0.03937	1	1	0.306
145	-1	1	85191787	170381487	0.03937	1	1	0.333
146	-1	1	37787890	75573690	0.03029	1	1	0.305
147	-1	1	86352294	172702494	0.03029	1	1	0.486
148	-1	2	53643098	107284098	0.02330	2	1	0.148
149	-1	1	86189301	172376501	0.02330	1	1	0.347
150	-1	1	40075404	80148704	0.01792	1	1	0.687
151	101	1	30522509	61042909	0.03937	1	1	0.240
152	102	2	84070213	168138313	0.03937	2	1	0.377
153	103	2	40717916	81433716	0.03029	2	1	0.291
154	104	1	89218320	178434520	0.03029	1	1	0.001
155	105	2	25768123	51534123	0.02330	1	0	0.378
156	106	2	75730727	151459327	0.03029	1	0	0.671
157	107	2	26946730	53891330	0.03937	2	1	0.428
158	108	2	44841474	89680874	0.03937	2	1	0.428
159	109	1	85454278	170906478	0.03029	1	1	0.409
160	110	2	24596281	49190481	0.03937	1	0	0.586
161	111	2	70531485	141060885	0.03937	2	1	0.374
162	112	1	17761388	35520688	0.03029	1	1	0.320
163	113	1	69022492	138042892	0.03029	2	0	0.001
164	114	2	25607395	51212695	0.03937	1	0	0.336
165	115	1	71528899	143055699	0.05119	1	1	0.307
166	116	1	8073602	16145102	0.05119	1	1	0.359
167	117	2	52675506	105348906	0.06654	1	0	0.350
168	118	2	13238309	26474509	0.08650	2	1	0.220
169	119	2	68544713	137087313	0.08650	2	1	0.133
170	120	1	18413216	36824316	0.06654	2	0	0.353
171	121	2	76354220	152706320	0.06654	2	1	0.206
172	122	2	55699124	111396124	0.05119	1	0	0.320
173	123	2	44325827	88649527	0.06654	2	1	0.526
174	124	1	87542531	175082931	0.06654	1	1	0.359
175	125	2	30756875	61511675	0.05119	2	1	0.309
176	126	2	76693679	153385279	0.05119	2	1	0.313
177	127	2	23901182	47800282	0.03937	2	1	0.481
178	128	1	67188686	134375286	0.03937	2	0	0.449
179	129	2	25084289	50166489	0.03029	1	0	0.418
180	130	2	85729793	171457493	0.03029	2	1	0.267
181	131	1	31593896	63185696	0.02330	1	1	0.306
182	132	1	74880600	149759100	0.02330	1	1	0.342
183	133	1	20732903	41463703	0.01792	1	1	0.377
184	134	1	86697707	173393307	0.01792	1	1	0.283
185	135	1	57985911	115969711	0.01379	2	0	0.236
186	136	2	11886114	23770114	0.01379	2	1	0.267
187	137	2	65830518	131658918	0.01792	1	0	0.178
188	138	2	18409521	36816921	0.02330	1	0	0.243
189	139	1	69688125	139374125	0.02330	1	1	0.210
190	140	1	15578428	31154728	0.01792	1	1	0.355
191	141	1	70831632	141661132	0.02330	2	0	0.655
192	142	1	19393776	38785476	0.03029	1	1	0.264
193	143	2	89345580	178689080	0.03029	2	1	0.724
194	144	1	37928783	75855483	0.03937	1	1	0.204
195	145	1	85191787	170381487	0.03937	1	1	0.331
196	146	1	37787890	75573690	0.03029	1	1	0.250
197	147	1	86352294	172702494	0.03029	1	1	0.265
198	148	2	53643098	107284098	0.02330	2	1	0.468
199	149	1	86189301	172376501	0.02330	1	1	0.256
200	150	1	40075404	80148704	0.01792	1	1	0.316
201	-1	2	80267829	160533529	0.01792	2	1	1.452
202	-1	2	32612133	65222133	0.01379	2	1	0.340
203	-1	2	83888937	167775737	0.01379	1	0	0.279
204	-1	1	29781581	59561081	0.01792	2	0	0.263
205	-1	1	74370585	148739085	0.02330	1	1	0.263
206	-1	1	17593888	35185688	0.02330	2	0	0.475
207	-1	2	83558892	167115692	0.03029	1	0	0.201
208	-1	2	22790295	45578495	0.03937	1	0	1.067
209	-1	2	47439699	94877299	0.05119	2	1	0.439
210	-1	2	9399503	18796903	0.05119	2	1	0.413
211	-1	2	68690307	137378507	0.03937	1	0	0.755
212	-1	2	61311911	122621711	0.05119	2	1	0.241
213	-1	1	3221514	6440914	0.05119	1	1	0.976
214	-1	1	19929618	39857118	0.03937	1	1	0.306
215	-1	1	68506222	137010322	0.03937	1	1	0.271
216	-1	2	14410725	28819325	0.03029	2	1	0.103
217	-1	2	42928128	85854128	0.03029	2	1	0.178
218	-1	2	79517232	159032332	0.02330	1	0	0.395
219	-1	2	36082735	72163335	0.03029	2	1	0.183
220	-1	2	71332939	142663739	0.03029	2	1	0.696
221	-1	2	57291084	114580084	0.02330	2	1	0.441
222	-1	2	19215987	38429887	0.02330	2	1	0.312
223	-1	1	69154391	138306691	0.01792	1	1	1.087
224	-1	2	96522995	193043895	0.01792	2	1	0.375
225	-1	2	53110799	106219499	0.01379	1	0	0.363
226	-1	1	8374702	16747302	0.01792	2	0	0.340
227	-1	1	60949806	121897506	0.02330	2	0	0.255
228	-1	1	5539609	11077109	0.03029	1	1	0.938
229	-1	1	16856513	33710913	0.03029	2	0	0.276
230	-1	1	62781417	125560717	0.03937	1	1	0.301
231	-1	1	12705020	25407920	0.03937	1	1	0.386
232	-1	2	69325024	138647924	0.03029	1	0	0.380
233	-1	1	24543727	49085327	0.03937	2	0	0.284
234	-1	1	70489431	140976731	0.05119	1	1	0.318
235	-1	1	20359934	40717734	0.05119	1	1	0.204
236	-1	2	59597838	119193538	0.03937	2	1	0.514
237	-1	2	28203141	56404141	0.03937	2	1	0.166
238	-1	2	62083386	124164686	0.03029	1	0	0.400
239	-1	1	21369889	42737689	0.03937	1	1	0.265
240	-1	2	65942493	131882893	0.03937	2	1	0.173
241	-1	1	1170696	2339296	0.03029	1	1	0.351
242	-1	1	55057700	110113300	0.03029	1	1	0.301
243	-1	2	3655503	7308903	0.02330	1	0	0.182
244	-1	2	38876906	77751706	0.03029	2	1	0.176
245	-1	1	74132910	148263710	0.03029	1	1	0.545
246	-1	1	45380613	90759113	0.02330	1	1	0.332
247	-1	2	96654417	193306717	0.02330	2	1	0.230
248	-1	2	38534720	77067320	0.01792	2	1	0.468
249	-1	2	4494524	8986924	0.01792	1	0	0.432
250	-1	2	65080228	130158328	0.02330	2	1	0.311
251	-1	2	15018531	30034931	0.02330	1	0	0.429
252	-1	2	76960335	153918535	0.03029	2	1	0.252
253	-1	1	20188138	40374138	0.03029	2	0	0.266
254	-1	2	64755042	129507942	0.03937	2	1	0.418
255	-1	2	25350386	50698686	0.03937	2	1	0.355
256	-1	1	77962690	155923290	0.03029	1	1	0.249
257	-1	1	21178893	42355693	0.03029	2	0	0.659
258	-1	1	5804697	11607297	0.03937	2	0	0.486
259	-1	1	73091101	146180101	0.05119	1	1	0.959
260	-1	1	87131105	174260105	0.05119	1	1	0.405
261	-1	1	46361608	92721108	0.03937	2	0	0.365
262	-1	1	1663812	3325512	0.05119	1	1	0.327
263	-1	2	52864316	105726516	0.05119	1	0	0.374
264	-1	1	8151419	16300719	0.06654	1	1	0.440
265	-1	2	68732323	137462523	0.06654	2	1	0.318
266	-1	1	18646626	37291126	0.05119	1	1	0.516
267	-1	2	88601230	177200330	0.05119	2	1	0.243
268	-1	1	31820833	63639533	0.03937	1	1	0.209
269	-1	1	69759337	139516537	0.03937	1	1	0.379
270	-1	2	26308940	52615740	0.03029	2	1	0.407
271	-1	2	85602544	171202944	0.03029	2	1	0.221
272	-1	2	24813188	49624288	0.02330	2	1	0.178
273	-1	2	61352292	122702492	0.02330	1	0	0.253
274	-1	1	5944395	11886695	0.03029	2	0	0.310
275	-1	1	54510899	109019699	0.03937	2	0	0.749
276	-1	2	48522302	97042502	0.05119	2	1	0.331
277	-1	2	99779106	199556106	0.05119	2	1	0.213
278	-1	1	39005809	78009509	0.03937	2	0	0.254
279	-1	2	82241813	164481513	0.05119	2	1	0.191
280	-1	2	20112216	40222316	0.05119	2	1	0.046
281	-1	1	43333619	86665119	0.03937	1	1	0.477
282	-1	2	7974023	15945923	0.03937	1	0	0.267
283	-1	1	53851627	107701127	0.05119	1	1	0.338
284	-1	1	6439030	12875930	0.05119	2	0	0.150
285	-1	2	40340933	80679733	0.06654	2	1	0.098
286	-1	2	66204937	132407737	0.06654	2	1	0.219
287	-1	2	6793740	13585340	0.05119	2	1	0.200
288	-1	2	45972743	91943343	0.05119	1	0	0.561
289	-1	2	19952088	39902088	0.06654	2	1	0.295
290	-1	2	68525992	137049892	0.06654	2	1	0.259
291	-1	2	13123695	26245295	0.05119	2	1	0.599
292	-1	2	91077299	182152499	0.05119	2	1	0.387
293	-1	2	47639002	95275902	0.03937	2	1	0.338
294	-1	2	98921006	197839906	0.03937	2	1	0.218
295	-1	1	39452609	78903109	0.03029	1	1	0.382
296	-1	1	96063313	192124513	0.03029	1	1	0.426
297	-1	2	56664317	113326517	0.02330	2	1	0.388
298	-1	2	13246520	26490920	0.02330	2	1	0.223
299	-1	1	52480024	104957924	0.01792	1	1	0.291
300	-1	2	99744727	199487327	0.01792	2	1	0.325
% finished 04-Jul-2013 15:47:44
% 04-Jul-2013 16:45:16
% trial matchtrial target_interval randseed randnseed signal_contrast response correct rt
1	-1	1	25306115	50610115	0.41754	1	1	0.607
2	-1	1	93605619	187209119	0.41754	1	1	0.291
3	-1	1	40829322	81656522	0.32118	1	1	0.252
4	-1	1	84073426	168144726	0.32118	1	1	0.789
5	-1	1	80756330	161510530	0.24706	1	1	1.201
6	-1	1	20098934	40195734	0.24706	1	1	0.969
7	-1	2	35477838	70953538	0.19005	2	1	0.465
8	-1	2	77242	152342	0.19005	2	1	0.254
9	-1	1	43277986	86553886	0.14619	1	1	0.375
10	-1	1	99903690	199805290	0.14619	1	1	0.355
11	-1	1	53860394	107718694	0.11246	1	1	0.286
12	-1	2	99737897	199473697	0.11246	2	1	0.128
13	-1	1	30961200	61920300	0.08650	1	1	0.230
14	-1	2	70263804	140525504	0.08650	2	1	0.602
15	-1	1	49489007	98975907	0.06654	1	1	0.296
16	-1	1	95409711	190817311	0.06654	1	1	0.298
17	-1	2	43969814	87937514	0.05119	2	1	0.134
18	-1	2	76533118	153064118	0.05119	2	1	0.208
19	-1	1	14441921	28881721	0.03937	1	1	0.409
20	-1	1	73692525	147382925	0.03937	1	1	0.290
21	-1	1	20921428	41840728	0.03029	2	0	0.227
22	-1	2	62832932	125663732	0.03937	2	1	0.306
23	-1	1	11417635	22833135	0.03937	1	1	0.333
24	-1	2	64041839	128081539	0.03029	2	1	0.305
25	-1	1	12562442	25122742	0.03029	1	1	0.358
26	-1	2	66527546	133052946	0.02330	1	0	0.308
27	-1	2	15080790	30159490	0.03029	1	0	0.392
28	-1	2	73027694	146053294	0.03937	2	1	0.310
29	-1	1	22927897	45853697	0.03937	1	1	0.725
30	-1	2	14254101	28506101	0.03029	2	1	0.262
31	-1	1	58834105	117666105	0.03029	1	1	0.250
32	-1	1	2072308	4142508	0.02330	2	0	0.099
33	-1	1	30577511	61152911	0.03029	1	1	0.386
34	-1	1	88542015	177081915	0.03029	1	1	0.200
35	-1	2	27767118	55532118	0.02330	2	1	0.207
36	-1	2	67012322	134022522	0.02330	2	1	0.166
37	-1	2	897625	1793125	0.01792	2	1	0.224
38	-1	2	41441728	82881328	0.01792	1	0	0.572
39	-1	1	16723732	33445332	0.02330	2	0	0.524
40	-1	2	88017136	176032136	0.03029	2	1	0.145
41	-1	1	21894939	43787739	0.03029	2	0	0.517
42	-1	1	91861143	183720143	0.03937	1	1	0.314
43	-1	2	41767146	83532146	0.03937	2	1	0.025
44	-1	2	62325291	124648491	0.03029	1	0	0.397
45	-1	2	20226194	40450294	0.03937	2	1	0.292
46	-1	1	67523498	135044898	0.03937	1	1	0.397
47	-1	2	25421501	50840901	0.03029	2	1	0.315
48	-1	1	75348405	150694705	0.03029	2	0	0.691
49	-1	2	62650509	125298909	0.03937	1	0	0.307
50	-1	2	11198212	22394312	0.05119	1	0	0.119
51	-1	2	41105615	82209115	0.06654	2	1	0.158
52	-1	1	75017219	150032319	0.06654	1	1	0.292
53	-1	1	22219322	44436522	0.05119	1	1	0.308
54	-1	1	70842626	141683126	0.05119	1	1	0.394
55	-1	1	28753429	57504729	0.03937	1	1	0.344
56	-1	2	81345433	162688733	0.03937	1	0	0.453
57	-1	2	44574036	89145936	0.05119	2	1	0.245
58	-1	2	87853640	175705140	0.05119	1	0	0.412
59	-1	2	45724343	91446543	0.06654	2	1	0.558
60	-1	1	19729047	39455947	0.06654	1	1	0.329
61	-1	2	69680092	139358092	0.05119	2	1	0.351
62	-1	1	22245495	44488895	0.05119	2	0	0.438
63	-1	2	84173399	168344699	0.06654	2	1	0.252
64	-1	1	27401602	54801102	0.06654	1	1	0.278
65	-1	2	73343706	146685306	0.05119	2	1	0.242
66	-1	1	15201309	30400509	0.05119	1	1	0.433
67	-1	1	75852213	151702313	0.03937	1	1	0.216
68	-1	1	16378016	32753916	0.03937	1	1	0.411
69	-1	2	75664020	151325920	0.03029	1	0	0.313
70	-1	2	24190823	48379523	0.03937	2	1	0.502
71	-1	2	91500027	182997927	0.03937	2	1	0.386
72	-1	2	48094230	96186330	0.03029	2	1	0.190
73	-1	2	85987334	171972534	0.03029	2	1	0.297
74	-1	2	33212337	66422537	0.02330	1	0	0.493
75	-1	1	496541	990941	0.03029	1	1	0.478
76	-1	1	66482145	132962145	0.03029	1	1	0.418
77	-1	2	25720348	51438548	0.02330	2	1	0.285
78	-1	1	72971193	145940293	0.02330	2	0	0.215
79	-1	1	13528096	27054096	0.03029	2	0	0.136
80	-1	1	44711599	89421099	0.03937	1	1	0.391
81	-1	2	4002103	8002103	0.03937	2	1	0.278
82	-1	1	49904906	99807706	0.03029	2	0	0.148
83	-1	2	83808810	167615510	0.03937	2	1	0.233
84	-1	2	24356813	48711513	0.03937	1	0	0.319
85	-1	2	74298617	148595117	0.05119	2	1	0.269
86	-1	1	20194920	40387720	0.05119	2	0	0.388
87	-1	2	78125124	156248124	0.06654	1	0	0.307
88	-1	1	28007427	56012727	0.08650	1	1	0.346
89	-1	1	80637331	161272531	0.08650	1	1	0.221
90	-1	2	21201834	42401534	0.06654	2	1	0.175
91	-1	2	56393238	112784338	0.06654	2	1	0.056
92	-1	2	79661341	159320541	0.05119	2	1	0.212
93	-1	1	18862144	37722144	0.05119	2	0	0.294
94	-1	1	66082848	132163548	0.06654	1	1	0.288
95	-1	1	13343092	26684092	0.06654	1	1	0.360
96	-1	2	68615896	137229696	0.05119	2	1	0.215
97	-1	2	6503599	13005099	0.05119	1	0	0.418
98	-1	2	68430603	136859103	0.06654	1	0	0.654
99	-1	1	51695707	103389307	0.08650	1	1	0.304
100	-1	1	322610	643110	0.08650	1	1	0.268
101	-1	2	63038827	126075527	0.06654	2	1	0.624
102	-1	1	32644330	65286530	0.06654	1	1	0.277
103	-1	1	78578734	157155334	0.05119	1	1	0.233
104	-1	2	19125737	38249337	0.05119	2	1	0.272
105	-1	2	65039941	130077741	0.03937	2	1	0.310
106	-1	1	14936144	29870144	0.03937	2	0	0.254
107	-1	1	59481048	118959948	0.05119	1	1	0.346
108	-1	1	12119951	24237751	0.05119	2	0	0.269
109	-1	1	57981396	115960696	0.06654	1	1	0.277
110	-1	1	3919299	7836499	0.06654	2	0	0.194
111	-1	1	41803302	83604502	0.08650	1	1	0.368
112	-1	2	97087806	194173506	0.08650	2	1	0.307
113	-1	1	45678509	91354909	0.06654	1	1	0.222
114	-1	1	86245613	172489113	0.06654	1	1	0.410
115	-1	1	45470516	90938916	0.05119	1	1	0.379
116	-1	1	2093820	4185520	0.05119	1	1	0.312
117	-1	2	51981724	103961324	0.03937	2	1	0.172
118	-1	1	85903027	171803927	0.03937	2	0	0.397
119	-1	2	43803530	87604930	0.05119	2	1	0.281
120	-1	1	88395334	176788534	0.05119	2	0	0.191
121	-1	2	26245337	52488537	0.06654	2	1	0.342
122	-1	2	78886041	157769941	0.06654	2	1	0.333
123	-1	1	31454244	62906344	0.05119	1	1	0.438
124	-1	1	93413348	186824548	0.05119	1	1	0.373
125	-1	2	48645551	97288951	0.03937	1	0	0.629
126	-1	2	30600096	61198096	0.05119	2	1	0.749
127	-1	1	24594100	49186100	0.05119	1	1	0.400
128	-1	2	81210904	162419704	0.03937	2	1	0.109
129	-1	2	11081907	22161707	0.03937	1	0	0.773
130	-1	2	6404811	12807511	0.05119	2	1	0.550
131	-1	2	80383515	160764915	0.05119	2	1	0.361
132	-1	2	32956518	65910918	0.03937	2	1	0.722
133	-1	2	25616222	51230322	0.03937	2	1	0.176
134	-1	1	60808426	121614726	0.03029	2	0	0.140
135	-1	1	93381029	186759929	0.03937	1	1	0.448
136	-1	1	56622833	113243533	0.03937	1	1	0.458
137	-1	2	21259136	42516136	0.03029	2	1	0.637
138	-1	2	3240640	6479140	0.03029	1	0	0.420
139	-1	1	63788444	127574744	0.03937	1	1	0.248
140	-1	2	7071447	14140747	0.03937	2	1	0.369
141	-1	1	62295751	124589351	0.03029	1	1	0.258
142	-1	2	6890054	13777954	0.03029	2	1	0.222
143	-1	1	47435298	94868498	0.02330	2	0	0.205
144	-1	2	88015602	176029102	0.03029	2	1	0.357
145	-1	1	41923705	83845305	0.03029	1	1	0.362
146	-1	1	94571909	189141709	0.02330	1	1	0.369
147	-1	2	49774712	99547312	0.02330	2	1	0.242
148	-1	2	93048316	186094516	0.01792	1	0	0.340
149	-1	2	45575619	91149119	0.02330	2	1	0.243
150	-1	2	87500223	174998323	0.02330	2	1	0.291
151	101	2	63038827	126075527	0.06654	2	1	0.372
152	102	1	32644330	65286530	0.06654	1	1	0.398
153	103	1	78578734	157155334	0.05119	1	1	0.396
154	104	2	19125737	38249337	0.05119	2	1	0.264
155	105	2	65039941	130077741	0.03937	2	1	0.350
156	106	1	14936144	29870144	0.03937	1	1	0.314
157	107	1	59481048	118959948	0.05119	2	0	0.326
158	108	1	12119951	24237751	0.05119	2	0	0.244
159	109	1	57981396	115960696	0.06654	1	1	0.539
160	110	1	3919299	7836499	0.06654	1	1	0.415
161	111	1	41803302	83604502	0.08650	2	0	0.320
162	112	2	97087806	194173506	0.08650	2	1	0.098
163	113	1	45678509	91354909	0.06654	1	1	0.227
164	114	1	86245613	172489113	0.06654	2	0	0.354
165	115	1	45470516	90938916	0.05119	1	1	0.368
166	116	1	2093820	4185520	0.05119	1	1	0.281
167	117	2	51981724	103961324	0.03937	2	1	0.243
168	118	1	85903027	171803927	0.03937	2	0	0.716
169	119	2	43803530	87604930	0.05119	2	1	0.306
170	120	1	88395334	176788534	0.05119	2	0	0.294
171	121	2	26245337	52488537	0.06654	1	0	0.347
172	122	2	78886041	157769941	0.06654	2	1	0.462
173	123	1	31454244	62906344	0.05119	1	1	0.383
174	124	1	93413348	186824548	0.05119	1	1	0.576
175	125	2	48645551	97288951	0.03937	1	0	0.461
176	126	2	30600096	61198096	0.05119	1	0	0.590
177	127	1	24594100	49186100	0.05119	1	1	0.476
178	128	2	81210904	162419704	0.03937	2	1	0.442
179	129	2	11081907	22161707	0.03937	2	1	0.284
180	130	2	6404811	12807511	0.05119	2	1	0.237
181	131	2	80383515	160764915	0.05119	2	1	0.227
182	132	2	32956518	65910918	0.03937	1	0	0.338
183	133	2	25616222	51230322	0.03937	2	1	0.235
184	134	1	60808426	121614726	0.03029	2	0	0.313
185	135	1	93381029	186759929	0.03937	1	1	1.048
186	136	1	56622833	113243533	0.03937	1	1	0.425
187	137	2	21259136	42516136	0.03029	2	1	0.293
188	138	2	3240640	6479140	0.03029	2	1	0.486
189	139	1	63788444	127574744	0.03937	1	1	0.524
190	140	2	7071447	14140747	0.03937	2	1	0.442
191	141	1	62295751	124589351	0.03029	2	0	0.225
192	142	2	6890054	13777954	0.03029	1	0	0.453
193	143	1	47435298	94868498	0.02330	2	0	0.374
194	144	2	88015602	176029102	0.03029	1	0	0.690
195	145	1	41923705	83845305	0.03029	1	1	0.443
196	146	1	94571909	189141709	0.02330	2	0	0.492
197	147	2	49774712	99547312	0.02330	2	1	0.525
198	148	2	93048316	186094516	0.01792	1	0	0.502
199	149	2	45575619	91149119	0.02330	2	1	0.402
200	150	2	87500223	174998323	0.02330	2	1	0.456
201	-1	2	21800585	43599085	0.01792	1	0	0.881
202	-1	2	18114489	36226889	0.02330	1	0	0.268
203	-1	2	63984093	127966093	0.03029	2	1	0.459
204	-1	2	28588196	57174296	0.03029	1	0	0.334
205	-1	1	81153000	162303900	0.03937	1	1	0.354
206	-1	2	35119244	70236444	0.03937	1	0	0.689
207	-1	2	22407948	44813848	0.05119	2	1	2.193
208	-1	1	60625554	121249054	0.05119	1	1	0.206
209	-1	2	99899857	199797657	0.03937	2	1	0.223
210	-1	1	40453360	80904660	0.03937	2	0	0.248
211	-1	1	82290464	164578864	0.05119	1	1	0.418
212	-1	2	42937867	85873667	0.05119	2	1	0.262
213	-1	1	87478571	174955071	0.03937	2	0	0.223
214	-1	1	26718974	53435874	0.05119	1	1	0.243
215	-1	2	69966078	139930078	0.05119	2	1	0.245
216	-1	1	13235381	26468681	0.03937	1	1	0.318
217	-1	2	63138785	126275485	0.03937	2	1	0.277
218	-1	2	9053888	18105688	0.03029	1	0	0.339
219	-1	1	61641792	123281492	0.03937	1	1	0.216
220	-1	2	842995	1683895	0.03937	2	1	0.249
221	-1	1	44101398	88200698	0.03029	2	0	0.314
222	-1	1	93953802	187905502	0.03937	1	1	0.296
223	-1	2	42583646	85165246	0.03937	1	0	0.308
224	-1	2	91134250	182266450	0.05119	1	0	0.360
225	-1	1	46401853	92801653	0.06654	2	0	0.281
226	-1	2	93623357	187244657	0.08650	2	1	0.432
227	-1	2	54264161	108526261	0.08650	2	1	0.335
228	-1	2	6855964	13709864	0.06654	1	0	0.442
229	-1	1	70102968	140203868	0.08650	1	1	0.220
230	-1	2	10712071	21422071	0.08650	2	1	0.464
231	-1	2	75289275	150576475	0.06654	1	0	0.300
232	-1	2	23847778	47693478	0.08650	2	1	0.255
233	-1	2	67144482	134286882	0.08650	2	1	0.401
234	-1	1	26380985	52759885	0.06654	1	1	0.223
235	-1	2	65588789	131175489	0.06654	2	1	0.283
236	-1	2	12862892	25723692	0.05119	2	1	0.309
237	-1	2	62747096	125492096	0.05119	2	1	0.219
238	-1	2	3318299	6634499	0.03937	2	1	0.333
239	-1	2	53258703	106515303	0.03937	2	1	0.406
240	-1	1	12515447	25028847	0.03029	1	1	0.408
241	-1	2	71742751	143483451	0.03029	1	0	0.336
242	-1	1	24350954	48699854	0.03937	1	1	0.596
243	-1	2	2307358	4612658	0.03937	2	1	0.369
244	-1	2	56223662	112445262	0.03029	2	1	0.145
245	-1	2	88763865	177525665	0.03029	1	0	0.598
246	-1	1	66714469	133426869	0.03937	2	0	0.340
247	-1	2	19355672	38709272	0.05119	2	1	0.319
248	-1	2	69230876	138459676	0.05119	2	1	0.439
249	-1	1	31191479	62380879	0.03937	1	1	0.405
250	-1	2	90426583	180851083	0.03937	1	0	0.342
251	-1	1	43046186	86090286	0.05119	1	1	0.297
252	-1	1	91605990	183209890	0.05119	1	1	0.867
253	-1	2	96278694	192555294	0.03937	2	1	0.289
254	-1	1	43525597	87049097	0.03937	1	1	0.319
255	-1	2	92077901	184153701	0.03029	1	0	0.347
256	-1	1	43360904	86719704	0.03937	1	1	0.279
257	-1	1	89236149	178470249	0.03937	1	1	0.318
258	-1	2	39182952	78363852	0.03029	2	1	0.178
259	-1	2	74371356	148740656	0.03029	2	1	0.276
260	-1	2	19002559	38003059	0.02330	2	1	0.330
261	-1	1	70236263	140470463	0.02330	2	0	0.403
262	-1	1	29482866	58963666	0.03029	2	0	0.553
263	-1	1	2082670	4163270	0.03937	1	1	0.175
264	-1	2	37359173	74716273	0.03937	1	0	0.418
265	-1	1	97891177	195780277	0.05119	2	0	0.310
266	-1	2	47838180	95674280	0.06654	2	1	0.260
267	-1	1	92401684	184801284	0.06654	1	1	0.344
268	-1	1	45015187	90028287	0.05119	2	0	0.515
269	-1	2	14960391	29918691	0.06654	1	0	0.266
270	-1	2	59518195	119034295	0.08650	2	1	0.246
271	-1	2	2733798	5465498	0.08650	2	1	0.232
272	-1	2	44672101	89342101	0.06654	2	1	0.310
273	-1	1	93270605	186539105	0.06654	1	1	0.282
274	-1	1	40516349	81030649	0.05119	2	0	0.395
275	-1	2	98405053	196808053	0.06654	2	1	0.492
276	-1	2	67042057	134082057	0.06654	1	0	0.398
277	-1	1	24960960	49919860	0.08650	1	1	0.437
278	-1	2	86876664	173751264	0.08650	2	1	0.466
279	-1	2	52856268	105710468	0.06654	2	1	0.313
280	-1	2	2733571	5465071	0.06654	2	1	0.352
281	-1	1	56708375	113414675	0.05119	1	1	0.523
282	-1	1	26647178	53292278	0.05119	1	1	0.301
283	-1	1	75198182	150394282	0.03937	2	0	0.790
284	-1	2	71825186	143648286	0.05119	1	0	0.473
285	-1	2	36464689	72927289	0.06654	2	1	0.383
286	-1	2	93028593	186055093	0.06654	2	1	0.219
287	-1	2	33648796	67295496	0.05119	2	1	0.272
288	-1	1	79545600	159089100	0.05119	1	1	0.366
289	-1	1	34804303	69606503	0.03937	2	0	0.351
290	-1	2	88670607	177339107	0.05119	2	1	0.198
291	-1	1	26621851	53241651	0.05119	2	0	0.244
292	-1	2	69795155	139588255	0.06654	2	1	0.235
293	-1	2	10380758	20759458	0.06654	2	1	0.466
294	-1	2	75008062	150014062	0.05119	2	1	0.395
295	-1	2	31616565	63231065	0.05119	1	0	0.351
296	-1	2	84163069	168324069	0.06654	2	1	0.230
297	-1	1	26124272	52246472	0.06654	1	1	0.373
298	-1	2	81342976	162683876	0.05119	1	0	0.229
299	-1	2	23259279	46516479	0.06654	2	1	0.556
300	-1	2	97179283	194356483	0.06654	2	1	0.424
% finished 04-Jul-2013 17:07:38
% 04-Jul-2013 17:40:37
% trial matchtrial target_interval randseed randnseed signal_contrast response correct rt
1	-1	1	1420523	2838923	0.41754	1	1	0.558
2	-1	1	64307627	128613127	0.41754	1	1	0.342
3	-1	2	16904630	33807130	0.32118	2	1	0.344
4	-1	2	68150734	136299334	0.32118	2	1	0.227
5	-1	1	10028437	20054737	0.24706	1	1	0.842
6	-1	2	13404682	26807282	0.24706	2	1	0.227
7	-1	2	55317986	110633886	0.19005	2	1	0.314
8	-1	2	5204489	10406889	0.19005	2	1	0.304
9	-1	2	53811393	107620693	0.14619	2	1	0.188
10	-1	2	90320296	180638496	0.14619	2	1	0.345
11	-1	1	42962899	85923699	0.11246	1	1	0.196
12	-1	2	80805303	161608503	0.11246	2	1	0.203
13	-1	2	20090906	40179706	0.08650	2	1	0.309
14	-1	1	69982110	139962110	0.08650	1	1	0.282
15	-1	1	17224113	34446113	0.06654	1	1	0.332
16	-1	2	68480517	136958917	0.06654	2	1	0.397
17	-1	2	26457020	52911920	0.05119	2	1	0.212
18	-1	1	65660124	131318124	0.05119	1	1	0.333
19	-1	2	18235127	36468127	0.03937	2	1	0.289
20	-1	1	65455831	130909531	0.03937	1	1	0.272
21	-1	2	10013534	20024934	0.03029	2	1	0.319
22	-1	2	59971438	119940738	0.03029	2	1	0.293
23	-1	1	7187441	14372741	0.02330	1	1	0.231
24	-1	1	49106485	98210885	0.02330	2	0	0.299
25	-1	2	96341389	192680689	0.03029	1	0	0.343
26	-1	2	48951392	97900692	0.03937	2	1	0.106
27	-1	1	77475596	154949096	0.03937	1	1	0.303
28	-1	2	26085099	52168099	0.03029	2	1	0.387
29	-1	2	82651803	165301503	0.03029	1	0	0.390
30	-1	1	40644506	81286906	0.03937	1	1	0.564
31	-1	2	15865410	31728710	0.03937	1	0	0.303
32	-1	1	64448014	128893914	0.05119	2	0	0.617
33	-1	2	45097417	90192717	0.06654	2	1	0.410
34	-1	1	3014321	6026521	0.06654	1	1	0.436
35	-1	2	64963125	129924125	0.05119	2	1	0.442
36	-1	1	28247328	56492528	0.05119	1	1	0.308
37	-1	1	76814032	153625932	0.03937	1	1	0.335
38	-1	1	29417135	58832135	0.03937	1	1	0.603
39	-1	2	8674139	17346139	0.03029	2	1	0.420
40	-1	2	69301843	138601543	0.03029	2	1	0.397
41	-1	2	25898987	51795887	0.02330	2	1	0.435
42	-1	2	87788091	175574091	0.02330	2	1	0.352
43	-1	2	40414394	80826694	0.01792	1	0	0.246
44	-1	1	83672998	167343898	0.02330	1	1	0.351
45	-1	2	37584301	75166501	0.02330	2	1	0.469
46	-1	2	3476705	6951305	0.01792	2	1	0.313
47	-1	2	52110909	104219709	0.01792	1	0	1.368
48	-1	1	7502713	15003313	0.02330	1	1	0.296
49	-1	1	56092917	112183717	0.02330	2	0	0.308
50	-1	2	4654420	9306720	0.03029	1	0	0.560
51	-1	1	78609524	157216924	0.03937	1	1	0.470
52	-1	2	43281227	86560327	0.03937	2	1	0.386
53	-1	2	99804431	199606731	0.03029	2	1	0.501
54	-1	2	68433535	136864935	0.03029	1	0	0.305
55	-1	1	17010738	34019338	0.03937	1	1	0.254
56	-1	2	61589142	123176142	0.03937	1	0	0.313
57	-1	2	11481386	22960686	0.05119	2	1	0.254
58	-1	2	54755790	109509490	0.05119	2	1	0.311
59	-1	1	3318893	6635693	0.03937	1	1	1.171
60	-1	2	37376997	74751897	0.03937	2	1	0.396
61	-1	2	95330001	190657901	0.03029	2	1	0.154
62	-1	2	29212504	58422904	0.03029	2	1	0.336
63	-1	1	81771308	163540508	0.02330	2	0	0.429
64	-1	2	43739211	87476311	0.03029	1	0	0.472
65	-1	1	8314415	16626715	0.03937	1	1	0.390
66	-1	1	64950219	129898319	0.03937	1	1	0.435
67	-1	2	26846622	53691122	0.03029	2	1	0.329
68	-1	2	78103626	156205126	0.03029	1	0	0.547
69	-1	2	50752230	101502330	0.03937	2	1	0.422
70	-1	1	11273933	22545733	0.03937	1	1	0.406
71	-1	2	69253737	138505337	0.03029	2	1	0.552
72	-1	1	43208240	86414340	0.03029	1	1	0.820
73	-1	1	42580544	85158944	0.02330	1	1	0.495
74	-1	2	11141289	22280489	0.02330	1	0	0.570
75	-1	2	86441793	172881493	0.03029	1	0	0.508
76	-1	2	56417897	112833697	0.03937	2	1	0.522
77	-1	2	26352800	52703500	0.03937	2	1	0.584
78	-1	1	2980704	5959304	0.03029	1	1	0.348
79	-1	2	56892808	113783508	0.03029	2	1	0.525
80	-1	2	29517911	59033711	0.02330	1	0	0.414
81	-1	2	90108115	180214115	0.03029	2	1	0.370
82	-1	2	45367918	90733718	0.03029	2	1	0.178
83	-1	1	81924422	163846722	0.02330	1	1	0.391
84	-1	1	39881525	79760925	0.02330	1	1	0.375
85	-1	1	96433429	192864729	0.01792	1	1	0.392
86	-1	2	53049933	106097733	0.01792	2	1	0.420
87	-1	2	12287736	24573336	0.01379	1	0	0.574
88	-1	1	87579140	175156140	0.01792	2	0	0.359
89	-1	1	41551243	83100343	0.02330	1	1	0.342
90	-1	2	94079388	188156688	0.02330	1	0	0.378
91	-1	1	50693492	101384892	0.03029	1	1	0.446
92	-1	2	13931695	27861295	0.03029	2	1	0.599
93	-1	2	91908299	183814499	0.02330	2	1	0.501
94	-1	1	60543703	121085303	0.02330	2	0	0.510
95	-1	1	29137106	58272106	0.03029	2	0	0.411
96	-1	2	87067410	174132710	0.03937	2	1	0.428
97	-1	1	49034813	98067513	0.03937	1	1	0.313
98	-1	1	98913517	197824917	0.03029	2	0	0.360
99	-1	1	54204521	108406921	0.03937	1	1	0.386
100	-1	1	10750624	21499124	0.03937	1	1	0.381
101	-1	1	16842009	33681909	0.03029	1	1	0.439
102	-1	1	69083013	138163913	0.03029	2	0	0.400
103	-1	2	25659616	51317116	0.03937	2	1	0.342
104	-1	1	78254320	156506520	0.03937	1	1	0.257
105	-1	2	22795623	45589123	0.03029	2	1	0.299
106	-1	1	70061927	140121727	0.03029	2	0	0.183
107	-1	2	6610530	13218930	0.03937	1	0	0.331
108	-1	2	57877634	115753134	0.05119	2	1	0.340
109	-1	2	10433937	20865737	0.05119	1	0	0.336
110	-1	2	63039741	126077341	0.06654	2	1	0.340
111	-1	1	15606744	31211344	0.06654	1	1	0.216
112	-1	1	56200348	112398548	0.05119	1	1	0.315
113	-1	1	6103551	12204951	0.05119	1	1	0.316
114	-1	1	56032596	112063096	0.03937	1	1	0.281
115	-1	1	3242499	6482899	0.03937	1	1	0.323
116	-1	2	53243903	106485703	0.03029	1	0	0.346
117	-1	1	5758106	11514106	0.03937	1	1	0.443
118	-1	1	67693310	135384510	0.03937	1	1	1.593
119	-1	1	44463114	88924114	0.03029	2	0	0.531
120	-1	1	14446218	28890318	0.03937	1	1	0.402
121	-1	1	72372822	144743522	0.03937	2	0	0.523
122	-1	2	42298125	84594125	0.05119	2	1	0.194
123	-1	2	80217629	160433129	0.05119	1	0	0.568
124	-1	2	55520133	111038133	0.06654	2	1	0.345
125	-1	1	8089236	16176336	0.06654	1	1	0.396
126	-1	1	66047640	132093140	0.05119	1	1	0.307
127	-1	1	14570443	29138743	0.05119	1	1	0.320
128	-1	2	65874047	131745947	0.03937	2	1	0.560
129	-1	2	39794550	79586950	0.03937	1	0	0.391
130	-1	2	97741754	195481354	0.05119	1	0	0.408
131	-1	2	58331099	116660099	0.06654	2	1	1.169
132	-1	2	93715303	187428503	0.06654	2	1	0.705
133	-1	1	82374707	164747307	0.05119	1	1	0.534
134	-1	1	53688411	107374711	0.05119	1	1	0.470
135	-1	2	19566514	39130914	0.03937	1	0	0.577
136	-1	2	94912418	189822718	0.05119	2	1	0.786
137	-1	1	90209922	180417722	0.05119	1	1	0.502
138	-1	1	58859526	117716926	0.03937	1	1	0.481
139	-1	2	26082929	52163729	0.03937	2	1	0.507
140	-1	1	94715033	189427933	0.03029	1	1	0.910
141	-1	2	4718837	9435537	0.03029	2	1	0.404
142	-1	1	64007841	128013541	0.02330	2	0	0.533
143	-1	2	35257644	70513144	0.03029	1	0	0.455
144	-1	1	98545348	197088548	0.03937	1	1	0.368
145	-1	2	53787252	107572352	0.03937	1	0	0.385
146	-1	1	10375596	20749096	0.05119	2	0	0.269
147	-1	2	56289000	112575900	0.06654	2	1	0.324
148	-1	2	7548103	15094103	0.06654	2	1	0.428
149	-1	2	69517907	139033707	0.05119	2	1	0.409
150	-1	2	27396910	54791710	0.05119	2	1	0.426
151	101	1	16842009	33681909	0.03029	1	1	0.336
152	102	1	69083013	138163913	0.03029	2	0	0.356
153	103	2	25659616	51317116	0.03937	2	1	0.403
154	104	1	78254320	156506520	0.03937	1	1	0.953
155	105	2	22795623	45589123	0.03029	2	1	0.343
156	106	1	70061927	140121727	0.03029	2	0	0.376
157	107	2	6610530	13218930	0.03937	1	0	0.362
158	108	2	57877634	115753134	0.05119	2	1	0.456
159	109	2	10433937	20865737	0.05119	1	0	0.444
160	110	2	63039741	126077341	0.06654	2	1	0.405
161	111	1	15606744	31211344	0.06654	1	1	0.470
162	112	1	56200348	112398548	0.05119	1	1	0.386
163	113	1	6103551	12204951	0.05119	1	1	0.422
164	114	1	56032596	112063096	0.03937	1	1	0.377
165	115	1	3242499	6482899	0.03937	1	1	0.338
166	116	2	53243903	106485703	0.03029	2	1	0.460
167	117	1	5758106	11514106	0.03937	1	1	0.381
168	118	1	67693310	135384510	0.03937	1	1	0.470
169	119	1	44463114	88924114	0.03029	1	1	0.532
170	120	1	14446218	28890318	0.03937	1	1	0.462
171	121	1	72372822	144743522	0.03937	1	1	0.399
172	122	2	42298125	84594125	0.05119	1	0	0.563
173	123	2	80217629	160433129	0.05119	1	0	0.305
174	124	2	55520133	111038133	0.06654	2	1	0.420
175	125	1	8089236	16176336	0.06654	1	1	0.422
176	126	1	66047640	132093140	0.05119	1	1	0.313
177	127	1	14570443	29138743	0.05119	1	1	0.361
178	128	2	65874047	131745947	0.03937	2	1	0.343
179	129	2	39794550	79586950	0.03937	1	0	0.392
180	130	2	97741754	195481354	0.05119	2	1	0.375
181	131	2	58331099	116660099	0.06654	2	1	0.362
182	132	2	93715303	187428503	0.06654	2	1	0.298
183	133	1	82374707	164747307	0.05119	1	1	0.454
184	134	1	53688411	107374711	0.05119	1	1	0.361
185	135	2	19566514	39130914	0.03937	1	0	0.375
186	136	2	94912418	189822718	0.05119	2	1	0.416
187	137	1	90209922	180417722	0.05119	1	1	1.085
188	138	1	58859526	117716926	0.03937	1	1	0.469
189	139	2	26082929	52163729	0.03937	2	1	0.361
190	140	1	94715033	189427933	0.03029	2	0	0.433
191	141	2	4718837	9435537	0.03029	2	1	0.448
192	142	1	64007841	128013541	0.02330	2	0	0.537
193	143	2	35257644	70513144	0.03029	2	1	0.394
194	144	1	98545348	197088548	0.03937	1	1	0.414
195	145	2	53787252	107572352	0.03937	1	0	0.359
196	146	1	10375596	20749096	0.05119	2	0	0.332
197	147	2	56289000	112575900	0.06654	2	1	0.308
198	148	2	7548103	15094103	0.06654	2	1	0.291
199	149	2	69517907	139033707	0.05119	2	1	0.593
200	150	2	27396910	54791710	0.05119	2	1	0.328
201	-1	2	40321096	80640096	0.03937	2	1	0.631
202	-1	2	11249100	22496100	0.03937	2	1	0.591
203	-1	2	89206545	178411045	0.03029	1	0	0.444
204	-1	1	51116749	102231449	0.03937	1	1	0.417
205	-1	2	10389352	20776652	0.03937	2	1	0.437
206	-1	1	72312356	144622656	0.03029	1	1	0.332
207	-1	2	23558959	47115859	0.03029	2	1	0.269
208	-1	1	69471763	138941463	0.02330	2	0	0.259
209	-1	1	14057666	28113266	0.03029	1	1	0.328
210	-1	2	65311470	130620870	0.03029	1	0	0.377
211	-1	1	21887973	43773873	0.03937	1	1	0.298
212	-1	1	67845677	135689277	0.03937	1	1	0.308
213	-1	1	16396480	32790880	0.03029	2	0	0.328
214	-1	2	67598784	135195484	0.03937	2	1	0.321
215	-1	2	18874887	37747687	0.03937	2	1	0.319
216	-1	2	68796191	137590291	0.03029	1	0	0.296
217	-1	1	17388394	34774694	0.03937	1	1	0.458
218	-1	2	80667398	161332698	0.03937	1	0	0.405
219	-1	2	39908201	79814301	0.05119	2	1	0.375
220	-1	2	96509446	193016846	0.05119	2	1	0.581
221	-1	1	74470750	148939450	0.03937	1	1	0.614
222	-1	2	52394954	104787854	0.03937	1	0	0.375
223	-1	2	7705357	15408657	0.05119	2	1	0.320
224	-1	1	57571061	115140061	0.05119	1	1	0.327
225	-1	2	8854864	17707664	0.03937	2	1	0.504
226	-1	1	77450568	154899068	0.03937	1	1	0.292
227	-1	2	24697471	49392871	0.03029	2	1	0.317
228	-1	2	74595475	149188875	0.03029	1	0	0.355
229	-1	2	28554978	57107878	0.03937	2	1	0.410
230	-1	2	87813082	175624082	0.03937	2	1	0.619
231	-1	1	68398786	136795486	0.03029	2	0	0.335
232	-1	1	21053189	42104289	0.03937	2	0	0.272
233	-1	1	65564393	131126693	0.05119	2	0	0.447
234	-1	2	28870896	57739696	0.06654	2	1	0.344
235	-1	2	81448200	162894300	0.06654	2	1	0.337
236	-1	2	32679603	65357103	0.05119	1	0	0.813
237	-1	2	32038548	64075048	0.06654	2	1	0.463
238	-1	2	96652952	193303852	0.06654	2	1	0.447
239	-1	2	58569856	117137656	0.05119	2	1	0.376
240	-1	1	15154659	30307259	0.05119	1	1	0.481
241	-1	2	79752763	159503463	0.03937	2	1	0.512
242	-1	1	49712066	99422066	0.03937	1	1	0.766
243	-1	1	45035970	90069870	0.03029	1	1	0.471
244	-1	1	10978374	21954674	0.03029	2	0	0.349
245	-1	2	64896778	129791478	0.03937	2	1	0.325
246	-1	2	16176881	32351681	0.03937	2	1	0.341
247	-1	2	68732885	137463685	0.03029	2	1	0.353
248	-1	2	22659088	45316088	0.03029	2	1	0.413
249	-1	2	80576892	161151692	0.02330	2	1	0.422
250	-1	2	41197095	82392095	0.02330	1	0	0.495
251	-1	1	8485399	16968699	0.03029	1	1	0.443
252	-1	1	71896503	143790903	0.03029	1	1	0.348
253	-1	1	24321047	48640047	0.02330	1	1	0.415
254	-1	2	84911851	169821651	0.02330	2	1	0.715
255	-1	1	74875855	149749655	0.01792	1	1	0.354
256	-1	2	28807858	57613658	0.01792	2	1	0.325
257	-1	2	78708662	157415262	0.01379	2	1	0.300
258	-1	2	25968765	51935465	0.01379	2	1	0.329
259	-1	2	77202069	154402069	0.01060	2	1	0.449
260	-1	1	40494472	80986872	0.01060	1	1	0.411
261	-1	2	99775676	199549276	0.00816	1	0	0.372
262	-1	2	55017280	110032480	0.01060	2	1	0.358
263	-1	2	8956783	17911483	0.01060	2	1	0.380
264	-1	1	65531287	131060487	0.00816	2	0	0.391
265	-1	2	23460990	46919890	0.01060	1	0	0.471
266	-1	1	89405694	178809294	0.01379	1	1	0.582
267	-1	1	66021098	132040098	0.01379	1	1	0.480
268	-1	2	33296801	66591501	0.01060	1	0	0.495
269	-1	2	619405	1236705	0.01379	2	1	0.410
270	-1	1	59820250	119638450	0.01379	1	1	0.347
271	-1	1	13774953	27547853	0.01060	1	1	0.496
272	-1	2	79692257	159382457	0.01060	2	1	0.273
273	-1	1	25626060	51250060	0.00816	2	0	0.364
274	-1	1	79520364	159038664	0.01060	2	0	0.454
275	-1	2	44136567	88271067	0.01379	1	0	0.638
276	-1	2	24768171	49534271	0.01792	1	0	0.469
277	-1	1	90728175	181454275	0.02330	1	1	0.467
278	-1	1	56647679	113293279	0.02330	2	0	0.490
279	-1	2	23962682	47923282	0.03029	2	1	0.387
280	-1	1	81838686	163675286	0.03029	2	0	0.330
281	-1	1	33102589	66203089	0.03937	1	1	0.434
282	-1	1	95045293	190088493	0.03937	1	1	0.414
283	-1	2	52977497	105952897	0.03029	1	0	0.561
284	-1	1	28266700	56531300	0.03937	1	1	0.440
285	-1	1	91533204	183064304	0.03937	1	1	0.738
286	-1	1	84184049	168366049	0.03029	2	0	0.509
287	-1	1	54124253	108246453	0.03937	1	1	0.433
288	-1	2	14755656	29509256	0.03937	1	0	0.488
289	-1	2	81999760	163997460	0.05119	2	1	0.304
290	-1	1	30608263	61214463	0.05119	2	0	0.332
291	-1	1	81816167	163630267	0.06654	2	0	0.406
292	-1	1	41097770	82193470	0.08650	2	0	0.500
293	-1	1	8402774	16803474	0.11246	2	0	0.479
294	-1	1	74293178	148584278	0.14619	1	1	0.366
295	-1	2	29577181	59152281	0.14619	2	1	0.471
296	-1	1	94250285	188498485	0.11246	1	1	0.443
297	-1	2	56111889	112221689	0.11246	2	1	0.450
298	-1	1	19393792	38785492	0.08650	2	0	1.347
299	-1	2	72124997	144247897	0.11246	2	1	1.027
300	-1	1	91486001	182969901	0.11246	1	1	0.375
% finished 04-Jul-2013 18:06:56
% 05-Jul-2013 14:48:44
% trial matchtrial target_interval randseed randnseed signal_contrast response correct rt
1	-1	2	28951599	57901099	0.41754	2	1	0.529
2	-1	1	5807203	11612303	0.41754	1	1	0.364
3	-1	2	60449407	120896707	0.32118	2	1	0.573
4	-1	2	37069610	74137110	0.32118	2	1	0.281
5	-1	1	84292614	168583114	0.24706	1	1	0.344
6	-1	1	35582117	71162117	0.24706	1	1	0.227
7	-1	1	77443121	154884121	0.19005	1	1	0.282
8	-1	2	24719424	49436724	0.19005	2	1	0.288
9	-1	1	70621828	141241528	0.14619	1	1	0.282
10	-1	2	17849231	35696331	0.14619	2	1	0.245
11	-1	2	62427435	124852735	0.11246	2	1	0.830
12	-1	2	64425339	128848539	0.11246	2	1	0.509
13	-1	2	38402742	76803342	0.08650	2	1	0.497
14	-1	1	5634946	11267746	0.08650	1	1	0.349
15	-1	2	59593691	119185291	0.06654	2	1	0.410
16	-1	2	18847294	37692494	0.06654	1	0	0.780
17	-1	1	15567898	31133698	0.08650	1	1	0.258
18	-1	1	61421002	122839902	0.08650	1	1	0.390
19	-1	1	19346805	38691505	0.06654	1	1	0.345
20	-1	2	70596209	141190309	0.06654	2	1	0.309
21	-1	1	20520512	41038912	0.05119	1	1	0.380
22	-1	1	77103716	154205316	0.05119	1	1	0.400
23	-1	1	36412419	72822719	0.03937	1	1	0.199
24	-1	1	72906523	145810923	0.03937	1	1	0.442
25	-1	2	34898926	69795726	0.03029	2	1	0.252
26	-1	1	78117430	156232730	0.03029	1	1	0.311
27	-1	2	29386433	58770733	0.02330	2	1	0.294
28	-1	2	77911237	155820337	0.02330	2	1	0.728
29	-1	1	71911141	143820141	0.01792	1	1	0.373
30	-1	1	27199644	54397144	0.01792	2	0	0.454
31	-1	2	90474448	180946748	0.02330	2	1	0.304
32	-1	2	37715492	75428892	0.02330	2	1	0.228
33	-1	2	78298296	156594496	0.01792	2	1	0.266
34	-1	2	32180799	64359499	0.01792	2	1	0.294
35	-1	1	80769903	161537703	0.01379	2	0	0.274
36	-1	2	26708906	53415706	0.01792	2	1	0.376
37	-1	1	83239610	166477110	0.01792	1	1	0.357
38	-1	2	37217613	74433113	0.01379	1	0	0.266
39	-1	2	83126417	166250717	0.01792	2	1	0.263
40	-1	1	26344920	52687720	0.01792	1	1	0.278
41	-1	2	73587024	147171924	0.01379	1	0	0.391
42	-1	1	32891027	65779927	0.01792	1	1	0.454
43	-1	1	96123831	192245531	0.01792	1	1	0.244
44	-1	2	42028534	84054934	0.01379	1	0	0.402
45	-1	2	99965538	199928938	0.01792	2	1	0.263
46	-1	1	45864741	91727341	0.01792	1	1	0.314
47	-1	1	95792045	191581945	0.01379	1	1	1.223
48	-1	2	35184449	70366749	0.01379	2	1	0.250
49	-1	2	78411894	156821694	0.01060	2	1	0.634
50	-1	2	60389298	120776498	0.01060	2	1	0.529
51	-1	2	31678001	63353901	0.00816	2	1	0.353
52	-1	1	85582405	171162705	0.00816	2	0	0.353
53	-1	2	39544608	79087108	0.01060	1	0	0.928
54	-1	1	50889313	101776513	0.01379	1	1	0.431
55	-1	2	12779616	25557116	0.01379	2	1	0.358
56	-1	2	66717220	133432320	0.01060	2	1	0.341
57	-1	2	19287623	38573123	0.01060	1	0	0.617
58	-1	2	99960527	199918927	0.01379	2	1	0.269
59	-1	2	45868730	91735330	0.01379	2	1	0.699
60	-1	2	34518334	69034534	0.01060	1	0	0.454
61	-1	1	99105838	198209538	0.01379	1	1	0.609
62	-1	1	78414242	156826342	0.01379	1	1	0.404
63	-1	1	37690745	75379345	0.01060	2	0	0.153
64	-1	2	70272249	140542349	0.01379	2	1	0.329
65	-1	2	21459293	42916493	0.01379	1	0	0.480
66	-1	2	87427897	174853697	0.01792	2	1	0.239
67	-1	2	29300200	58598300	0.01792	1	0	0.417
68	-1	2	91278404	182554704	0.02330	2	1	0.125
69	-1	2	22429907	44857707	0.02330	2	1	0.255
70	-1	1	67065411	134128711	0.01792	1	1	0.403
71	-1	1	26344714	52687314	0.01792	1	1	0.332
72	-1	1	77574118	155146118	0.01379	1	1	0.264
73	-1	1	23447021	46891921	0.01379	2	0	0.252
74	-1	2	66745625	133489125	0.01792	1	0	0.878
75	-1	1	72720829	145439529	0.02330	1	1	0.451
76	-1	2	35968732	71935332	0.02330	1	0	0.562
77	-1	2	8595336	17188536	0.03029	2	1	0.464
78	-1	1	73190540	146378940	0.03029	1	1	0.526
79	-1	2	45841243	91680343	0.02330	2	1	0.231
80	-1	2	87733147	175464147	0.02330	2	1	0.573
81	-1	1	64358151	128714151	0.01792	1	1	0.297
82	-1	1	12902695	25803295	0.01792	2	0	0.270
83	-1	1	57564899	115127699	0.02330	1	1	0.417
84	-1	2	18079002	36155902	0.02330	2	1	0.261
85	-1	2	62690806	125379506	0.01792	1	0	0.937
86	-1	1	75404310	150806510	0.02330	2	0	1.229
87	-1	1	17438314	34874514	0.03029	1	1	0.714
88	-1	2	7385018	14767918	0.03029	1	0	0.551
89	-1	1	81397822	162793522	0.03937	1	1	0.415
90	-1	1	41984225	83966325	0.03937	1	1	0.322
91	-1	1	91883729	183765329	0.03029	1	1	0.433
92	-1	2	53822933	107643733	0.03029	2	1	0.391
93	-1	2	10422936	20843736	0.02330	1	0	0.347
94	-1	1	64373440	128744740	0.03029	1	1	0.348
95	-1	2	19590143	39178143	0.03029	2	1	0.360
96	-1	1	73533247	147064347	0.02330	1	1	0.340
97	-1	1	27436050	54869950	0.02330	1	1	0.320
98	-1	2	78713695	157425295	0.01792	2	1	0.289
99	-1	1	25930098	51858098	0.01792	1	1	0.346
100	-1	2	79852302	159702502	0.01379	1	0	0.505
101	-1	1	27408812	54815512	0.01792	2	0	1.400
102	-1	1	74495317	148988517	0.02330	1	1	9.471
103	-1	2	40543529	81084929	0.02330	1	0	0.369
104	-1	1	95821533	191640933	0.03029	1	1	0.337
105	-1	1	48404836	96807536	0.03029	1	1	0.422
106	-1	2	8969040	17935940	0.02330	1	0	0.246
107	-1	2	50939044	101875944	0.03029	2	1	0.408
108	-1	1	10154947	20307747	0.03029	1	1	0.225
109	-1	2	50745051	101487951	0.02330	1	0	0.325
110	-1	1	2008254	4014354	0.03029	1	1	0.358
111	-1	2	55906299	111810499	0.03029	2	1	0.269
112	-1	2	519802	1037502	0.02330	2	1	0.809
113	-1	2	99790706	199579306	0.02330	1	0	0.391
114	-1	2	56426710	112851310	0.03029	2	1	0.251
115	-1	1	98283013	196563913	0.03029	1	1	0.490
116	-1	1	64256017	128509917	0.02330	1	1	0.842
117	-1	2	66245121	132488121	0.02330	2	1	0.248
118	-1	2	9471924	18941724	0.01792	2	1	0.217
119	-1	2	50030028	100057928	0.01792	2	1	0.669
120	-1	1	36013131	72024131	0.01379	2	0	0.413
121	-1	1	95310935	190619735	0.01792	1	1	0.477
122	-1	1	61244339	122486539	0.01792	1	1	0.395
123	-1	2	19130242	38258342	0.01379	1	0	0.495
124	-1	1	86467946	172933746	0.01792	1	1	0.358
125	-1	2	41657149	83312149	0.01792	2	1	0.372
126	-1	1	96927353	193852553	0.01379	1	1	0.278
127	-1	1	42814256	85626356	0.01379	2	0	0.748
128	-1	2	36849042	73696042	0.01792	2	1	0.267
129	-1	2	82746346	165490646	0.01792	2	1	0.305
130	-1	2	31309049	62616049	0.01379	2	1	0.452
131	-1	1	94578453	189154853	0.01379	1	1	1.126
132	-1	1	25976257	51950457	0.01060	1	1	0.430
133	-1	2	87918961	175835861	0.01060	1	0	0.557
134	-1	1	61911665	123821265	0.01379	1	1	0.667
135	-1	1	46489768	92977468	0.01379	1	1	0.343
136	-1	2	99121172	198240272	0.01060	1	0	0.384
137	-1	2	54377976	108753876	0.01379	1	0	0.761
138	-1	1	46992479	93982879	0.01792	1	1	0.432
139	-1	2	8931183	17860283	0.01792	2	1	0.613
140	-1	1	89576587	179151087	0.01379	1	1	0.270
141	-1	1	34138890	68275690	0.01379	2	0	0.501
142	-1	1	2787594	5573094	0.01792	1	1	0.481
143	-1	1	70059098	140116098	0.01792	1	1	0.615
144	-1	2	49323142	98644242	0.01379	1	0	0.419
145	-1	1	9938146	19874246	0.01792	1	1	0.351
146	-1	1	63867250	127732450	0.01792	1	1	0.632
147	-1	1	47134253	94266453	0.01379	1	1	0.411
148	-1	1	5077057	10152057	0.01379	1	1	0.773
149	-1	1	412761	823461	0.01060	1	1	0.285
150	-1	2	47632664	95263264	0.01060	2	1	0.591
151	101	1	27408812	54815512	0.01792	1	1	0.383
152	102	1	74495317	148988517	0.02330	1	1	0.409
153	103	2	40543529	81084929	0.02330	1	0	0.306
154	104	1	95821533	191640933	0.03029	1	1	0.302
155	105	1	48404836	96807536	0.03029	1	1	0.241
156	106	2	8969040	17935940	0.02330	1	0	0.419
157	107	2	50939044	101875944	0.03029	2	1	0.404
158	108	1	10154947	20307747	0.03029	1	1	0.429
159	109	2	50745051	101487951	0.02330	1	0	0.356
160	110	1	2008254	4014354	0.03029	1	1	0.408
161	111	2	55906299	111810499	0.03029	2	1	0.386
162	112	2	519802	1037502	0.02330	2	1	0.396
163	113	2	99790706	199579306	0.02330	1	0	0.404
164	114	2	56426710	112851310	0.03029	2	1	0.324
165	115	1	98283013	196563913	0.03029	2	0	0.302
166	116	1	64256017	128509917	0.02330	2	0	0.403
167	117	2	66245121	132488121	0.02330	1	0	0.232
168	118	2	9471924	18941724	0.01792	2	1	0.407
169	119	2	50030028	100057928	0.01792	2	1	0.360
170	120	1	36013131	72024131	0.01379	2	0	0.385
171	121	1	95310935	190619735	0.01792	1	1	0.333
172	122	1	61244339	122486539	0.01792	1	1	0.260
173	123	2	19130242	38258342	0.01379	2	1	0.343
174	124	1	86467946	172933746	0.01792	1	1	1.532
175	125	2	41657149	83312149	0.01792	2	1	0.401
176	126	1	96927353	193852553	0.01379	1	1	0.457
177	127	1	42814256	85626356	0.01379	2	0	0.308
178	128	2	36849042	73696042	0.01792	2	1	0.312
179	129	2	82746346	165490646	0.01792	2	1	0.144
180	130	2	31309049	62616049	0.01379	1	0	0.532
181	131	1	94578453	189154853	0.01379	1	1	0.594
182	132	1	25976257	51950457	0.01060	1	1	0.505
183	133	2	87918961	175835861	0.01060	1	0	0.644
184	134	1	61911665	123821265	0.01379	1	1	0.333
185	135	1	46489768	92977468	0.01379	1	1	0.434
186	136	2	99121172	198240272	0.01060	2	1	0.880
187	137	2	54377976	108753876	0.01379	2	1	0.480
188	138	1	46992479	93982879	0.01792	1	1	0.351
189	139	2	8931183	17860283	0.01792	2	1	0.477
190	140	1	89576587	179151087	0.01379	1	1	0.361
191	141	1	34138890	68275690	0.01379	1	1	0.435
192	142	1	2787594	5573094	0.01792	1	1	0.296
193	143	1	70059098	140116098	0.01792	1	1	0.319
194	144	2	49323142	98644242	0.01379	1	0	0.363
195	145	1	9938146	19874246	0.01792	1	1	0.371
196	146	1	63867250	127732450	0.01792	1	1	0.566
197	147	1	47134253	94266453	0.01379	1	1	0.343
198	148	1	5077057	10152057	0.01379	2	0	0.352
199	149	1	412761	823461	0.01060	1	1	0.495
200	150	2	47632664	95263264	0.01060	1	0	0.546
201	-1	2	89967591	179933091	0.00816	1	0	0.586
202	-1	2	56864195	113726295	0.01060	2	1	0.468
203	-1	2	22784398	45566698	0.01060	1	0	0.545
204	-1	1	95438502	190874902	0.01379	1	1	0.749
205	-1	1	89414006	178825906	0.01379	1	1	0.419
206	-1	1	49977650	99953250	0.01060	1	1	0.311
207	-1	2	99906854	199811654	0.01060	2	1	0.269
208	-1	2	45788357	91574657	0.00816	1	0	0.119
209	-1	1	77036561	154071061	0.01060	2	0	0.221
210	-1	1	17625464	35248864	0.01379	2	0	0.250
211	-1	1	60819568	121637068	0.01792	1	1	0.416
212	-1	2	20090771	40179471	0.01792	2	1	0.332
213	-1	1	71323275	142644475	0.01379	2	0	0.333
214	-1	2	23940778	47879478	0.01792	2	1	0.322
215	-1	2	73817082	147632082	0.01792	1	0	0.328
216	-1	1	25103485	50204885	0.02330	2	0	0.217
217	-1	2	65654389	131306689	0.03029	2	1	0.328
218	-1	1	18243192	36484292	0.03029	2	0	0.318
219	-1	1	66845296	133688496	0.03937	1	1	0.435
220	-1	1	27428799	54855499	0.03937	1	1	0.369
221	-1	1	82702103	165402103	0.03029	1	1	0.522
222	-1	1	53960507	107918907	0.03029	2	0	0.403
223	-1	1	13268851	26535651	0.03937	1	1	0.380
224	-1	2	69791155	139580255	0.03937	2	1	0.279
225	-1	1	17068958	34135858	0.03029	1	1	0.321
226	-1	1	66957162	133912262	0.03029	2	0	0.409
227	-1	2	26266365	52530665	0.03937	1	0	0.674
228	-1	1	12246869	24491669	0.05119	2	0	0.544
229	-1	2	84890573	169779073	0.06654	2	1	0.315
230	-1	1	34738376	69474676	0.06654	1	1	0.735
231	-1	2	26072280	52142480	0.05119	1	0	0.314
232	-1	2	75983984	151965884	0.06654	2	1	0.505
233	-1	2	44583287	89164487	0.06654	1	0	0.222
234	-1	2	85226391	170450691	0.08650	2	1	0.286
235	-1	1	31075094	62148094	0.08650	1	1	0.447
236	-1	2	94346598	188691098	0.06654	1	0	0.745
237	-1	2	87040702	174079302	0.08650	2	1	0.308
238	-1	1	36915305	73828505	0.08650	1	1	0.562
239	-1	1	12195550	24389050	0.06654	1	1	0.500
240	-1	1	80810754	161619454	0.06654	1	1	0.373
241	-1	1	36086757	72171457	0.05119	1	1	0.389
242	-1	2	92696661	185391261	0.05119	2	1	0.594
243	-1	2	69243565	138485065	0.03937	2	1	0.304
244	-1	1	17856768	35711468	0.03937	1	1	0.356
245	-1	2	71779772	143557472	0.03029	2	1	0.290
246	-1	1	19026675	38051275	0.03029	1	1	0.219
247	-1	2	59588679	119175279	0.02330	1	0	0.472
248	-1	1	25578882	51155682	0.03029	1	1	0.462
249	-1	1	90153086	180304086	0.03029	1	1	0.655
250	-1	1	73438990	146875890	0.02330	1	1	0.452
251	-1	2	36717093	73432093	0.02330	2	1	0.491
252	-1	1	4009597	8017097	0.01792	2	0	0.579
253	-1	1	79297801	158593501	0.02330	1	1	0.510
254	-1	1	49219804	98437504	0.02330	1	1	0.450
255	-1	2	11183708	22365308	0.01792	1	0	0.360
256	-1	2	63778153	127554253	0.02330	1	0	0.222
257	-1	2	4358356	8714656	0.03029	2	1	0.171
258	-1	1	39539859	79077659	0.03029	2	0	0.361
259	-1	1	93524963	187047863	0.03937	1	1	0.291
260	-1	1	40696666	81391266	0.03937	2	0	0.684
261	-1	2	28049370	56096670	0.05119	2	1	0.381
262	-1	1	84605974	169209874	0.05119	1	1	0.209
263	-1	2	23855877	47709677	0.03937	1	0	0.442
264	-1	2	87141981	174281881	0.05119	2	1	0.489
265	-1	2	53051985	106101885	0.05119	2	1	0.634
266	-1	2	35023888	70045688	0.03937	2	1	0.432
267	-1	1	96985692	193969292	0.03937	1	1	0.422
268	-1	1	57542596	115083096	0.03029	1	1	0.551
269	-1	1	30176199	60350299	0.03029	2	0	0.413
270	-1	2	90810503	181618903	0.03937	2	1	0.610
271	-1	2	70039407	140076707	0.03937	1	0	0.418
272	-1	1	30704710	61407310	0.05119	1	1	0.351
273	-1	2	84586955	169171855	0.05119	2	1	0.338
274	-1	1	35862858	71723658	0.03937	1	1	0.246
275	-1	2	79043562	158085062	0.03937	1	0	0.288
276	-1	2	26358965	52715865	0.05119	2	1	0.377
277	-1	2	82912769	165823469	0.05119	1	0	0.420
278	-1	2	43549472	87096872	0.06654	2	1	0.430
279	-1	1	4133176	8264276	0.06654	1	1	0.420
280	-1	1	64699180	129396280	0.05119	1	1	0.433
281	-1	1	26668883	53335683	0.05119	1	1	0.342
282	-1	2	79211287	158420487	0.03937	2	1	0.448
283	-1	2	41177990	82353890	0.03937	2	1	0.297
284	-1	2	89766594	179531094	0.03029	2	1	0.541
285	-1	2	62381198	124760298	0.03029	1	0	0.584
286	-1	2	39029401	78056701	0.03937	2	1	0.436
287	-1	1	926605	1851105	0.03937	2	0	0.387
288	-1	2	57533209	115064309	0.05119	2	1	0.438
289	-1	2	19487853	38973653	0.05119	1	0	0.565
290	-1	2	94799057	189596057	0.06654	2	1	0.430
291	-1	1	56679961	113357861	0.06654	1	1	0.354
292	-1	2	9296464	18590864	0.05119	2	1	0.304
293	-1	1	57848268	115694468	0.05119	1	1	0.212
294	-1	1	97081171	194160271	0.03937	1	1	0.274
295	-1	1	41641574	83281074	0.03937	2	0	0.362
296	-1	2	96956278	193910478	0.05119	1	0	0.411
297	-1	1	56209682	112417282	0.06654	1	1	0.348
298	-1	1	8771985	17541885	0.06654	1	1	0.240
299	-1	1	50646389	101290689	0.05119	1	1	0.455
300	-1	2	13940392	27878692	0.05119	2	1	0.282
% finished 05-Jul-2013 15:13:42
% 05-Jul-2013 15:47:04
% trial matchtrial target_interval randseed randnseed signal_contrast response correct rt
1	-1	1	24941203	49880303	0.41754	1	1	0.426
2	-1	1	98853007	197703907	0.41754	1	1	0.391
3	-1	1	56091711	112181311	0.32118	1	1	0.334
4	-1	2	8667014	17331914	0.32118	2	1	0.339
5	-1	1	61248618	122495118	0.24706	1	1	0.247
6	-1	2	4495421	8988721	0.24706	2	1	0.235
7	-1	2	47725824	95449524	0.19005	2	1	0.201
8	-1	1	86913328	173824528	0.19005	1	1	0.482
9	-1	2	54226132	108450132	0.14619	2	1	0.351
10	-1	2	9509335	19016535	0.14619	2	1	0.312
11	-1	2	60740739	121479339	0.11246	2	1	0.254
12	-1	1	3990142	7978142	0.11246	1	1	0.215
13	-1	1	44548845	89095545	0.08650	1	1	0.320
14	-1	2	94440790	188879490	0.08650	2	1	0.290
15	-1	1	41710493	83418893	0.06654	1	1	0.483
16	-1	2	8986297	17970497	0.06654	1	0	0.341
17	-1	1	61630001	123257901	0.08650	1	1	0.390
18	-1	1	18175204	36348304	0.08650	1	1	0.412
19	-1	2	77414408	154826708	0.06654	1	0	0.405
20	-1	2	36681011	73359911	0.08650	2	1	0.182
21	-1	2	77218015	154433915	0.08650	2	1	0.264
22	-1	2	20503518	41004918	0.06654	2	1	0.361
23	-1	2	74414922	148827722	0.06654	2	1	0.331
24	-1	2	25691525	51380925	0.05119	2	1	0.289
25	-1	2	71554429	143106729	0.05119	2	1	0.234
26	-1	2	13483132	26964132	0.03937	2	1	0.129
27	-1	1	44692435	89382735	0.03937	1	1	0.265
28	-1	2	89255839	178509539	0.03029	2	1	0.526
29	-1	2	60560643	121119143	0.03029	2	1	0.263
30	-1	1	5155246	10308346	0.02330	2	0	0.523
31	-1	1	76390891	152779691	0.03029	1	1	0.260
32	-1	2	20979694	41957294	0.03029	1	0	0.504
33	-1	2	89572698	179143298	0.03937	2	1	0.260
34	-1	2	34165201	68328301	0.03937	1	0	0.279
35	-1	1	80051005	160099905	0.05119	1	1	0.361
36	-1	2	36680208	73358308	0.05119	2	1	0.331
37	-1	2	87893012	175783912	0.03937	2	1	0.284
38	-1	1	35163315	70324515	0.03937	1	1	0.349
39	-1	2	89058919	178115719	0.03029	2	1	0.337
40	-1	2	40347922	80693722	0.03029	1	0	0.295
41	-1	1	90242626	180483126	0.03937	2	0	0.285
42	-1	1	38832829	77663529	0.05119	1	1	0.240
43	-1	2	80709433	161416733	0.05119	2	1	0.310
44	-1	2	30667536	61332936	0.03937	1	0	0.500
45	-1	1	99258540	198514940	0.05119	1	1	0.416
46	-1	1	59851544	119700944	0.05119	1	1	0.561
47	-1	1	33830847	67659547	0.03937	1	1	0.354
48	-1	1	87724092	175446092	0.03937	2	0	0.305
49	-1	2	36328095	72654095	0.05119	1	0	0.404
50	-1	1	95558499	191114899	0.06654	1	1	0.316
51	-1	1	44174702	88347302	0.06654	1	1	0.273
52	-1	1	90069706	180137306	0.05119	1	1	0.320
53	-1	1	39986909	79971709	0.05119	1	1	0.331
54	-1	2	92558213	185114313	0.03937	2	1	0.337
55	-1	1	43825116	87648116	0.03937	1	1	0.317
56	-1	1	93722220	187442320	0.03029	2	0	0.178
57	-1	1	30333323	60664523	0.03937	2	0	0.335
58	-1	1	82884127	165766127	0.05119	1	1	0.288
59	-1	1	28821730	57641330	0.05119	2	0	0.418
60	-1	2	89371634	178741134	0.06654	2	1	0.261
61	-1	1	33975737	67949337	0.06654	1	1	0.173
62	-1	1	70510541	141018941	0.05119	1	1	0.126
63	-1	2	1733044	3463944	0.05119	2	1	0.297
64	-1	1	51670548	103338948	0.03937	1	1	0.309
65	-1	2	1600292	3198492	0.03937	2	1	0.341
66	-1	2	54179096	108356096	0.03029	1	0	0.272
67	-1	1	51899	101699	0.03937	1	1	0.302
68	-1	2	48662802	97323502	0.03937	2	1	0.377
69	-1	2	5243106	10484106	0.03029	1	0	0.254
70	-1	1	49834209	99666309	0.03937	1	1	0.347
71	-1	1	2381013	4759913	0.03937	1	1	0.217
72	-1	2	44313016	88623916	0.03029	1	0	0.551
73	-1	2	19619920	39237720	0.03937	1	0	0.475
74	-1	2	84200524	168398924	0.05119	2	1	0.449
75	-1	2	47465927	94929727	0.05119	2	1	0.347
76	-1	2	1386531	2770931	0.03937	2	1	0.449
77	-1	1	64659135	129316135	0.03937	1	1	0.514
78	-1	2	34608138	69214138	0.03029	2	1	0.547
79	-1	1	9923842	19845542	0.03029	1	1	0.570
80	-1	1	85176146	170350146	0.02330	2	0	0.387
81	-1	2	41793549	83584949	0.03029	2	1	0.337
82	-1	2	98361794	196721494	0.03029	2	1	0.339
83	-1	1	50976598	101951098	0.02330	2	0	0.314
84	-1	2	99547701	199093301	0.03029	2	1	0.411
85	-1	2	58796305	117590505	0.03029	2	1	0.356
86	-1	1	12755008	25507908	0.02330	1	1	0.538
87	-1	2	85354412	170706712	0.02330	2	1	0.526
88	-1	1	56649716	113297316	0.01792	1	1	0.444
89	-1	2	18599019	37195919	0.01792	2	1	0.308
90	-1	1	68478923	136955723	0.01379	2	0	0.297
91	-1	2	14413026	28823926	0.01792	2	1	0.299
92	-1	1	62956830	125911530	0.01792	1	1	0.342
93	-1	1	15592833	31183533	0.01379	1	1	0.384
94	-1	1	70815437	141628737	0.01379	1	1	0.156
95	-1	2	4679740	9357340	0.01060	1	0	0.234
96	-1	2	46633243	93264343	0.01379	2	1	0.428
97	-1	2	8534747	17067347	0.01379	2	1	0.367
98	-1	1	63812351	127622551	0.01060	2	0	0.584
99	-1	2	40422995	80843895	0.01379	1	0	0.564
100	-1	1	15737799	31473499	0.01792	1	1	0.421
101	-1	2	45086815	90171515	0.01792	1	0	0.743
102	-1	1	26718119	53434119	0.02330	1	1	0.318
103	-1	1	76591623	153181123	0.02330	1	1	0.275
104	-1	2	22520626	45039126	0.01792	1	0	0.191
105	-1	1	59075330	118148530	0.02330	2	0	0.279
106	-1	1	4947433	9892733	0.03029	1	1	0.301
107	-1	1	53564437	107126737	0.03029	1	1	0.288
108	-1	2	781040	1559940	0.02330	1	0	0.354
109	-1	1	54727244	109452344	0.03029	2	0	0.287
110	-1	2	607247	1212347	0.03937	2	1	0.226
111	-1	2	42563050	85123950	0.03937	1	0	0.529
112	-1	1	15131854	30261554	0.05119	1	1	0.287
113	-1	1	61054999	122107899	0.05119	2	0	0.256
114	-1	1	5600402	11198702	0.06654	1	1	0.292
115	-1	2	52904206	105806306	0.06654	2	1	0.182
116	-1	1	89409909	178817709	0.05119	1	1	0.202
117	-1	1	28664312	57326512	0.05119	1	1	0.739
118	-1	2	21304716	42607316	0.03937	1	0	0.415
119	-1	2	81912420	163822720	0.05119	2	1	0.426
120	-1	2	43853923	87705723	0.05119	2	1	0.280
121	-1	1	91093327	182184527	0.03937	1	1	0.360
122	-1	2	45028930	90055730	0.03937	2	1	0.368
123	-1	2	263834	525534	0.03029	1	0	0.274
124	-1	2	46193437	92384737	0.03937	2	1	0.231
125	-1	1	88064741	176127341	0.03937	1	1	0.495
126	-1	2	56692745	113383345	0.03029	1	0	0.481
127	-1	2	21286248	42570348	0.03937	2	1	0.358
128	-1	2	75225152	150448152	0.03937	2	1	0.474
129	-1	1	39832755	79663355	0.03029	1	1	0.425
130	-1	1	422500	842900	0.03029	1	1	0.330
131	-1	2	50363104	100724104	0.02330	2	1	0.435
132	-1	2	12236307	24470507	0.02330	2	1	0.287
133	-1	1	58188211	116374311	0.01792	1	1	0.424
134	-1	2	18759214	37516314	0.01792	2	1	0.372
135	-1	2	74037518	148072918	0.01379	2	1	0.277
136	-1	2	19920621	39839121	0.01379	2	1	0.332
137	-1	2	71199225	142396325	0.01060	2	1	0.491
138	-1	2	37146428	74290728	0.01060	1	0	0.692
139	-1	1	24442432	48882732	0.01379	1	1	0.329
140	-1	1	78380036	156757936	0.01379	1	1	0.369
141	-1	1	32337939	64673739	0.01060	1	1	0.289
142	-1	2	79542643	159083143	0.01060	2	1	0.275
143	-1	1	25438846	50875546	0.00816	2	0	0.407
144	-1	1	83348450	166694750	0.01060	2	0	0.336
145	-1	2	35986053	71969953	0.01379	2	1	0.588
146	-1	1	13895398	27788698	0.01379	1	1	0.288
147	-1	1	59820602	119639102	0.01060	1	1	0.441
148	-1	1	21776205	43550305	0.01060	1	1	0.352
149	-1	1	75696009	151389909	0.00816	1	1	0.814
150	-1	2	76356313	152710513	0.00816	1	0	0.497
151	101	2	45086815	90171515	0.01792	2	1	0.389
152	102	1	26718119	53434119	0.02330	1	1	0.374
153	103	1	76591623	153181123	0.02330	1	1	0.418
154	104	2	22520626	45039126	0.01792	2	1	0.278
155	105	1	59075330	118148530	0.02330	2	0	0.309
156	106	1	4947433	9892733	0.03029	1	1	0.131
157	107	1	53564437	107126737	0.03029	1	1	0.428
158	108	2	781040	1559940	0.02330	1	0	0.368
159	109	1	54727244	109452344	0.03029	2	0	0.257
160	110	2	607247	1212347	0.03937	1	0	0.442
161	111	2	42563050	85123950	0.03937	2	1	0.305
162	112	1	15131854	30261554	0.05119	1	1	0.301
163	113	1	61054999	122107899	0.05119	1	1	0.569
164	114	1	5600402	11198702	0.06654	1	1	2.069
165	115	2	52904206	105806306	0.06654	2	1	0.519
166	116	1	89409909	178817709	0.05119	1	1	0.522
167	117	1	28664312	57326512	0.05119	1	1	0.433
168	118	2	21304716	42607316	0.03937	2	1	0.503
169	119	2	81912420	163822720	0.05119	2	1	0.690
170	120	2	43853923	87705723	0.05119	2	1	0.204
171	121	1	91093327	182184527	0.03937	1	1	0.206
172	122	2	45028930	90055730	0.03937	2	1	0.326
173	123	2	263834	525534	0.03029	1	0	0.831
174	124	2	46193437	92384737	0.03937	2	1	0.463
175	125	1	88064741	176127341	0.03937	1	1	0.282
176	126	2	56692745	113383345	0.03029	2	1	0.392
177	127	2	21286248	42570348	0.03937	2	1	0.103
178	128	2	75225152	150448152	0.03937	2	1	0.291
179	129	1	39832755	79663355	0.03029	2	0	0.229
180	130	1	422500	842900	0.03029	1	1	0.283
[truncated: 7,999 more rows]
