# Supplementary material for: Posterior Probability Matching and Human Perceptual Decision Making
Source: PLoS Comput Biol. 2015 Jun 16;11(6):e1004342. doi: 10.1371/journal.pcbi.1004342 (PMC4469678; doi:10.1371/journal.pcbi.1004342)
Supplement: S1 Data — This MATLAB code reproduces the results from Experiment 1 shown in Fig 3a and the results from Experiment 2 shown in Fig 3b. (ZIP) [file pcbi.1004342.s004.zip › ploscb2015/data/experiment1_subject02.txt]

% 10-Jul-2013 13:33:37
% trial matchtrial target_interval randseed randnseed signal_contrast response correct rt
1	-1	1	61069225	122136325	0.41754	1	1	0.990
2	-1	2	66756329	133510529	0.41754	2	1	0.211
3	-1	2	12572032	25141932	0.32118	2	1	0.178
4	-1	1	55814336	111626536	0.32118	1	1	0.219
5	-1	1	95074880	190147680	0.24706	1	1	0.160
6	-1	1	28955183	57908283	0.24706	1	1	0.094
7	-1	2	61494187	122986287	0.19005	2	1	0.001
8	-1	2	80744590	161487090	0.19005	2	1	0.173
9	-1	2	15970993	31939893	0.14619	2	1	0.054
10	-1	2	39114496	78226896	0.14619	2	1	0.039
11	-1	1	60996800	121991500	0.11246	1	1	0.126
12	-1	1	92225503	184448903	0.11246	1	1	0.001
13	-1	2	11432806	22863506	0.08650	2	1	0.056
14	-1	2	35957109	71912109	0.08650	2	1	0.092
15	-1	1	63199513	126396913	0.06654	1	1	0.156
16	-1	2	99738616	199475116	0.06654	2	1	0.001
17	-1	2	18940919	37879719	0.05119	1	0	0.073
18	-1	1	43446222	86890322	0.06654	1	1	0.017
19	-1	2	64028626	128055126	0.06654	2	1	0.098
20	-1	2	91224029	182445929	0.05119	2	1	0.374
21	-1	1	47782232	95562332	0.05119	2	0	0.054
22	-1	2	71041536	142080936	0.06654	1	0	0.233
23	-1	1	11577480	23152880	0.08650	1	1	0.064
24	-1	2	36114583	72227083	0.08650	2	1	0.001
25	-1	2	53985487	107968887	0.06654	2	1	0.001
26	-1	1	75883390	151764690	0.06654	2	0	0.042
27	-1	2	99067493	198132893	0.08650	1	0	0.001
28	-1	2	19614596	39227096	0.11246	2	1	0.001
29	-1	2	38777699	77553299	0.11246	2	1	0.001
30	-1	1	58006103	116010103	0.08650	1	1	0.001
31	-1	1	77239506	154476906	0.08650	1	1	0.628
32	-1	2	59151410	118300710	0.06654	2	1	0.939
33	-1	2	71877914	143753714	0.06654	2	1	0.001
34	-1	2	91070217	182138317	0.05119	2	1	0.096
35	-1	1	18265720	36529320	0.05119	1	1	0.001
36	-1	2	37413723	74825323	0.03937	2	1	0.001
37	-1	1	55289927	110577727	0.03937	2	0	0.106
38	-1	2	83899430	167796730	0.05119	2	1	0.358
39	-1	1	37758333	75514533	0.05119	1	1	0.002
40	-1	2	55626137	111250137	0.03937	2	1	0.539
41	-1	2	28260581	56519081	0.03937	2	1	0.068
42	-1	2	52773185	105544285	0.03029	2	1	0.043
43	-1	1	76035788	152069488	0.03029	1	1	0.021
44	-1	1	96546191	193090291	0.02330	1	1	0.001
45	-1	1	14386994	28771894	0.02330	1	1	0.001
46	-1	1	33593597	67185097	0.01792	2	0	0.007
47	-1	2	51453301	102904501	0.02330	2	1	0.081
48	-1	1	78679304	157356504	0.02330	2	0	0.001
49	-1	2	96521507	193040907	0.03029	1	0	0.073
50	-1	2	22399610	44797110	0.03937	2	1	0.110
51	-1	1	50947914	101893714	0.03937	2	0	0.034
52	-1	1	71509917	143017717	0.05119	1	1	0.008
53	-1	2	90689320	181376520	0.05119	2	1	0.001
54	-1	1	8596523	17190923	0.03937	1	1	0.001
55	-1	1	27722326	55442526	0.03937	2	0	0.001
56	-1	1	45579729	91157329	0.05119	2	0	0.001
57	-1	2	66127633	132253133	0.06654	2	1	0.078
58	-1	2	92020236	184038336	0.06654	2	1	0.001
59	-1	1	11239480	22476880	0.05119	1	1	0.438
60	-1	1	73155084	146308084	0.05119	2	0	0.001
61	-1	1	91038587	182075087	0.06654	2	0	0.001
62	-1	1	10203990	20405890	0.08650	1	1	0.355
63	-1	1	62781094	125560094	0.08650	1	1	0.026
64	-1	1	83345597	166689097	0.06654	1	1	0.037
65	-1	2	5171100	10340100	0.06654	1	0	0.069
66	-1	1	31063403	62124703	0.08650	2	0	0.108
67	-1	1	60928907	121855707	0.11246	1	1	0.304
68	-1	1	8182610	16363110	0.11246	2	0	0.001
69	-1	2	27411213	54820313	0.14619	2	1	0.085
70	-1	2	54601417	109200717	0.14619	2	1	0.001
71	-1	2	72476420	144950720	0.11246	1	0	0.001
72	-1	1	91687323	183372523	0.14619	1	1	0.087
73	-1	1	18848926	37695726	0.14619	1	1	0.233
74	-1	2	60753230	121504330	0.11246	2	1	0.056
75	-1	1	85366533	170730933	0.11246	1	1	0.100
76	-1	1	13858836	27715536	0.08650	1	1	0.032
77	-1	1	35711039	71419939	0.08650	1	1	0.015
78	-1	1	56242684	112483284	0.06654	1	1	0.001
79	-1	2	75458487	150914887	0.06654	2	1	0.010
80	-1	1	93325490	186648890	0.05119	1	1	0.140
81	-1	2	25852793	51703493	0.05119	2	1	0.024
82	-1	2	46378496	92754896	0.03937	2	1	0.020
83	-1	2	66922300	133842500	0.03937	1	0	0.089
84	-1	2	94163003	188323903	0.05119	2	1	0.039
85	-1	1	14689806	29377506	0.05119	1	1	0.022
86	-1	1	35222109	70442109	0.03937	1	1	0.001
87	-1	2	54389813	108777513	0.03937	1	0	0.233
88	-1	2	94999316	189996516	0.05119	2	1	0.049
89	-1	1	18175919	36349719	0.05119	1	1	0.166
90	-1	1	52075323	104148523	0.03937	1	1	0.001
91	-1	1	71261726	142521326	0.03937	2	0	0.114
92	-1	1	1165629	2329129	0.05119	1	1	0.057
93	-1	2	24400332	48798532	0.05119	2	1	0.034
94	-1	1	46232735	92463335	0.03937	1	1	0.034
95	-1	2	68058839	136115539	0.03937	1	0	0.104
96	-1	2	96658883	193315683	0.05119	2	1	0.061
97	-1	1	21177786	42353486	0.05119	1	1	0.033
98	-1	2	43051989	86101889	0.03937	2	1	0.031
99	-1	2	64876493	129750893	0.03937	2	1	0.046
100	-1	1	88123596	176245096	0.03029	1	1	0.043
101	-1	2	45538004	91073904	0.03029	1	0	0.286
102	-1	1	81782208	163562308	0.03937	1	1	0.183
103	-1	1	16931211	33860311	0.03937	1	1	0.120
104	-1	1	46822014	93641914	0.03029	1	1	0.071
105	-1	1	71342618	142683118	0.03029	2	0	0.001
106	-1	1	90620421	181238721	0.03937	2	0	0.101
107	-1	1	17793524	35584924	0.05119	1	1	0.033
108	-1	1	39637527	79272927	0.05119	1	1	0.191
109	-1	1	77512331	155022531	0.03937	2	0	0.140
110	-1	1	8759734	17517334	0.05119	1	1	0.001
111	-1	2	27943837	55885537	0.05119	1	0	0.462
112	-1	2	91229041	182455941	0.06654	2	1	0.026
113	-1	2	13100485	26198885	0.06654	2	1	0.001
114	-1	1	30958188	61914288	0.05119	1	1	0.001
115	-1	1	50124592	100247092	0.05119	1	1	0.506
116	-1	1	18778995	37555895	0.03937	2	0	0.001
117	-1	2	37972798	75943498	0.05119	2	1	0.007
118	-1	1	57141302	114280502	0.05119	2	0	0.001
119	-1	1	76339105	152676105	0.06654	1	1	0.059
120	-1	2	924808	1847508	0.06654	2	1	0.015
121	-1	2	21423211	42844311	0.05119	2	1	0.001
122	-1	2	40656114	81310114	0.05119	2	1	0.002
123	-1	1	58478518	116954918	0.03937	1	1	0.100
124	-1	1	87028421	174054721	0.03937	1	1	0.001
125	-1	1	6272624	12543124	0.03029	2	0	0.001
126	-1	2	25443427	50884727	0.03937	2	1	0.226
127	-1	2	67326131	134650131	0.03937	1	0	0.098
128	-1	2	95923534	191844934	0.05119	1	0	0.062
129	-1	2	20423337	40844537	0.06654	2	1	0.058
130	-1	1	44928840	89855540	0.06654	2	0	0.092
131	-1	1	70803044	141603944	0.08650	1	1	0.013
132	-1	2	91369488	182736888	0.08650	2	1	0.001
133	-1	2	10559091	21116091	0.06654	2	1	0.001
134	-1	1	29750594	59499094	0.06654	1	1	0.045
135	-1	2	52933698	105865298	0.05119	2	1	0.001
136	-1	1	72122601	144243101	0.05119	2	0	0.278
137	-1	2	16740304	33478504	0.06654	2	1	0.020
138	-1	1	37276907	74551707	0.06654	1	1	0.001
139	-1	2	55115111	110228111	0.05119	2	1	0.001
140	-1	1	74296714	148591314	0.05119	2	0	0.006
141	-1	1	92191617	184381117	0.06654	1	1	0.232
142	-1	1	34087920	68173720	0.06654	1	1	0.072
143	-1	2	58661024	117319924	0.05119	2	1	0.365
144	-1	2	15234527	30466927	0.05119	1	0	0.001
145	-1	2	34416230	68830330	0.06654	2	1	0.239
146	-1	1	77643034	155283934	0.06654	1	1	0.001
147	-1	2	96874937	193747737	0.05119	2	1	0.001
148	-1	1	16051340	32100540	0.05119	1	1	0.053
149	-1	2	39278643	78555143	0.03937	2	1	0.063
150	-1	1	63776888	127551688	0.03937	1	1	0.019
151	101	2	45538004	91073904	0.03029	1	0	0.015
152	102	1	81782208	163562308	0.03937	1	1	0.259
153	103	1	16931211	33860311	0.03937	1	1	0.066
154	104	1	46822014	93641914	0.03029	1	1	0.031
155	105	1	71342618	142683118	0.03029	1	1	0.001
156	106	1	90620421	181238721	0.03937	1	1	0.036
157	107	1	17793524	35584924	0.05119	1	1	0.043
158	108	1	39637527	79272927	0.05119	2	0	0.028
159	109	1	77512331	155022531	0.03937	1	1	0.019
160	110	1	8759734	17517334	0.05119	1	1	0.111
161	111	2	27943837	55885537	0.05119	1	0	0.278
162	112	2	91229041	182455941	0.06654	2	1	0.001
163	113	2	13100485	26198885	0.06654	1	0	0.091
164	114	1	30958188	61914288	0.05119	1	1	0.075
165	115	1	50124592	100247092	0.05119	1	1	0.001
166	116	1	18778995	37555895	0.03937	1	1	0.099
167	117	2	37972798	75943498	0.05119	1	0	0.056
168	118	1	57141302	114280502	0.05119	2	0	0.100
169	119	1	76339105	152676105	0.06654	1	1	0.110
170	120	2	924808	1847508	0.06654	1	0	0.001
171	121	2	21423211	42844311	0.05119	1	0	0.001
172	122	2	40656114	81310114	0.05119	2	1	0.578
173	123	1	58478518	116954918	0.03937	1	1	0.070
174	124	1	87028421	174054721	0.03937	1	1	0.077
175	125	1	6272624	12543124	0.03029	2	0	0.051
176	126	2	25443427	50884727	0.03937	2	1	0.074
177	127	2	67326131	134650131	0.03937	2	1	0.097
178	128	2	95923534	191844934	0.05119	1	0	0.085
179	129	2	20423337	40844537	0.06654	2	1	0.085
180	130	1	44928840	89855540	0.06654	1	1	0.006
181	131	1	70803044	141603944	0.08650	1	1	0.001
182	132	2	91369488	182736888	0.08650	2	1	0.046
183	133	2	10559091	21116091	0.06654	1	0	0.056
184	134	1	29750594	59499094	0.06654	1	1	0.353
185	135	2	52933698	105865298	0.05119	2	1	0.001
186	136	1	72122601	144243101	0.05119	2	0	0.015
187	137	2	16740304	33478504	0.06654	2	1	0.010
188	138	1	37276907	74551707	0.06654	1	1	0.059
189	139	2	55115111	110228111	0.05119	2	1	0.001
190	140	1	74296714	148591314	0.05119	2	0	0.096
191	141	1	92191617	184381117	0.06654	1	1	0.138
192	142	1	34087920	68173720	0.06654	1	1	0.001
193	143	2	58661024	117319924	0.05119	2	1	0.246
194	144	2	15234527	30466927	0.05119	1	0	0.001
195	145	2	34416230	68830330	0.06654	2	1	0.029
196	146	1	77643034	155283934	0.06654	1	1	0.116
197	147	2	96874937	193747737	0.05119	2	1	0.064
198	148	1	16051340	32100540	0.05119	2	0	0.162
199	149	2	39278643	78555143	0.03937	1	0	0.075
200	150	1	63776888	127551688	0.03937	2	0	0.067
201	-1	2	98732140	197462140	0.03029	2	1	0.250
202	-1	2	30956243	61910343	0.03029	2	1	0.965
203	-1	1	46296047	92589947	0.02330	1	1	0.082
204	-1	2	70812051	141621951	0.02330	2	1	0.137
205	-1	2	3355895	6709695	0.01792	2	1	0.220
206	-1	1	42618298	85234498	0.01792	1	1	0.472
207	-1	2	8567802	17133502	0.01379	1	0	0.001
208	-1	2	26457305	52912505	0.01792	2	1	0.085
209	-1	1	53650909	107299709	0.01792	1	1	0.667
210	-1	1	38270112	76538112	0.01379	1	1	0.226
211	-1	1	78797916	157593716	0.01379	2	0	0.099
212	-1	1	6024419	12046719	0.01792	1	1	0.438
213	-1	1	67978523	135954923	0.01792	2	0	0.001
214	-1	2	87150126	174298126	0.02330	1	0	0.079
215	-1	2	14393029	28783929	0.03029	1	0	0.271
216	-1	2	58963733	117925333	0.03937	2	1	0.157
217	-1	2	92905936	185809736	0.03937	2	1	0.250
218	-1	2	34776839	69551539	0.03029	1	0	0.184
219	-1	1	69942943	139883743	0.03937	2	0	0.161
220	-1	2	2486046	4969946	0.05119	2	1	0.168
221	-1	1	37732749	75463349	0.05119	1	1	0.060
222	-1	1	63609494	127216894	0.03937	1	1	0.173
223	-1	2	98804097	197606097	0.03937	2	1	0.121
224	-1	1	30113700	60225300	0.03029	1	1	0.123
225	-1	1	61282104	122562104	0.03029	1	1	0.148
226	-1	1	95145407	190288707	0.02330	2	0	0.019
227	-1	1	15719610	31437110	0.03029	1	1	0.077
228	-1	2	40222113	80442113	0.03029	2	1	0.001
229	-1	1	59424417	118846717	0.02330	1	1	0.324
230	-1	1	9324420	18646720	0.02330	1	1	0.001
231	-1	1	27230523	54458923	0.01792	1	1	0.001
232	-1	2	46397026	92791926	0.01792	1	0	0.050
233	-1	1	68262030	136521930	0.02330	2	0	0.051
234	-1	2	91439533	182876933	0.03029	2	1	0.066
235	-1	2	16023336	32044536	0.03029	1	0	0.066
236	-1	2	40583839	81165539	0.03937	1	0	0.133
237	-1	2	73104343	146206543	0.05119	2	1	0.058
238	-1	2	97621246	195240346	0.05119	2	1	0.390
239	-1	2	55584050	111165950	0.03937	1	0	0.098
240	-1	2	86770453	173538753	0.05119	2	1	0.022
241	-1	2	7303497	14604897	0.05119	2	1	0.264
242	-1	1	50556001	101109901	0.03937	1	1	0.497
243	-1	2	16528404	33054704	0.03937	1	0	0.002
244	-1	2	35732907	71463707	0.05119	2	1	0.113
245	-1	2	64225011	128447911	0.05119	2	1	0.117
246	-1	1	92784314	185566514	0.03937	1	1	0.113
247	-1	2	21361817	42721517	0.03937	2	1	0.001
248	-1	2	39217320	78432520	0.03029	1	0	0.106
249	-1	2	69103424	138204724	0.03937	2	1	0.094
250	-1	2	97612127	195222127	0.03937	2	1	0.355
251	-1	1	51540031	103077931	0.03029	2	0	0.406
252	-1	2	9471134	18940134	0.03937	2	1	0.079
253	-1	2	35356837	70711537	0.03937	2	1	0.142
254	-1	2	67895141	135788141	0.03029	2	1	0.139
255	-1	1	420844	839544	0.03029	1	1	0.365
256	-1	2	54393248	108784348	0.02330	2	1	0.037
257	-1	1	76235751	152469351	0.02330	1	1	0.077
258	-1	2	2088795	4175495	0.01792	2	1	0.147
259	-1	2	36002698	72003298	0.01792	2	1	0.266
260	-1	2	80569602	161137102	0.01379	2	1	0.141
261	-1	2	13131305	26260505	0.01379	2	1	0.115
262	-1	1	43025808	86049508	0.01060	2	0	0.457
263	-1	1	7608912	15215712	0.01379	2	0	0.133
264	-1	2	38862915	77723715	0.01792	2	1	0.470
265	-1	1	4758419	9514719	0.01792	1	1	0.170
266	-1	1	38670622	77339122	0.01379	2	0	0.001
267	-1	1	57875126	115748126	0.01792	2	0	0.164
268	-1	2	93109329	186216529	0.02330	2	1	0.166
269	-1	1	28310232	56618332	0.02330	2	0	0.101
270	-1	2	55530936	111059736	0.03029	2	1	0.097
271	-1	1	84052639	168103139	0.03029	1	1	0.085
272	-1	1	11274942	22547742	0.02330	1	1	0.023
273	-1	1	31827545	63652945	0.02330	1	1	0.627
274	-1	1	13773149	27544149	0.01792	2	0	0.097
275	-1	1	42323952	84645752	0.02330	1	1	0.075
276	-1	1	66872397	133742697	0.02330	2	0	0.050
277	-1	2	90046000	180089900	0.03029	1	0	0.003
278	-1	2	9234903	18467703	0.03937	1	0	0.195
279	-1	1	45859006	91715906	0.05119	1	1	0.048
280	-1	2	69067610	138133110	0.05119	2	1	0.050
281	-1	2	92234413	184466713	0.03937	2	1	0.020
282	-1	2	12752616	25503116	0.03937	1	0	0.097
283	-1	2	41334819	82667519	0.05119	1	0	0.101
284	-1	1	69847623	139693123	0.06654	1	1	0.017
285	-1	2	90355326	180708526	0.06654	2	1	0.098
286	-1	2	17609329	35216529	0.05119	2	1	0.095
287	-1	1	44812032	89621932	0.05119	1	1	0.025
288	-1	1	65349936	130697736	0.03937	2	0	0.026
289	-1	1	84562439	169122739	0.05119	1	1	0.094
290	-1	2	11721342	23440542	0.05119	2	1	0.072
291	-1	1	37639945	75277745	0.03937	1	1	0.212
292	-1	2	75498449	150994749	0.03937	2	1	0.141
293	-1	2	8079552	16156952	0.03029	2	1	0.049
294	-1	1	31293055	62583955	0.03029	1	1	0.073
295	-1	2	55806700	111611300	0.02330	1	0	0.095
296	-1	2	84347203	168692303	0.03029	1	0	0.001
297	-1	1	3562006	7121906	0.03937	1	1	0.077
298	-1	1	29454109	58906109	0.03937	1	1	0.004
299	-1	1	48646512	97290912	0.03029	1	1	0.070
300	-1	1	74520016	149037916	0.03029	2	0	0.092
% finished 10-Jul-2013 13:54:22
% 11-Jul-2013 13:46:55
% trial matchtrial target_interval randseed randnseed signal_contrast response correct rt
1	-1	2	84619950	169237750	0.41754	2	1	1.449
2	-1	2	37059095	74116095	0.41754	2	1	0.378
3	-1	2	93654199	187306299	0.32118	2	1	0.422
4	-1	1	54270303	108538503	0.32118	1	1	0.370
5	-1	1	9462406	18922706	0.24706	1	1	0.270
6	-1	2	56710710	113419310	0.24706	2	1	0.097
7	-1	1	83930913	167859713	0.19005	1	1	0.181
8	-1	2	20495616	40989116	0.19005	2	1	0.106
9	-1	2	50414020	100825920	0.14619	2	1	0.038
10	-1	2	70911923	141821723	0.14619	2	1	0.061
11	-1	2	95429026	190855926	0.11246	2	1	0.034
12	-1	1	17315429	34628729	0.11246	1	1	0.030
13	-1	1	37866432	75730732	0.08650	1	1	0.052
14	-1	1	62451836	124901536	0.08650	1	1	0.033
15	-1	1	84263539	168524939	0.06654	1	1	0.039
16	-1	1	7499842	14997542	0.06654	1	1	0.009
17	-1	2	26626645	53251145	0.05119	2	1	0.001
18	-1	2	45898348	91794548	0.05119	2	1	0.101
19	-1	2	74438493	148874893	0.03937	2	1	0.105
20	-1	2	2953596	5905096	0.03937	2	1	0.085
21	-1	2	30167799	60333499	0.03029	1	0	0.124
22	-1	1	60112403	120222703	0.03937	1	1	0.027
23	-1	2	80608406	161214706	0.03937	2	1	0.081
24	-1	1	6461109	12920109	0.03029	2	0	0.104
25	-1	2	35032412	70062712	0.03937	2	1	0.001
26	-1	1	54225516	108448916	0.03937	1	1	0.270
27	-1	2	143319	284519	0.03029	2	1	0.069
28	-1	2	26002022	52001922	0.03029	2	1	0.060
29	-1	1	50588726	101175326	0.02330	1	1	0.001
30	-1	2	69735229	139468329	0.02330	2	1	0.122
31	-1	1	970432	1938732	0.01792	1	1	0.049
32	-1	1	22807635	45613135	0.01792	1	1	0.023
33	-1	1	42012638	84023138	0.01379	2	0	0.036
34	-1	2	63886042	127769942	0.01792	2	1	0.058
35	-1	1	88437645	176873145	0.01792	1	1	0.001
36	-1	2	7628448	15254748	0.01379	2	1	0.088
37	-1	1	34834751	69667351	0.01379	1	1	0.001
38	-1	2	52773096	105544096	0.01060	1	0	0.105
39	-1	2	81266699	162531299	0.01379	2	1	0.021
40	-1	1	1729602	3457102	0.01379	2	0	0.033
41	-1	1	23595305	47188505	0.01792	1	1	0.077
42	-1	2	48175308	96348508	0.01792	2	1	0.001
43	-1	1	67372112	134742112	0.01379	2	0	0.115
44	-1	2	95940715	191879315	0.01792	1	0	0.051
45	-1	1	19157418	38312718	0.02330	1	1	0.065
46	-1	1	42356921	84711721	0.02330	2	0	0.085
47	-1	2	69555125	139108125	0.03029	2	1	0.095
48	-1	2	98092428	196182728	0.03029	2	1	0.059
49	-1	1	22592131	45182131	0.02330	1	1	0.031
50	-1	2	44539434	89076734	0.02330	2	1	0.118
51	-1	2	74358938	148715738	0.01792	2	1	0.052
52	-1	1	97593241	195184341	0.01792	1	1	0.230
53	-1	1	39468044	78933944	0.01379	2	0	0.037
54	-1	2	61386948	122771748	0.01792	2	1	0.068
55	-1	2	87261751	174521351	0.01792	1	0	0.011
56	-1	2	6446695	12891295	0.02330	2	1	0.053
57	-1	1	29673598	59345098	0.02330	2	0	0.023
58	-1	1	50203802	100405502	0.03029	1	1	0.001
59	-1	1	69459805	138917505	0.03029	2	0	0.001
60	-1	1	88533408	177064708	0.03937	1	1	0.001
61	-1	1	7754911	15507711	0.03937	2	0	0.001
62	-1	1	26944714	53887314	0.05119	1	1	0.024
63	-1	1	47522017	95041917	0.05119	1	1	0.053
64	-1	2	70724021	141445921	0.03937	2	1	0.086
65	-1	1	97866824	195731524	0.03937	1	1	0.045
66	-1	2	19810727	39619327	0.03029	2	1	0.001
67	-1	1	37634430	75266730	0.03029	1	1	0.030
68	-1	1	59546834	119091534	0.02330	1	1	0.109
69	-1	1	89410837	178819537	0.02330	1	1	0.004
70	-1	1	8580240	17158340	0.01792	2	0	0.067
71	-1	1	33116343	66230543	0.02330	2	0	0.034
72	-1	1	54999147	109996147	0.03029	1	1	0.081
73	-1	1	82173750	164345350	0.03029	1	1	0.039
74	-1	2	4097453	8192753	0.02330	2	1	0.201
75	-1	2	43291997	86581897	0.02330	2	1	0.146
76	-1	2	77181301	154360501	0.01792	1	0	0.225
77	-1	2	17733204	35464304	0.02330	2	1	0.037
78	-1	1	39626507	79250907	0.02330	1	1	0.476
79	-1	2	5607511	11212911	0.01792	2	1	0.075
80	-1	1	31434214	62866314	0.01792	2	0	0.338
81	-1	2	84059318	168116518	0.02330	2	1	0.101
82	-1	2	12590821	25179521	0.02330	2	1	0.114
83	-1	1	42427624	84853124	0.01792	1	1	0.153
84	-1	2	76367028	152731928	0.01792	2	1	0.072
85	-1	2	2184531	4366931	0.01379	1	0	0.086
86	-1	1	29394034	58785934	0.01792	1	1	0.103
87	-1	1	58011138	116020138	0.01792	1	1	0.163
88	-1	2	93181141	186360141	0.01379	1	0	0.158
89	-1	2	27097044	54191944	0.01792	1	0	0.164
90	-1	2	62312248	124622348	0.02330	2	1	0.123
91	-1	2	92215551	184428951	0.02330	2	1	0.133
92	-1	1	24720654	49439154	0.01792	2	0	0.089
93	-1	1	52011499	104020899	0.02330	1	1	0.026
94	-1	1	73831402	147660702	0.02330	1	1	0.025
95	-1	2	94377305	188752505	0.01792	2	1	0.053
96	-1	2	17563008	35123908	0.01792	2	1	0.079
97	-1	2	44785811	89569511	0.01379	2	1	0.062
98	-1	2	68000315	135998515	0.01379	1	0	0.107
99	-1	2	97833818	195665518	0.01792	1	0	0.289
100	-1	2	45064621	90127121	0.02330	2	1	0.055
101	-1	2	64090832	128179532	0.02330	1	0	0.257
102	-1	1	97660335	195318535	0.03029	1	1	0.001
103	-1	2	15511338	31020538	0.03029	2	1	0.001
104	-1	1	34721341	69440541	0.02330	2	0	0.015
105	-1	2	53921945	107841745	0.03029	2	1	0.009
106	-1	1	73105348	146208548	0.03029	1	1	0.001
107	-1	1	90969451	181936751	0.02330	1	1	0.001
108	-1	1	10111254	20220354	0.02330	1	1	0.001
109	-1	2	29362057	58721957	0.01792	2	1	0.001
110	-1	2	48541201	97080301	0.01792	2	1	0.001
111	-1	1	67779505	135556905	0.01379	1	1	0.001
112	-1	1	86952508	173902908	0.01379	1	1	0.015
113	-1	2	4781011	9559911	0.01060	1	0	0.001
114	-1	2	23993114	47984114	0.01379	2	1	0.001
115	-1	2	43154617	86307117	0.01379	1	0	0.001
116	-1	1	62425021	124847921	0.01792	2	0	0.003
117	-1	2	80297124	160592124	0.02330	2	1	0.045
118	-1	2	3484327	6966527	0.02330	2	1	0.030
119	-1	2	25292930	50583730	0.01792	1	0	0.001
120	-1	1	44524133	89046133	0.02330	1	1	0.100
121	-1	1	71757837	143513537	0.02330	1	1	0.144
122	-1	2	4310340	8618540	0.01792	2	1	0.012
123	-1	1	23479043	46955943	0.01792	1	1	0.102
124	-1	1	52001147	104000147	0.01379	2	0	0.001
125	-1	1	71226050	142449950	0.01792	1	1	0.100
126	-1	1	99772353	199542553	0.01792	1	1	0.001
127	-1	1	18932556	37862956	0.01379	2	0	0.001
128	-1	1	38115400	76228700	0.01792	1	1	0.003
129	-1	2	57354704	114707304	0.01792	1	0	0.001
130	-1	1	76591807	153181507	0.02330	2	0	0.046
131	-1	1	99777510	199552910	0.03029	2	0	0.072
132	-1	1	25645913	51289713	0.03937	1	1	0.020
133	-1	1	44807916	89613716	0.03937	2	0	0.080
134	-1	2	72059620	144117120	0.05119	2	1	0.075
135	-1	1	97903623	195805123	0.05119	1	1	0.024
136	-1	2	18450626	36899126	0.03937	2	1	0.001
137	-1	2	37651229	75300329	0.03937	2	1	1.391
138	-1	2	95762134	191522134	0.03029	2	1	0.131
139	-1	1	26932937	53863737	0.03029	2	0	0.038
140	-1	1	48775440	97548740	0.03937	2	0	0.028
141	-1	2	69405044	138807944	0.05119	2	1	0.041
142	-1	1	91239347	182476547	0.05119	1	1	0.001
143	-1	2	10449450	20896750	0.03937	2	1	0.001
144	-1	2	29620453	59238753	0.03937	2	1	0.001
145	-1	1	48805156	97608156	0.03029	1	1	0.010
146	-1	2	66648060	133293960	0.03029	1	0	0.035
147	-1	2	88581904	177161704	0.03937	2	1	0.042
148	-1	1	11741807	23481507	0.03937	1	1	0.001
149	-1	2	31018010	62033910	0.03029	2	1	0.066
150	-1	2	55448414	110894714	0.03029	1	0	0.402
151	101	2	64090832	128179532	0.02330	2	1	0.122
152	102	1	97660335	195318535	0.03029	1	1	0.292
153	103	2	15511338	31020538	0.03029	1	0	0.029
154	104	1	34721341	69440541	0.02330	2	0	0.001
155	105	2	53921945	107841745	0.03029	2	1	0.030
156	106	1	73105348	146208548	0.03029	1	1	0.001
157	107	1	90969451	181936751	0.02330	1	1	0.023
158	108	1	10111254	20220354	0.02330	2	0	0.083
159	109	2	29362057	58721957	0.01792	2	1	0.092
160	110	2	48541201	97080301	0.01792	2	1	0.040
161	111	1	67779505	135556905	0.01379	2	0	0.034
162	112	1	86952508	173902908	0.01379	2	0	0.089
163	113	2	4781011	9559911	0.01060	1	0	0.001
164	114	2	23993114	47984114	0.01379	1	0	0.001
165	115	2	43154617	86307117	0.01379	2	1	0.048
166	116	1	62425021	124847921	0.01792	2	0	0.090
167	117	2	80297124	160592124	0.02330	2	1	0.539
168	118	2	3484327	6966527	0.02330	1	0	0.279
169	119	2	25292930	50583730	0.01792	1	0	0.056
170	120	1	44524133	89046133	0.02330	2	0	0.092
171	121	1	71757837	143513537	0.02330	1	1	0.055
172	122	2	4310340	8618540	0.01792	2	1	0.001
173	123	1	23479043	46955943	0.01792	1	1	0.001
174	124	1	52001147	104000147	0.01379	2	0	0.086
175	125	1	71226050	142449950	0.01792	2	0	0.263
176	126	1	99772353	199542553	0.01792	1	1	0.115
177	127	1	18932556	37862956	0.01379	2	0	0.043
178	128	1	38115400	76228700	0.01792	1	1	0.052
179	129	2	57354704	114707304	0.01792	1	0	0.326
180	130	1	76591807	153181507	0.02330	1	1	0.022
181	131	1	99777510	199552910	0.03029	2	0	0.224
182	132	1	25645913	51289713	0.03937	1	1	0.084
183	133	1	44807916	89613716	0.03937	2	0	0.054
184	134	2	72059620	144117120	0.05119	2	1	0.193
185	135	1	97903623	195805123	0.05119	2	0	0.070
186	136	2	18450626	36899126	0.03937	2	1	0.001
187	137	2	37651229	75300329	0.03937	2	1	0.001
188	138	2	95762134	191522134	0.03029	1	0	0.051
189	139	1	26932937	53863737	0.03029	2	0	0.042
190	140	1	48775440	97548740	0.03937	1	1	0.052
191	141	2	69405044	138807944	0.05119	2	1	0.032
192	142	1	91239347	182476547	0.05119	1	1	0.087
193	143	2	10449450	20896750	0.03937	2	1	0.001
194	144	2	29620453	59238753	0.03937	1	0	0.001
195	145	1	48805156	97608156	0.03029	1	1	0.001
196	146	2	66648060	133293960	0.03029	2	1	0.027
197	147	2	88581904	177161704	0.03937	2	1	0.001
198	148	1	11741807	23481507	0.03937	1	1	0.001
199	149	2	31018010	62033910	0.03029	2	1	0.001
200	150	2	55448414	110894714	0.03029	2	1	0.044
201	-1	1	49298149	98594249	0.03937	1	1	0.172
202	-1	1	74891153	149780253	0.03937	1	1	0.019
203	-1	1	95400456	190798856	0.03029	2	0	0.012
204	-1	2	13298259	26594459	0.03937	2	1	0.038
205	-1	2	35136162	70270262	0.03937	2	1	0.116
206	-1	2	65012566	130023066	0.03029	2	1	0.019
207	-1	2	85582969	171163869	0.03029	1	0	0.001
208	-1	2	4749372	9496672	0.03937	2	1	0.009
209	-1	2	23951375	47900675	0.03937	2	1	0.001
210	-1	2	43144478	86286878	0.03029	2	1	0.093
211	-1	2	71699382	143396682	0.03029	1	0	0.001
212	-1	2	90913585	181825085	0.03937	2	1	0.001
213	-1	2	10086288	20170488	0.03937	2	1	0.001
214	-1	2	29265391	58528691	0.03029	2	1	0.150
215	-1	2	63170195	126338295	0.03029	1	0	0.001
216	-1	1	82405398	164808698	0.03937	1	1	0.001
217	-1	2	1575001	3147901	0.03937	2	1	0.001
218	-1	1	20751504	41500904	0.03029	1	1	0.001
219	-1	2	39945748	79889448	0.03029	2	1	0.001
220	-1	2	59137352	118272652	0.02330	1	0	0.001
221	-1	1	78362555	156723055	0.03029	1	1	0.001
222	-1	2	97574658	195147258	0.03029	2	1	0.001
223	-1	2	16720161	33438261	0.02330	2	1	0.057
224	-1	2	41275664	82549264	0.02330	2	1	0.037
225	-1	2	63150068	126298068	0.01792	1	0	0.052
226	-1	2	87723971	175445871	0.02330	1	0	0.001
227	-1	2	5633274	11264474	0.03029	2	1	0.009
228	-1	1	24742577	49483077	0.03029	2	0	0.001
229	-1	1	42609380	85216680	0.03937	1	1	0.001
230	-1	1	61788684	123575284	0.03937	2	0	0.106
231	-1	1	91712287	183422487	0.05119	2	0	0.006
232	-1	1	9574990	19147890	0.06654	2	0	0.056
233	-1	2	32808193	65614293	0.08650	1	0	0.025
234	-1	2	53230397	106458697	0.11246	2	1	0.001
235	-1	1	72465800	144929500	0.11246	1	1	0.001
236	-1	2	91667703	183333303	0.08650	2	1	0.009
237	-1	2	10887106	21772106	0.08650	2	1	0.001
238	-1	2	30096950	60191850	0.06654	2	1	0.005
239	-1	1	49259053	98516053	0.06654	2	0	0.011
240	-1	2	67135657	134269257	0.08650	2	1	0.397
241	-1	1	25065860	50129660	0.08650	1	1	0.001
242	-1	1	44261863	88521663	0.06654	1	1	0.001
243	-1	1	63368567	126735067	0.06654	1	1	0.001
244	-1	2	82634670	165267270	0.05119	1	0	0.016
245	-1	1	3217673	6433273	0.06654	2	0	0.002
246	-1	2	21057276	42112476	0.08650	2	1	0.036
247	-1	1	42871279	85740479	0.08650	1	1	0.001
248	-1	1	62162983	124323883	0.06654	1	1	0.052
249	-1	1	86667086	173332086	0.06654	2	0	0.001
250	-1	1	5860189	11718289	0.08650	1	1	0.001
251	-1	2	25071192	50140292	0.08650	2	1	0.003
252	-1	1	44209195	88416295	0.06654	2	0	0.062
253	-1	1	68769499	137536899	0.08650	2	0	0.001
254	-1	2	87987502	175972902	0.11246	2	1	0.001
255	-1	2	7186405	14370705	0.11246	2	1	0.020
256	-1	2	27716708	55431308	0.08650	2	1	0.030
257	-1	1	48216252	96430452	0.08650	1	1	0.038
258	-1	1	70098956	140195856	0.06654	1	1	0.020
259	-1	1	90657159	181312259	0.06654	1	1	0.001
260	-1	2	9850462	19698862	0.05119	2	1	0.087
261	-1	1	35694465	71386865	0.05119	1	1	0.025
262	-1	1	56239769	112477469	0.03937	1	1	0.001
263	-1	2	75383572	150765072	0.03937	1	0	0.086
264	-1	2	2644675	5287275	0.05119	2	1	0.032
265	-1	2	24486878	48971678	0.05119	2	1	0.056
266	-1	2	49054081	98106081	0.03937	2	1	0.148
267	-1	1	81604085	163206085	0.03937	1	1	0.088
268	-1	2	8838688	17675288	0.03029	2	1	0.088
269	-1	1	34680791	69359491	0.03029	2	0	0.057
270	-1	1	59238295	118474495	0.03937	2	0	0.001
271	-1	2	78401498	156800898	0.05119	2	1	0.069
272	-1	2	4309801	8617501	0.05119	2	1	0.010
273	-1	2	22175304	44348504	0.03937	2	1	0.036
274	-1	2	43979307	87956507	0.03937	2	1	0.059
275	-1	1	68550152	137098252	0.03029	1	1	0.001
276	-1	1	87775355	175548655	0.03029	1	1	0.026
277	-1	2	8275858	16549658	0.02330	2	1	0.114
278	-1	1	36813561	73625061	0.02330	1	1	0.225
279	-1	1	77399665	154797265	0.01792	2	0	0.077
280	-1	1	3291768	6581468	0.02330	2	0	0.020
281	-1	2	23846571	47691071	0.03029	1	0	0.129
282	-1	2	55028375	110054675	0.03937	2	1	0.115
283	-1	1	84909178	169816278	0.03937	1	1	0.008
284	-1	2	4141681	8281281	0.03029	2	1	0.202
285	-1	1	43348084	86694084	0.03029	2	0	0.115
286	-1	1	73207188	146412288	0.03937	1	1	2.978
287	-1	2	90274094	180546094	0.03937	2	1	0.043
288	-1	1	13452097	26902097	0.03029	1	1	0.429
289	-1	1	75361701	150721301	0.03029	1	1	0.068
290	-1	1	1267704	2533304	0.02330	1	1	0.248
291	-1	2	43163607	86325107	0.02330	2	1	0.094
292	-1	2	70358511	140714911	0.01792	1	0	0.154
293	-1	1	4291155	8580255	0.02330	2	0	0.154
294	-1	2	38119258	76236458	0.03029	1	0	0.064
295	-1	2	62683362	125364662	0.03937	2	1	0.036
296	-1	2	84488965	168975865	0.03937	1	0	0.052
297	-1	1	7793868	15585668	0.05119	1	1	0.029
298	-1	1	29601571	59201071	0.05119	1	1	0.044
299	-1	2	52828875	105655675	0.03937	2	1	0.085
300	-1	1	80004778	160007478	0.03937	2	0	0.047
% finished 11-Jul-2013 14:07:29
% 11-Jul-2013 14:07:48
% trial matchtrial target_interval randseed randnseed signal_contrast response correct rt
1	-1	2	75333704	150665304	0.41754	2	1	0.245
2	-1	2	6220007	12437907	0.41754	2	1	0.064
3	-1	1	30756610	61511110	0.32118	1	1	0.108
4	-1	2	60663255	121324455	0.32118	2	1	0.091
5	-1	2	87806058	175610058	0.24706	2	1	0.108
6	-1	1	16441761	32881461	0.24706	1	1	0.105
7	-1	1	44913264	89824464	0.19005	1	1	0.068
8	-1	1	70808268	141614468	0.19005	1	1	0.107
9	-1	2	718471	1434871	0.14619	2	1	0.256
10	-1	2	43922474	87842874	0.14619	2	1	0.092
11	-1	2	71138978	142275878	0.11246	1	0	0.045
12	-1	1	94360781	188719481	0.14619	1	1	0.060
13	-1	2	17585184	35168284	0.14619	2	1	0.015
14	-1	2	38135587	76269087	0.11246	2	1	0.029
15	-1	1	59993091	119984091	0.11246	1	1	0.001
16	-1	2	79166094	158330094	0.08650	2	1	0.020
17	-1	1	99672797	199343497	0.08650	1	1	0.052
18	-1	1	24278400	48554700	0.06654	2	0	0.085
19	-1	2	51474304	102946504	0.08650	2	1	0.071
20	-1	1	77287007	154571907	0.08650	1	1	0.001
21	-1	1	96547610	193093110	0.06654	1	1	0.010
22	-1	1	17108854	34215654	0.06654	1	1	0.089
23	-1	2	42917257	85832457	0.05119	2	1	0.083
24	-1	2	70102561	140203061	0.05119	2	1	0.148
25	-1	2	4083364	8164664	0.03937	2	1	0.040
26	-1	2	25944167	51886267	0.03937	2	1	0.058
27	-1	1	50448571	100895071	0.03029	2	0	0.001
28	-1	1	69588574	139175074	0.03937	2	0	0.001
29	-1	1	88853077	177704077	0.05119	2	0	0.090
30	-1	2	16066280	32130480	0.06654	2	1	0.054
31	-1	1	40613283	81224483	0.06654	1	1	0.048
32	-1	2	63797187	127592287	0.05119	1	0	0.001
33	-1	2	82996490	165990890	0.06654	2	1	0.034
34	-1	2	4853793	9705493	0.06654	2	1	0.055
35	-1	1	28094796	56187496	0.05119	1	1	0.019
36	-1	1	48578299	97154499	0.05119	1	1	0.045
37	-1	1	70429103	140856103	0.03937	2	0	0.022
38	-1	1	90932206	181862306	0.05119	1	1	0.010
39	-1	2	10236609	20471109	0.05119	2	1	0.004
40	-1	2	29423912	58845712	0.03937	2	1	0.005
41	-1	2	48595256	97188456	0.03937	2	1	0.074
42	-1	2	75746260	151490460	0.03029	2	1	0.001
43	-1	1	93632863	187263663	0.03029	1	1	0.055
44	-1	2	18198566	36395066	0.02330	2	1	0.037
45	-1	1	40066969	80131869	0.02330	2	0	0.123
46	-1	1	71267273	142532473	0.03029	2	0	0.122
47	-1	2	1150176	2298276	0.03937	1	0	0.115
48	-1	2	31099479	62196879	0.05119	1	0	0.001
49	-1	2	50207783	100413483	0.06654	2	1	0.108
50	-1	2	80073286	160144486	0.06654	2	1	0.035
51	-1	1	1970289	3938489	0.05119	1	1	0.145
52	-1	2	34542292	69082492	0.05119	1	0	0.005
53	-1	2	53765696	107529296	0.06654	1	0	0.029
54	-1	2	74278399	148554699	0.08650	2	1	0.035
55	-1	1	96096602	192191102	0.08650	2	0	0.090
56	-1	1	23339005	46675905	0.11246	1	1	0.052
57	-1	1	46563808	93125508	0.11246	1	1	0.102
58	-1	1	75113412	150224712	0.08650	1	1	0.041
59	-1	2	96931115	193860115	0.08650	1	0	0.080
60	-1	1	24201559	48401059	0.11246	1	1	0.050
61	-1	1	47366862	94731662	0.11246	1	1	0.045
62	-1	1	70595366	141188666	0.08650	1	1	0.077
63	-1	1	96391469	192780869	0.08650	2	0	0.219
64	-1	2	35690972	71379872	0.11246	2	1	0.030
65	-1	2	57544676	115087276	0.11246	2	1	0.001
66	-1	2	78112379	156222679	0.08650	2	1	0.234
67	-1	1	19956382	39910682	0.08650	2	0	0.031
68	-1	2	41856385	83710685	0.11246	1	0	0.001
69	-1	1	59694989	119387889	0.14619	1	1	0.094
70	-1	1	88222092	176442092	0.14619	1	1	0.089
71	-1	1	15512695	31023295	0.11246	1	1	0.001
72	-1	1	33377998	66753898	0.11246	1	1	0.018
73	-1	2	53890002	107777902	0.08650	2	1	0.014
74	-1	2	74399605	148797105	0.08650	2	1	0.003
75	-1	2	93594908	187187708	0.06654	1	0	0.142
76	-1	2	26172011	52341911	0.08650	1	0	0.136
77	-1	2	58734615	117467115	0.11246	2	1	0.077
78	-1	1	84528059	169054059	0.11246	1	1	0.034
79	-1	1	5149462	10296862	0.08650	1	1	0.129
80	-1	1	36382065	72762065	0.08650	1	1	0.006
81	-1	2	54189269	108376469	0.06654	1	0	0.008
82	-1	2	73417072	146832072	0.08650	2	1	0.001
83	-1	1	91248675	182495275	0.08650	1	1	0.024
84	-1	1	11814878	23627678	0.06654	1	1	0.075
85	-1	1	36359681	72717281	0.06654	1	1	0.001
86	-1	2	55522885	111043685	0.05119	2	1	0.044
87	-1	1	78655088	157308088	0.05119	1	1	0.058
88	-1	2	1902191	3802291	0.03937	1	0	0.001
89	-1	1	21151494	42300894	0.05119	1	1	0.001
90	-1	1	40347497	80692897	0.05119	1	1	0.001
91	-1	2	59560301	119118501	0.03937	2	1	0.076
92	-1	1	85398404	170794704	0.03937	1	1	0.074
93	-1	2	11257007	22511907	0.03029	2	1	0.001
94	-1	1	30511610	61021110	0.03029	1	1	0.003
95	-1	1	49691513	99380913	0.02330	1	1	0.001
96	-1	1	67525817	135049517	0.02330	2	0	0.001
97	-1	2	86673461	173344861	0.03029	1	0	0.020
98	-1	2	7220864	14439664	0.03937	2	1	0.001
99	-1	1	26498267	52994467	0.03937	1	1	0.001
100	-1	2	45662770	91323470	0.03029	2	1	0.001
101	-1	2	34238582	68475082	0.03029	1	0	0.143
102	-1	2	57090886	114179686	0.03937	2	1	0.166
103	-1	2	93640789	187279489	0.03937	2	1	0.009
104	-1	1	12877892	25753692	0.03029	1	1	0.023
105	-1	1	32091495	64180895	0.03029	1	1	0.036
106	-1	2	53892699	107783299	0.02330	2	1	0.218
107	-1	1	94494002	188985902	0.02330	1	1	0.071
108	-1	2	20394105	40786105	0.01792	2	1	0.053
109	-1	2	44886108	89770108	0.01792	2	1	0.026
110	-1	1	66779112	133556112	0.01379	2	0	0.097
111	-1	1	95318515	190634915	0.01792	1	1	0.001
112	-1	2	13179118	26356118	0.01792	2	1	0.035
113	-1	1	35031962	70061862	0.01379	2	0	0.078
114	-1	2	62286166	124570266	0.01792	2	1	0.066
115	-1	2	85457869	170913669	0.01792	2	1	0.032
116	-1	1	8639372	17276672	0.01379	1	1	0.079
117	-1	1	35907575	71813075	0.01379	2	0	0.016
118	-1	2	56398479	112794879	0.01792	1	0	0.077
119	-1	1	82243882	164485682	0.02330	1	1	0.076
120	-1	1	8150885	16299685	0.02330	1	1	0.042
121	-1	2	31412288	62822488	0.01792	2	1	0.090
122	-1	2	57241692	114481292	0.01792	2	1	0.171
123	-1	1	92425595	184849095	0.01379	2	0	0.149
124	-1	2	26392298	52782498	0.01792	2	1	0.043
125	-1	2	49541401	99080701	0.01792	1	0	0.013
126	-1	1	70093405	140184705	0.02330	2	0	0.042
127	-1	2	93279508	186556908	0.03029	2	1	0.157
128	-1	2	28514111	57026111	0.03029	2	1	0.189
129	-1	1	65072915	130143715	0.02330	1	1	0.721
130	-1	2	55036719	110071319	0.02330	2	1	0.114
131	-1	1	86224963	172447863	0.01792	1	1	0.001
132	-1	1	5464666	10927266	0.01792	1	1	0.003
133	-1	2	24678669	49355269	0.01379	1	0	0.001
134	-1	1	43846072	87690072	0.01792	2	0	0.021
135	-1	1	64357376	128712676	0.02330	1	1	0.057
136	-1	2	88926779	177851479	0.02330	2	1	0.053
137	-1	2	13452682	26903282	0.01792	2	1	0.074
138	-1	1	39324985	78647885	0.01792	1	1	0.033
139	-1	1	61216389	122430689	0.01379	1	1	0.112
140	-1	2	91047392	182092692	0.01379	2	1	0.054
141	-1	1	15553895	31105695	0.01060	2	0	0.042
142	-1	1	38859998	77717898	0.01379	2	0	0.001
143	-1	1	58040002	116077902	0.01792	2	0	0.001
144	-1	1	77246205	154490305	0.02330	1	1	0.001
145	-1	2	95046208	190090308	0.02330	1	0	0.001
146	-1	2	14251811	28501511	0.03029	2	1	0.152
147	-1	1	48181414	96360714	0.03029	1	1	0.088
148	-1	2	75353218	150704318	0.02330	1	0	0.104
149	-1	2	3920821	7839521	0.03029	2	1	0.001
150	-1	1	23112765	46223465	0.03029	1	1	0.062
151	101	2	34238582	68475082	0.03029	2	1	0.115
152	102	2	57090886	114179686	0.03937	2	1	0.225
153	103	2	93640789	187279489	0.03937	2	1	0.090
154	104	1	12877892	25753692	0.03029	1	1	0.045
155	105	1	32091495	64180895	0.03029	1	1	0.190
156	106	2	53892699	107783299	0.02330	2	1	0.130
157	107	1	94494002	188985902	0.02330	2	0	0.124
158	108	2	20394105	40786105	0.01792	2	1	0.237
159	109	2	44886108	89770108	0.01792	2	1	0.001
160	110	1	66779112	133556112	0.01379	2	0	0.075
161	111	1	95318515	190634915	0.01792	1	1	0.074
162	112	2	13179118	26356118	0.01792	1	0	0.057
163	113	1	35031962	70061862	0.01379	2	0	0.085
164	114	2	62286166	124570266	0.01792	2	1	0.087
165	115	2	85457869	170913669	0.01792	2	1	0.048
166	116	1	8639372	17276672	0.01379	2	0	0.001
167	117	1	35907575	71813075	0.01379	2	0	0.011
168	118	2	56398479	112794879	0.01792	1	0	0.150
169	119	1	82243882	164485682	0.02330	1	1	0.048
170	120	1	8150885	16299685	0.02330	1	1	0.098
171	121	2	31412288	62822488	0.01792	2	1	0.038
172	122	2	57241692	114481292	0.01792	1	0	0.013
173	123	1	92425595	184849095	0.01379	1	1	0.098
174	124	2	26392298	52782498	0.01792	2	1	0.165
175	125	2	49541401	99080701	0.01792	1	0	0.124
176	126	1	70093405	140184705	0.02330	2	0	0.001
177	127	2	93279508	186556908	0.03029	2	1	0.001
178	128	2	28514111	57026111	0.03029	2	1	0.002
179	129	1	65072915	130143715	0.02330	2	0	0.012
180	130	2	55036719	110071319	0.02330	2	1	0.188
181	131	1	86224963	172447863	0.01792	1	1	0.001
182	132	1	5464666	10927266	0.01792	2	0	0.007
183	133	2	24678669	49355269	0.01379	1	0	0.001
184	134	1	43846072	87690072	0.01792	2	0	0.001
185	135	1	64357376	128712676	0.02330	1	1	0.069
186	136	2	88926779	177851479	0.02330	2	1	0.009
187	137	2	13452682	26903282	0.01792	2	1	0.098
188	138	1	39324985	78647885	0.01792	2	0	0.126
189	139	1	61216389	122430689	0.01379	1	1	0.015
190	140	2	91047392	182092692	0.01379	2	1	0.030
191	141	1	15553895	31105695	0.01060	2	0	0.011
192	142	1	38859998	77717898	0.01379	1	1	0.116
193	143	1	58040002	116077902	0.01792	2	0	0.737
194	144	1	77246205	154490305	0.02330	1	1	0.053
195	145	2	95046208	190090308	0.02330	1	0	0.001
196	146	2	14251811	28501511	0.03029	2	1	0.001
197	147	1	48181414	96360714	0.03029	1	1	0.095
198	148	2	75353218	150704318	0.02330	2	1	0.042
199	149	2	3920821	7839521	0.03029	2	1	0.196
200	150	1	23112765	46223465	0.03029	1	1	0.227
201	-1	2	63521319	127040519	0.02330	2	1	0.480
202	-1	2	18436222	36870322	0.02330	2	1	0.001
203	-1	2	37648725	75295325	0.01792	1	0	0.233
204	-1	2	79507770	159013470	0.02330	1	0	0.001
205	-1	1	98765673	197529273	0.03029	2	0	0.001
206	-1	2	17918376	35834676	0.03937	2	1	0.001
207	-1	2	37140279	74278479	0.03937	2	1	0.020
208	-1	1	57681983	115361883	0.03029	2	0	0.185
209	-1	1	94241786	188481486	0.03937	1	1	0.261
210	-1	2	38789989	77577889	0.03937	2	1	0.097
211	-1	2	67289193	134576293	0.03029	2	1	0.001
212	-1	2	86551096	173100096	0.03029	2	1	0.001
213	-1	2	4404299	8806499	0.02330	2	1	0.001
214	-1	1	23590502	47178902	0.02330	1	1	0.001
215	-1	1	42809305	85616505	0.01792	2	0	0.001
216	-1	1	62067209	124132309	0.02330	1	1	0.009
217	-1	2	79882912	159763712	0.02330	1	0	0.018
218	-1	1	338515	674915	0.03029	1	1	0.006
219	-1	1	19543818	39085518	0.03029	1	1	0.001
220	-1	2	38757921	77513721	0.02330	2	1	0.001
221	-1	2	58009025	116015925	0.02330	2	1	0.001
222	-1	2	77180528	154358928	0.01792	2	1	0.012
223	-1	1	97720872	195439672	0.01792	2	0	0.001
224	-1	2	15559975	31117875	0.02330	1	0	0.001
225	-1	1	34741078	69480078	0.03029	1	1	0.058
226	-1	1	59320982	118639882	0.03029	1	1	0.005
227	-1	1	78504985	157007885	0.02330	1	1	0.031
228	-1	1	361988	721888	0.02330	2	0	0.022
229	-1	2	20847691	41693291	0.03029	1	0	0.001
230	-1	2	40053894	80105694	0.03937	2	1	0.028
231	-1	2	61990098	123978098	0.03937	2	1	0.001
232	-1	2	79805301	159608501	0.03029	1	0	0.001
233	-1	2	99013204	198024304	0.03937	1	0	0.028
234	-1	1	20851007	41699907	0.05119	1	1	0.003
235	-1	1	40078110	80154110	0.05119	2	0	0.028
236	-1	1	61964114	123926114	0.06654	1	1	0.001
237	-1	2	81143717	162285317	0.06654	2	1	0.036
238	-1	1	2949720	5897320	0.05119	2	0	0.100
239	-1	2	31544723	63087323	0.06654	2	1	0.056
240	-1	1	56117027	112231927	0.06654	2	0	0.234
241	-1	1	96640171	193278271	0.08650	2	0	0.056
242	-1	2	21164274	42326474	0.11246	2	1	0.084
243	-1	1	48445477	96888877	0.11246	1	1	0.001
244	-1	1	67637981	135273881	0.08650	1	1	0.063
245	-1	1	92111284	184220484	0.08650	1	1	0.001
246	-1	1	11297587	22593087	0.06654	2	0	0.022
247	-1	2	31821990	63641890	0.08650	2	1	0.063
248	-1	1	55098694	110195294	0.08650	1	1	0.001
249	-1	1	73019197	146036297	0.06654	2	0	0.026
250	-1	2	93497600	186993100	0.08650	2	1	0.063
251	-1	1	18022803	36043503	0.08650	2	0	0.059
252	-1	2	42546906	85091706	0.11246	2	1	0.021
253	-1	2	61735710	123469310	0.11246	2	1	0.041
254	-1	2	83632313	167262513	0.08650	1	0	0.032
255	-1	2	5491316	10980516	0.11246	2	1	0.039
256	-1	1	27341019	54679919	0.11246	2	0	0.038
257	-1	1	49246422	98490722	0.14619	1	1	0.001
258	-1	1	68420126	136838126	0.14619	1	1	0.062
259	-1	2	92943329	185884529	0.11246	2	1	0.001
260	-1	2	10852273	21702473	0.11246	2	1	0.057
261	-1	2	35345476	70688876	0.08650	2	1	0.001
262	-1	2	54594180	109186280	0.08650	2	1	0.001
263	-1	2	73749883	147497683	0.06654	2	1	0.041
264	-1	1	96912386	193822686	0.06654	1	1	0.001
265	-1	1	14795289	29588489	0.05119	2	0	0.017
266	-1	1	35316092	70630092	0.06654	1	1	0.029
267	-1	1	57186096	114370096	0.06654	1	1	0.042
268	-1	2	79104099	158206099	0.05119	1	0	0.058
269	-1	2	2267602	4533102	0.06654	2	1	0.006
270	-1	1	21462305	42922505	0.06654	2	0	0.001
271	-1	2	40652508	81302908	0.08650	2	1	0.001
272	-1	2	59904112	119806112	0.08650	2	1	0.042
273	-1	1	83105515	166208915	0.06654	1	1	0.035
274	-1	2	4954918	9907718	0.06654	1	0	0.003
275	-1	1	24120621	48239121	0.08650	1	1	0.001
276	-1	2	43279324	86556524	0.08650	2	1	0.022
277	-1	2	63895128	127788128	0.06654	2	1	0.001
278	-1	1	83036431	166070731	0.06654	2	0	0.052
279	-1	2	6280475	12558875	0.08650	2	1	0.001
280	-1	2	25463578	50925078	0.08650	2	1	0.001
281	-1	1	44651881	89301681	0.06654	2	0	0.080
282	-1	1	71893085	143784085	0.08650	1	1	0.018
283	-1	2	92380788	184759488	0.08650	2	1	0.036
284	-1	1	12936891	25871691	0.06654	1	1	0.001
285	-1	2	32106494	64210894	0.06654	2	1	0.092
286	-1	1	60694498	121386898	0.05119	1	1	0.033
287	-1	1	82580001	165157901	0.05119	1	1	0.015
288	-1	1	3056504	6110904	0.03937	1	1	0.068
289	-1	1	28965607	57929107	0.03937	1	1	0.162
290	-1	1	64164311	128326511	0.03029	1	1	0.044
291	-1	2	87402414	174802714	0.03029	2	1	0.014
292	-1	1	7887217	15772317	0.02330	2	0	0.034
293	-1	2	29798620	59595120	0.03029	2	1	0.137
294	-1	2	61066524	122130924	0.03029	2	1	0.226
295	-1	1	1665127	3328127	0.02330	1	1	0.038
296	-1	1	23425730	46849330	0.02330	1	1	0.069
297	-1	2	47962674	95923274	0.01792	2	1	0.033
298	-1	1	69858378	139714678	0.01792	1	1	0.057
299	-1	2	94392181	188782281	0.01379	1	0	0.001
300	-1	1	13553584	27105084	0.01792	2	0	0.022
% finished 11-Jul-2013 14:28:14
% 12-Jul-2013 15:28:07
% trial matchtrial target_interval randseed randnseed signal_contrast response correct rt
1	-1	1	12160386	24318686	0.41754	1	1	0.288
2	-1	2	48370889	96739689	0.41754	2	1	0.275
3	-1	2	94246693	188491293	0.32118	2	1	0.161
4	-1	1	29483696	58965296	0.32118	1	1	0.058
5	-1	1	54055600	108109100	0.24706	1	1	0.143
6	-1	1	86584103	173166103	0.24706	1	1	0.169
7	-1	1	20471106	40940106	0.19005	1	1	0.259
8	-1	1	65028510	130054910	0.19005	1	1	0.079
9	-1	2	90901613	181801113	0.14619	2	1	0.029
10	-1	1	11427616	22853116	0.14619	1	1	0.129
11	-1	1	42678319	85354519	0.11246	1	1	0.067
12	-1	1	68548723	137095323	0.11246	1	1	0.049
13	-1	1	91745726	183489326	0.08650	1	1	0.001
14	-1	1	10936829	21871529	0.08650	1	1	0.001
15	-1	1	28824532	57646932	0.06654	1	1	0.001
16	-1	2	48034876	96067676	0.06654	2	1	0.027
17	-1	2	67227580	134453080	0.05119	2	1	0.001
18	-1	1	86391983	172781883	0.05119	1	1	0.030
19	-1	1	6950986	13899886	0.03937	1	1	0.156
20	-1	2	40840189	81678289	0.03937	2	1	0.027
21	-1	2	62699693	125397293	0.03029	2	1	0.011
22	-1	1	81919596	163837096	0.03029	1	1	0.026
23	-1	2	1236499	2470899	0.02330	2	1	0.102
24	-1	2	29663202	59324302	0.02330	1	0	0.612
25	-1	2	10275306	20548506	0.03029	2	1	3.085
26	-1	2	36686112	73370112	0.03029	1	0	0.298
27	-1	2	85240816	170479516	0.03937	2	1	4.589
28	-1	2	62520524	125038924	0.03937	1	0	0.512
29	-1	1	31172827	62343527	0.05119	1	1	0.001
30	-1	1	48997430	97992730	0.05119	2	0	0.041
31	-1	1	70884934	141767734	0.06654	1	1	0.001
32	-1	1	90092678	180183278	0.06654	1	1	0.001
33	-1	1	9248781	18495481	0.05119	1	1	0.033
34	-1	2	31144684	62287284	0.05119	2	1	0.032
35	-1	2	53029288	106056488	0.03937	2	1	0.015
36	-1	1	73535991	147069891	0.03937	1	1	0.001
37	-1	1	91389894	182777694	0.03029	1	1	0.026
38	-1	1	11911397	23820697	0.03029	2	0	0.001
39	-1	2	29824100	59646100	0.03937	2	1	0.001
40	-1	1	49020903	98039703	0.03937	2	0	0.004
41	-1	2	66863207	133724307	0.05119	2	1	0.006
42	-1	2	86051510	172100910	0.05119	2	1	0.021
43	-1	2	5249313	10496513	0.03937	2	1	0.033
44	-1	2	27121216	54240316	0.03937	1	0	0.001
45	-1	2	46347019	92691919	0.05119	1	0	0.014
46	-1	1	65542323	131082523	0.06654	1	1	0.001
47	-1	2	84716626	169431126	0.06654	2	1	0.001
48	-1	1	2588629	5175129	0.05119	2	0	0.001
49	-1	2	21786232	43570332	0.06654	2	1	0.001
50	-1	1	39655135	79308135	0.06654	2	0	0.077
51	-1	1	65527180	131052280	0.08650	2	0	0.035
52	-1	2	87422183	174842283	0.11246	2	1	0.018
53	-1	1	7919786	15837486	0.11246	1	1	0.486
54	-1	2	75192890	150383690	0.08650	2	1	0.192
55	-1	2	13059793	26117493	0.08650	2	1	0.054
56	-1	2	37653596	75305096	0.06654	2	1	0.001
57	-1	2	56849300	113696500	0.06654	2	1	0.001
58	-1	2	76011203	152020303	0.05119	2	1	0.001
59	-1	2	93864106	187726106	0.05119	2	1	0.001
60	-1	1	13054909	26107709	0.03937	1	1	0.102
61	-1	1	41625112	83248112	0.03937	1	1	0.089
62	-1	2	68847116	137692116	0.03029	1	0	0.035
63	-1	1	90700119	181398119	0.03937	2	0	0.001
64	-1	2	9895722	19789322	0.05119	1	0	0.001
65	-1	1	27767925	55533725	0.06654	2	0	0.001
66	-1	2	46985728	93969328	0.08650	2	1	0.001
67	-1	1	66154632	132307132	0.08650	2	0	0.001
68	-1	1	86740535	173478935	0.11246	1	1	0.001
69	-1	2	4534579	9067079	0.11246	2	1	0.026
70	-1	2	25067482	50132882	0.08650	2	1	0.001
71	-1	1	44296585	88591085	0.08650	1	1	0.079
72	-1	2	70176889	140351689	0.06654	2	1	0.001
73	-1	2	89354192	178706292	0.06654	2	1	0.001
74	-1	2	8522395	17042695	0.05119	2	1	0.025
75	-1	2	29090198	58178298	0.05119	2	1	0.001
76	-1	1	46968201	93934301	0.03937	2	0	0.005
77	-1	2	66171205	132340305	0.05119	1	0	0.251
78	-1	2	8065008	16127908	0.06654	2	1	0.001
79	-1	2	25931011	51859911	0.06654	2	1	0.001
80	-1	2	45134114	90266114	0.05119	2	1	0.001
81	-1	1	64314618	128627118	0.05119	2	0	0.039
82	-1	2	86250421	172498721	0.06654	2	1	0.001
83	-1	1	5358724	10715324	0.06654	1	1	0.001
84	-1	2	24556727	49111327	0.05119	2	1	0.009
85	-1	2	43794730	87587330	0.05119	2	1	0.009
86	-1	1	61640234	123278334	0.03937	1	1	0.131
87	-1	1	92881637	185761137	0.03937	1	1	0.001
88	-1	1	12039181	24076281	0.03029	1	1	0.001
89	-1	2	29954184	59906284	0.03029	2	1	0.001
90	-1	2	49123787	98245487	0.02330	2	1	0.027
91	-1	2	69624891	139247691	0.02330	2	1	0.001
92	-1	2	88857694	177713294	0.01792	2	1	0.001
93	-1	2	8023197	16044297	0.01792	2	1	0.001
94	-1	1	25870700	51739300	0.01379	1	1	0.020
95	-1	2	46443503	92884903	0.01379	2	1	0.001
96	-1	1	64296907	128591707	0.01060	1	1	0.024
97	-1	1	84829610	169657110	0.01060	1	1	0.536
98	-1	1	56131414	112260714	0.00816	2	0	0.021
99	-1	1	76671117	153340117	0.01060	1	1	0.001
100	-1	2	94509320	189016520	0.01060	1	0	0.064
101	-1	2	43938928	87875728	0.01379	1	0	0.238
102	-1	1	76156832	152311532	0.01792	1	1	0.022
103	-1	2	95286235	190570335	0.01792	2	1	0.003
104	-1	2	14510038	29017938	0.01379	1	0	0.004
105	-1	2	33711941	67421741	0.01792	2	1	0.055
106	-1	1	58223586	116445086	0.01792	2	0	0.135
107	-1	2	89482889	178963689	0.02330	2	1	0.060
108	-1	2	13974692	27947292	0.02330	2	1	0.624
109	-1	2	94619296	189236496	0.01792	1	0	0.171
110	-1	2	29887299	59772499	0.02330	1	0	5.525
111	-1	1	652808	1303508	0.03029	2	0	0.001
112	-1	1	18505911	37009711	0.03937	2	0	0.028
113	-1	1	40365014	80727914	0.05119	2	0	0.001
114	-1	2	59582618	119163118	0.06654	1	0	0.021
115	-1	2	80120021	160237921	0.08650	2	1	0.193
116	-1	2	17954724	35907324	0.08650	2	1	0.109
117	-1	1	46537327	93072527	0.06654	1	1	0.001
118	-1	1	65725931	131449731	0.06654	1	1	0.046
119	-1	1	88947734	177893334	0.05119	1	1	0.055
120	-1	1	13455137	26908137	0.05119	1	1	0.001
121	-1	1	32653840	65305540	0.03937	2	0	0.001
122	-1	1	51895285	103788485	0.05119	2	0	0.133
123	-1	1	81801188	163600288	0.06654	1	1	0.001
124	-1	1	99672991	199343891	0.06654	1	1	0.020
125	-1	1	20135194	40268294	0.05119	1	1	0.001
126	-1	2	38016697	76031297	0.05119	2	1	0.008
127	-1	2	57217501	114432901	0.03937	2	1	0.031
128	-1	1	77731004	155459904	0.03937	1	1	0.102
129	-1	1	6275107	12548107	0.03029	2	0	0.001
130	-1	2	25499410	50996710	0.03937	1	0	0.001
131	-1	1	44694713	89387313	0.05119	1	1	0.001
132	-1	1	63896917	127791717	0.05119	1	1	0.001
133	-1	1	83068620	166135120	0.03937	2	0	0.030
134	-1	1	2271723	4541323	0.05119	1	1	0.001
135	-1	1	21439526	42876926	0.05119	1	1	0.041
136	-1	1	43328129	86654129	0.03937	2	0	0.672
137	-1	2	27973933	55945733	0.05119	2	1	0.001
138	-1	2	47171636	94341136	0.05119	2	1	0.001
139	-1	1	66366240	132730340	0.03937	1	1	0.001
140	-1	2	85565843	171129543	0.03937	2	1	0.001
141	-1	1	4751587	9501087	0.03029	2	0	0.036
142	-1	1	26630790	53259490	0.03937	1	1	0.059
143	-1	2	51180794	102359494	0.03937	2	1	0.001
144	-1	2	70379197	140756297	0.03029	2	1	0.001
145	-1	2	89555500	179108900	0.03029	2	1	0.001
146	-1	1	8756903	17511703	0.02330	1	1	0.001
147	-1	1	27965406	55928706	0.02330	1	1	0.001
148	-1	2	47138809	94275509	0.01792	2	1	0.024
149	-1	2	67698613	135395113	0.01792	2	1	0.122
150	-1	2	97579816	195157516	0.01379	2	1	0.074
151	101	2	43938928	87875728	0.01379	2	1	0.001
152	102	1	76156832	152311532	0.01792	2	0	0.291
153	103	2	95286235	190570335	0.01792	2	1	0.001
154	104	2	14510038	29017938	0.01379	1	0	0.052
155	105	2	33711941	67421741	0.01792	2	1	0.001
156	106	1	58223586	116445086	0.01792	2	0	0.001
157	107	2	89482889	178963689	0.02330	2	1	0.222
158	108	2	13974692	27947292	0.02330	1	0	0.298
159	109	2	94619296	189236496	0.01792	1	0	0.019
160	110	2	29887299	59772499	0.02330	2	1	0.001
161	111	1	652808	1303508	0.03029	1	1	0.001
162	112	1	18505911	37009711	0.03937	1	1	0.016
163	113	1	40365014	80727914	0.05119	2	0	0.045
164	114	2	59582618	119163118	0.06654	1	0	0.078
165	115	2	80120021	160237921	0.08650	1	0	0.026
166	116	2	17954724	35907324	0.08650	2	1	0.023
167	117	1	46537327	93072527	0.06654	2	0	0.035
168	118	1	65725931	131449731	0.06654	1	1	0.001
169	119	1	88947734	177893334	0.05119	1	1	0.005
170	120	1	13455137	26908137	0.05119	1	1	0.001
171	121	1	32653840	65305540	0.03937	1	1	0.025
172	122	1	51895285	103788485	0.05119	1	1	0.011
173	123	1	81801188	163600288	0.06654	1	1	0.004
174	124	1	99672991	199343891	0.06654	1	1	0.060
175	125	1	20135194	40268294	0.05119	1	1	0.032
176	126	2	38016697	76031297	0.05119	2	1	0.036
177	127	2	57217501	114432901	0.03937	1	0	0.026
178	128	1	77731004	155459904	0.03937	1	1	0.025
179	129	1	6275107	12548107	0.03029	2	0	0.038
180	130	2	25499410	50996710	0.03937	2	1	0.005
181	131	1	44694713	89387313	0.05119	1	1	0.001
182	132	1	63896917	127791717	0.05119	1	1	0.062
183	133	1	83068620	166135120	0.03937	1	1	0.017
184	134	1	2271723	4541323	0.05119	1	1	0.206
185	135	1	21439526	42876926	0.05119	1	1	0.001
186	136	1	43328129	86654129	0.03937	2	0	0.030
187	137	2	27973933	55945733	0.05119	2	1	0.030
188	138	2	47171636	94341136	0.05119	2	1	0.028
189	139	1	66366240	132730340	0.03937	1	1	0.001
190	140	2	85565843	171129543	0.03937	2	1	0.001
191	141	1	4751587	9501087	0.03029	2	0	0.049
192	142	1	26630790	53259490	0.03937	1	1	0.064
193	143	2	51180794	102359494	0.03937	2	1	0.010
194	144	2	70379197	140756297	0.03029	2	1	0.028
195	145	2	89555500	179108900	0.03029	2	1	0.026
196	146	1	8756903	17511703	0.02330	1	1	0.001
197	147	1	27965406	55928706	0.02330	2	0	0.093
198	148	2	47138809	94275509	0.01792	1	0	0.102
199	149	2	67698613	135395113	0.01792	2	1	0.091
200	150	2	97579816	195157516	0.01379	2	1	0.050
201	-1	2	64279308	128556508	0.01379	2	1	0.132
202	-1	2	85764611	171527111	0.01060	2	1	0.007
203	-1	1	3636514	7270914	0.01060	1	1	0.001
204	-1	1	22844817	45687517	0.00816	1	1	0.001
205	-1	2	42048320	84094520	0.00816	1	0	0.252
206	-1	2	85305324	170608524	0.01060	2	1	0.005
207	-1	1	4458427	8914727	0.01060	1	1	0.173
208	-1	1	38346430	76690730	0.00816	2	0	0.038
209	-1	2	60231034	120459934	0.01060	1	0	0.001
210	-1	1	79460237	158918337	0.01379	1	1	0.006
211	-1	2	98603540	197204940	0.01379	1	0	0.111
212	-1	2	28494343	56986543	0.01792	1	0	0.020
213	-1	2	47732446	95462746	0.02330	2	1	0.001
214	-1	1	66906650	133811150	0.02330	1	1	0.470
215	-1	2	31475194	62948294	0.01792	1	0	0.001
216	-1	1	50694898	101387698	0.02330	2	0	0.001
217	-1	2	69929901	139857701	0.03029	1	0	0.001
218	-1	2	89106604	178211104	0.03937	1	0	0.040
219	-1	2	10975907	21949707	0.05119	2	1	0.247
220	-1	2	52821111	105640111	0.05119	2	1	0.001
221	-1	2	72078914	144155714	0.03937	2	1	0.001
222	-1	2	91237717	182473317	0.03937	2	1	0.001
223	-1	2	9108020	18213920	0.03029	2	1	0.138
224	-1	2	41639923	83277723	0.03029	2	1	0.055
225	-1	1	66198227	132394327	0.02330	2	0	0.249
226	-1	1	8133130	16264130	0.03029	2	0	0.001
227	-1	1	25968933	51935733	0.03937	1	1	0.001
228	-1	1	45166736	90331336	0.03937	1	1	0.001
229	-1	2	63046740	126091340	0.03029	1	0	0.032
230	-1	1	84959643	169917143	0.03937	1	1	0.001
231	-1	2	4105746	8209346	0.03937	2	1	0.017
232	-1	2	24623049	49243949	0.03029	2	1	0.001
233	-1	1	43783093	87564093	0.03029	1	1	0.021
234	-1	2	63008097	126014097	0.02330	2	1	0.001
235	-1	2	82223700	164445300	0.02330	2	1	0.010
236	-1	1	1397303	2792503	0.01792	2	0	0.001
237	-1	2	20636006	41269906	0.02330	2	1	0.001
238	-1	2	39790009	79577909	0.02330	2	1	0.032
239	-1	1	61693413	123384713	0.01792	2	0	0.001
240	-1	1	80913616	161825116	0.02330	1	1	0.152
241	-1	1	14750019	29497919	0.02330	1	1	0.001
242	-1	1	32623122	65244122	0.01792	1	1	0.001
243	-1	1	51776726	103551326	0.01792	2	0	0.001
244	-1	1	69719729	139437329	0.02330	1	1	0.001
245	-1	2	88878032	177753932	0.02330	2	1	0.009
246	-1	2	8101735	16201335	0.01792	2	1	0.010
247	-1	2	27278038	54553938	0.01792	1	0	0.027
248	-1	1	49148041	98293941	0.02330	1	1	0.016
249	-1	2	69646945	139291745	0.02330	2	1	0.001
250	-1	2	88942948	177883748	0.01792	2	1	0.022
251	-1	1	8055651	16109151	0.01792	2	0	0.098
252	-1	2	36622595	73243095	0.02330	2	1	0.014
253	-1	2	57138099	114274099	0.02330	2	1	0.010
254	-1	1	76382402	152762702	0.01792	1	1	0.001
255	-1	1	95573305	191144505	0.01792	2	0	0.006
256	-1	2	14771808	29541508	0.02330	1	0	0.001
257	-1	2	32643511	65284911	0.03029	2	1	0.001
258	-1	2	51771315	103540515	0.03029	1	0	0.001
259	-1	1	71026218	142050318	0.03937	2	0	0.010
260	-1	1	90220321	180438521	0.05119	1	1	0.088
261	-1	1	16042524	32082924	0.05119	2	0	0.001
262	-1	1	35263427	70524727	0.06654	1	1	0.033
263	-1	2	55751431	111500731	0.06654	2	1	0.001
264	-1	1	75003034	150003934	0.05119	2	0	0.001
265	-1	1	94236437	188470737	0.06654	1	1	0.003
266	-1	2	13388640	26775140	0.06654	2	1	0.001
267	-1	1	32574243	65146343	0.05119	1	1	0.001
268	-1	1	50478347	100954547	0.05119	1	1	0.045
269	-1	2	73671550	147340950	0.03937	1	0	0.038
270	-1	1	95532853	191063553	0.05119	2	0	0.001
271	-1	2	14769397	29536697	0.06654	2	1	0.001
272	-1	1	33919700	67837300	0.06654	1	1	0.001
273	-1	1	53099804	106197504	0.05119	1	1	0.119
274	-1	2	83019407	166036707	0.05119	2	1	16.010
275	-1	1	3518426	7034726	0.03937	2	0	0.013
276	-1	1	24085629	48169129	0.05119	1	1	0.008
277	-1	1	41895932	83789732	0.05119	1	1	0.001
278	-1	1	61096936	122191736	0.03937	1	1	0.001
279	-1	1	80304939	160607739	0.03937	1	1	0.001
280	-1	1	99521942	199041742	0.03029	2	0	0.001
281	-1	2	18725545	37448945	0.03937	2	1	0.001
282	-1	2	37871348	75740548	0.03937	2	1	0.001
283	-1	2	55739652	111477152	0.03029	2	1	0.001
284	-1	2	74939396	149876696	0.03029	1	0	0.034
285	-1	1	96854699	193707299	0.03937	2	0	0.017
286	-1	2	17403702	34805302	0.05119	1	0	0.001
287	-1	1	36601805	73201505	0.06654	2	0	0.020
288	-1	1	55745109	111488109	0.08650	2	0	0.209
289	-1	1	95019612	190037112	0.11246	1	1	0.462
290	-1	2	58252016	116501916	0.11246	2	1	0.282
291	-1	2	5487119	10972119	0.08650	2	1	0.001
292	-1	1	23333622	46665122	0.08650	1	1	0.188
293	-1	1	59908526	119814926	0.06654	1	1	0.527
294	-1	2	31208729	62415329	0.06654	2	1	0.001
295	-1	1	50395033	100787933	0.05119	1	1	0.001
296	-1	2	69584136	139166136	0.05119	1	0	0.001
297	-1	1	88843739	177685339	0.06654	1	1	0.001
298	-1	2	8004642	16007142	0.06654	2	1	0.001
299	-1	1	25861445	51720745	0.05119	2	0	0.061
300	-1	1	50395549	100788949	0.06654	1	1	0.041
% finished 12-Jul-2013 15:48:56
% 18-Jul-2013 16:04:03
% trial matchtrial target_interval randseed randnseed signal_contrast response correct rt
1	-1	2	49423067	98844067	0.41754	2	1	0.456
2	-1	2	15285871	30569671	0.41754	2	1	0.218
3	-1	1	55211375	110420675	0.32118	1	1	0.174
4	-1	2	90402678	180803278	0.32118	2	1	0.280
5	-1	2	36333381	72664681	0.24706	2	1	0.199
6	-1	1	74219885	148437685	0.24706	1	1	1.720
7	-1	1	65707490	131412890	0.19005	1	1	0.180
8	-1	1	901693	1801293	0.19005	1	1	0.231
9	-1	1	42821296	85640496	0.14619	1	1	0.190
10	-1	1	80713100	161424100	0.14619	1	1	0.180
11	-1	1	17300203	34598303	0.11246	1	1	0.112
12	-1	1	47153506	94304906	0.11246	1	1	0.063
13	-1	2	71697610	143393110	0.08650	2	1	0.001
14	-1	2	90897713	181793313	0.08650	2	1	0.061
15	-1	2	15438316	30874516	0.06654	2	1	0.065
16	-1	2	39992460	79982860	0.06654	2	1	0.039
17	-1	2	61882964	123763864	0.05119	2	1	0.140
18	-1	2	94403867	188805667	0.05119	2	1	0.016
19	-1	1	14919270	29836470	0.03937	1	1	0.007
20	-1	2	35492673	70983273	0.03937	2	1	0.118
21	-1	2	64014977	128027877	0.03029	1	0	0.077
22	-1	1	89952980	179903880	0.03937	2	0	0.001
23	-1	1	9098683	18195283	0.05119	1	1	0.194
24	-1	1	45664886	91327686	0.05119	2	0	0.001
25	-1	1	63553290	127104490	0.06654	1	1	0.313
26	-1	1	13401193	26800293	0.06654	1	1	0.119
27	-1	1	43324996	86647896	0.05119	1	1	0.005
28	-1	1	62507700	125013300	0.05119	1	1	0.087
29	-1	2	89711703	179421303	0.03937	2	1	0.038
30	-1	1	10222306	20442506	0.03937	1	1	0.101
31	-1	1	38831809	77661509	0.03029	2	0	0.209
32	-1	2	78066713	156131313	0.03937	2	1	0.171
33	-1	1	13233716	26465316	0.03937	1	1	0.074
34	-1	1	37805560	75609060	0.03029	2	0	0.024
35	-1	1	58368164	116734264	0.03937	2	0	0.001
36	-1	2	76254067	152506067	0.05119	2	1	0.004
37	-1	2	95379170	190756270	0.05119	2	1	0.075
38	-1	2	19929673	39857273	0.03937	2	1	0.010
39	-1	1	39141476	78280876	0.03937	2	0	0.033
40	-1	1	59687080	119372080	0.05119	1	1	0.111
41	-1	1	89541683	179081283	0.05119	1	1	0.046
42	-1	2	12757186	25512286	0.03937	2	1	0.118
43	-1	2	41309789	82617489	0.03937	2	1	0.108
44	-1	1	71196393	142390693	0.03029	1	1	0.001
45	-1	1	89019796	178037496	0.03029	2	0	0.282
46	-1	2	36325199	72648299	0.03937	1	0	0.001
47	-1	2	54177403	108352703	0.05119	2	1	0.001
48	-1	2	73356306	146710506	0.05119	2	1	0.001
49	-1	2	91199009	182395909	0.03937	2	1	0.001
50	-1	1	10386412	20770712	0.03937	1	1	0.001
51	-1	2	29575315	59148515	0.03029	2	1	0.001
52	-1	1	48814918	97627718	0.03029	1	1	0.005
53	-1	2	66679163	133356263	0.02330	1	0	0.015
54	-1	2	87208866	174415666	0.03029	2	1	0.001
55	-1	1	5045769	10089469	0.03029	1	1	0.001
56	-1	1	24240972	48479872	0.02330	2	0	0.032
57	-1	1	44828875	89655675	0.03029	1	1	0.024
58	-1	2	65319279	130636479	0.03029	1	0	0.068
59	-1	2	91248782	182495482	0.03937	2	1	0.032
60	-1	1	11702785	23403485	0.03937	1	1	0.423
61	-1	1	72331289	144660489	0.03029	2	0	0.035
62	-1	1	94228092	188454092	0.03937	2	0	0.001
63	-1	2	13396195	26790295	0.05119	2	1	0.012
64	-1	1	32577698	65153298	0.05119	1	1	0.061
65	-1	1	57130202	114258302	0.03937	1	1	0.081
66	-1	2	83006505	166010905	0.03937	2	1	0.001
67	-1	2	2168708	4335308	0.03029	1	0	0.001
68	-1	2	21412511	42822911	0.03937	2	1	0.001
69	-1	2	40622014	81241914	0.03937	2	1	0.001
70	-1	2	58488918	116975718	0.03029	2	1	0.036
71	-1	1	80318221	160634321	0.03029	1	1	0.001
72	-1	1	99513765	199025465	0.02330	1	1	0.197
73	-1	2	37413968	74825868	0.02330	2	1	0.272
74	-1	2	81997372	163992672	0.01792	2	1	0.001
75	-1	2	1185175	2368275	0.01792	2	1	0.087
76	-1	2	27059578	54117078	0.01379	2	1	0.001
77	-1	1	46274181	92546281	0.01379	1	1	0.001
78	-1	2	64141285	128280485	0.01060	1	0	0.001
79	-1	1	83366188	166730288	0.01379	2	0	0.001
80	-1	2	1202991	2403891	0.01792	2	1	0.057
81	-1	2	25694394	51386694	0.01792	1	0	0.001
82	-1	2	44967397	89932697	0.02330	2	1	0.030
83	-1	2	66811601	133621101	0.02330	1	0	0.001
84	-1	2	84666104	169330104	0.03029	1	0	0.001
85	-1	1	3864707	7727307	0.03937	2	0	0.148
86	-1	1	35073210	70144310	0.05119	1	1	0.024
87	-1	1	55612914	111223714	0.05119	1	1	0.001
88	-1	2	73479217	146956317	0.03937	2	1	0.067
89	-1	2	99327420	198652720	0.03937	2	1	0.087
90	-1	2	25203264	50404464	0.03029	2	1	0.017
91	-1	1	45787567	91573067	0.03029	1	1	0.013
92	-1	1	66295371	132588671	0.02330	1	1	0.001
93	-1	2	84147074	168292074	0.02330	2	1	0.001
94	-1	2	3324177	6646277	0.01792	2	1	0.001
95	-1	1	22527380	45052680	0.01792	1	1	0.003
96	-1	2	41763983	83525883	0.01379	1	0	0.018
97	-1	1	60970487	121938887	0.01792	1	1	0.001
98	-1	1	80172590	160343090	0.01792	2	0	0.021
99	-1	2	99334393	198666693	0.02330	2	1	0.017
100	-1	2	19848396	39694696	0.02330	2	1	0.001
101	-1	1	68124806	136247506	0.01792	2	0	0.072
102	-1	2	82975609	165949109	0.02330	2	1	0.031
103	-1	1	3458712	6915312	0.02330	2	0	0.001
104	-1	2	22684915	45367715	0.03029	2	1	0.016
105	-1	2	43173718	86345318	0.03029	1	0	0.001
106	-1	2	61090222	122178322	0.03937	1	0	0.066
107	-1	2	86965225	173928325	0.05119	1	0	0.001
108	-1	1	4795569	9589069	0.06654	1	1	0.001
109	-1	2	23982972	47963872	0.06654	2	1	0.001
110	-1	1	43159675	86317275	0.05119	1	1	0.001
111	-1	1	62387179	124772279	0.05119	1	1	0.018
112	-1	2	81573882	163145682	0.03937	1	0	0.015
113	-1	2	2139185	4276285	0.05119	2	1	0.346
114	-1	2	56059989	112117889	0.05119	1	0	0.001
115	-1	2	75259892	150517692	0.06654	2	1	0.001
116	-1	2	94424095	188846095	0.06654	2	1	0.273
117	-1	1	38982998	77963898	0.05119	1	1	0.088
118	-1	1	66231702	132461302	0.05119	2	0	0.040
119	-1	2	88108305	176214505	0.06654	2	1	0.102
120	-1	2	15273308	30544508	0.06654	2	1	0.001
121	-1	2	34457311	68912511	0.05119	2	1	0.156
122	-1	2	68376115	136750115	0.05119	2	1	0.072
123	-1	2	92921718	185841318	0.03937	2	1	0.135
124	-1	2	25449621	50897121	0.03937	2	1	0.001
125	-1	1	44650124	89298124	0.03029	1	1	0.029
126	-1	2	66535369	133068669	0.03029	2	1	0.001
127	-1	1	85726872	171451672	0.02330	2	0	0.011
128	-1	1	3617575	7233075	0.03029	1	1	0.028
129	-1	1	25440778	50879478	0.03029	2	0	0.035
130	-1	2	47318481	94634881	0.03937	1	0	0.218
131	-1	2	87914485	175826885	0.05119	2	1	0.031
132	-1	2	9763688	19525288	0.05119	2	1	0.001
133	-1	2	28938491	57874891	0.03937	2	1	0.055
134	-1	2	52164995	104327895	0.03937	1	0	0.072
135	-1	1	78073298	156144498	0.05119	1	1	0.013
136	-1	2	95903901	191805701	0.05119	2	1	0.001
137	-1	2	15081504	30160904	0.03937	2	1	0.001
138	-1	2	34275407	68548707	0.03937	2	1	0.001
139	-1	2	53486111	106970111	0.03029	2	1	0.001
140	-1	1	71373314	142744514	0.03029	1	1	0.001
141	-1	1	90545717	181089317	0.02330	2	0	0.060
142	-1	1	15115820	30229520	0.03029	1	1	0.001
143	-1	2	39642923	79283723	0.03029	2	1	0.004
144	-1	1	58858027	117713927	0.02330	2	0	0.011
145	-1	1	76719171	153436271	0.03029	1	1	0.001
146	-1	1	95899774	191797474	0.03029	1	1	0.035
147	-1	2	16415977	32829877	0.02330	2	1	0.019
148	-1	1	36926580	73851080	0.02330	2	0	0.079
149	-1	2	64205084	128408084	0.03029	2	1	0.001
150	-1	2	83370787	166739487	0.03029	2	1	0.001
151	101	1	68124806	136247506	0.01792	2	0	0.001
152	102	2	82975609	165949109	0.02330	2	1	0.062
153	103	1	3458712	6915312	0.02330	2	0	0.026
154	104	2	22684915	45367715	0.03029	2	1	0.094
155	105	2	43173718	86345318	0.03029	2	1	0.001
156	106	2	61090222	122178322	0.03937	1	0	0.219
157	107	2	86965225	173928325	0.05119	1	0	0.001
158	108	1	4795569	9589069	0.06654	1	1	0.001
159	109	2	23982972	47963872	0.06654	2	1	0.001
160	110	1	43159675	86317275	0.05119	2	0	0.001
161	111	1	62387179	124772279	0.05119	2	0	0.022
162	112	2	81573882	163145682	0.03937	2	1	0.001
163	113	2	2139185	4276285	0.05119	2	1	0.001
164	114	2	56059989	112117889	0.05119	1	0	0.004
165	115	2	75259892	150517692	0.06654	2	1	0.021
166	116	2	94424095	188846095	0.06654	1	0	0.025
167	117	1	38982998	77963898	0.05119	2	0	0.046
168	118	1	66231702	132461302	0.05119	2	0	0.151
169	119	2	88108305	176214505	0.06654	1	0	0.014
170	120	2	15273308	30544508	0.06654	2	1	0.001
171	121	2	34457311	68912511	0.05119	2	1	0.137
172	122	2	68376115	136750115	0.05119	2	1	0.245
173	123	2	92921718	185841318	0.03937	2	1	0.001
174	124	2	25449621	50897121	0.03937	2	1	0.028
175	125	1	44650124	89298124	0.03029	2	0	0.001
176	126	2	66535369	133068669	0.03029	2	1	0.046
177	127	1	85726872	171451672	0.02330	2	0	0.412
178	128	1	3617575	7233075	0.03029	1	1	0.001
179	129	1	25440778	50879478	0.03029	1	1	0.001
180	130	2	47318481	94634881	0.03937	2	1	0.096
181	131	2	87914485	175826885	0.05119	1	0	0.001
182	132	2	9763688	19525288	0.05119	2	1	0.001
183	133	2	28938491	57874891	0.03937	2	1	0.183
184	134	2	52164995	104327895	0.03937	2	1	0.001
185	135	1	78073298	156144498	0.05119	2	0	0.003
186	136	2	95903901	191805701	0.05119	1	0	0.317
187	137	2	15081504	30160904	0.03937	2	1	0.036
188	138	2	34275407	68548707	0.03937	2	1	0.001
189	139	2	53486111	106970111	0.03029	2	1	0.081
190	140	1	71373314	142744514	0.03029	1	1	0.011
191	141	1	90545717	181089317	0.02330	1	1	0.001
192	142	1	15115820	30229520	0.03029	2	0	0.001
193	143	2	39642923	79283723	0.03029	2	1	0.066
194	144	1	58858027	117713927	0.02330	1	1	0.401
195	145	1	76719171	153436271	0.03029	1	1	0.001
196	146	1	95899774	191797474	0.03029	1	1	0.020
197	147	2	16415977	32829877	0.02330	1	0	0.006
198	148	1	36926580	73851080	0.02330	2	0	0.032
199	149	2	64205084	128408084	0.03029	2	1	0.001
200	150	2	83370787	166739487	0.03029	2	1	0.001
201	-1	1	94161379	188320679	0.02330	1	1	0.210
202	-1	2	22325982	44649882	0.02330	2	1	0.035
203	-1	1	42831485	85660885	0.01792	1	1	0.026
204	-1	1	63324889	126647689	0.01792	2	0	0.001
205	-1	2	82609792	165217492	0.02330	2	1	0.069
206	-1	2	7119195	14236295	0.02330	1	0	0.001
207	-1	1	26331398	52660698	0.03029	1	1	0.001
208	-1	1	44155701	88309301	0.03029	1	1	0.001
209	-1	2	63344705	126687305	0.02330	2	1	0.054
210	-1	2	87921008	175839908	0.02330	2	1	0.001
211	-1	2	5806211	11610311	0.01792	2	1	0.002
212	-1	2	24961914	49921714	0.01792	2	1	0.041
213	-1	2	46820717	93639317	0.01379	2	1	0.001
214	-1	1	64674021	129345921	0.01379	1	1	0.017
215	-1	2	85234724	170467324	0.01060	2	1	0.001
216	-1	1	3097427	6192727	0.01060	1	1	0.036
217	-1	2	24943030	49883930	0.00816	1	0	0.075
218	-1	2	50817875	101633675	0.01060	2	1	0.001
219	-1	1	70021278	140040478	0.01060	1	1	0.001
220	-1	1	89254281	178506481	0.00816	2	0	0.003
221	-1	1	7110084	14218084	0.01060	1	1	0.468
222	-1	1	73010288	146018488	0.01060	2	0	2.195
223	-1	2	11288793	22575493	0.01379	2	1	0.060
224	-1	2	34435396	68868696	0.01379	2	1	0.096
225	-1	2	62990200	125978300	0.01060	2	1	0.042
226	-1	1	84902303	169802503	0.01060	1	1	0.065
227	-1	1	8089406	16176706	0.00816	2	0	0.069
228	-1	1	32652609	65303109	0.01060	1	1	0.114
229	-1	2	62479313	124956513	0.01060	2	1	0.121
230	-1	1	93738516	187474916	0.00816	2	0	0.063
231	-1	1	16955119	33908119	0.01060	2	0	0.073
232	-1	2	41477422	82952722	0.01379	2	1	0.079
233	-1	2	68658126	137314126	0.01379	2	1	0.065
234	-1	2	93236629	186471129	0.01060	1	0	0.117
235	-1	1	23110532	46218932	0.01379	2	0	0.332
236	-1	2	74347177	148692277	0.01792	2	1	0.052
237	-1	2	96221280	192440480	0.01792	2	1	0.050
238	-1	2	18090383	36178683	0.01379	1	0	0.028
239	-1	2	39952386	79902686	0.01792	1	0	0.042
240	-1	2	63156890	126311690	0.02330	2	1	0.001
241	-1	2	81021393	162040693	0.02330	2	1	0.027
242	-1	1	2895496	5788896	0.01792	2	0	0.001
243	-1	2	22110299	44218499	0.02330	1	0	0.260
244	-1	2	66636603	133271103	0.03029	1	0	0.029
245	-1	1	87212306	174422506	0.03937	1	1	0.001
246	-1	2	6388609	12775109	0.03937	2	1	0.077
247	-1	1	32238012	64473912	0.03029	1	1	0.041
248	-1	2	54108016	108213916	0.03029	2	1	0.003
249	-1	2	73303919	146605719	0.02330	2	1	0.001
250	-1	1	92522922	185043722	0.02330	1	1	0.044
251	-1	2	14388225	28774325	0.01792	2	1	0.109
252	-1	1	44260728	88519328	0.01792	1	1	0.001
253	-1	1	62115732	124229332	0.01379	2	0	0.012
254	-1	1	81339535	162676935	0.01792	2	0	0.045
255	-1	2	4551879	9101679	0.02330	2	1	0.052
256	-1	1	26394982	52787882	0.02330	1	1	0.001
257	-1	1	44263185	88524285	0.01792	1	1	0.029
258	-1	1	66097889	132193689	0.01792	1	1	0.043
259	-1	1	89339392	178676692	0.01379	2	0	0.092
260	-1	1	17911495	35820895	0.01792	1	1	0.033
261	-1	1	39730398	79458698	0.01792	2	0	0.001
262	-1	1	58933202	117864302	0.02330	1	1	0.001
263	-1	1	78124705	156247305	0.02330	2	0	0.043
264	-1	1	1363308	2724508	0.03029	1	1	0.197
265	-1	2	39216311	78430511	0.03029	2	1	0.001
266	-1	2	58427715	116853315	0.02330	2	1	0.046
267	-1	2	81628018	163253918	0.02330	2	1	0.303
268	-1	1	30200321	60398521	0.01792	1	1	0.001
269	-1	1	49399824	98797524	0.01792	2	0	0.049
270	-1	1	71289528	142576928	0.02330	1	1	0.208
271	-1	2	9166931	18331731	0.02330	2	1	0.115
272	-1	1	39061534	78120934	0.01792	2	0	0.048
273	-1	2	62275179	124548279	0.02330	2	1	3.978
274	-1	2	79436686	158871286	0.02330	1	0	0.066
275	-1	2	5353389	10704689	0.03029	2	1	0.001
276	-1	2	24525392	49048692	0.03029	2	1	0.050
277	-1	2	47719195	95436295	0.02330	2	1	0.356
278	-1	1	1642699	3283299	0.02330	2	0	0.115
279	-1	2	31541602	63081102	0.03029	1	0	0.034
280	-1	2	53414406	106826706	0.03937	2	1	0.024
281	-1	1	73896909	147791709	0.03937	2	0	0.001
282	-1	1	91832612	183663112	0.05119	2	0	0.067
283	-1	1	17707315	35412515	0.06654	1	1	0.073
284	-1	2	42182918	84363718	0.06654	1	0	0.001
285	-1	1	61404022	122805922	0.08650	2	0	0.001
286	-1	2	80617125	161232125	0.11246	2	1	0.066
287	-1	2	6485728	12969328	0.11246	1	0	0.358
288	-1	1	59071532	118140932	0.14619	1	1	0.001
289	-1	2	78256235	156510335	0.14619	2	1	0.004
290	-1	1	96129079	192256079	0.11246	1	1	0.005
291	-1	1	15317282	30632482	0.11246	2	0	0.071
292	-1	2	41213285	82424485	0.14619	2	1	0.063
293	-1	1	65711589	131421089	0.14619	1	1	0.026
294	-1	2	86310492	172618892	0.11246	2	1	0.102
295	-1	2	14827895	29653695	0.11246	2	1	0.078
296	-1	1	42027398	84052698	0.08650	2	0	0.108
297	-1	1	71935002	143867902	0.11246	1	1	0.075
298	-1	2	97801705	195601305	0.11246	2	1	0.082
299	-1	1	23673908	47345708	0.08650	1	1	0.072
300	-1	2	49513911	99025711	0.08650	2	1	0.285
% finished 18-Jul-2013 16:24:36
% 22-Jul-2013 16:04:58
% trial matchtrial target_interval randseed randnseed signal_contrast response correct rt
1	-1	1	92946368	185890668	0.41754	1	1	1.357
2	-1	2	36045272	72088472	0.41754	2	1	2.579
3	-1	2	12958678	25915278	0.32118	2	1	0.501
4	-1	2	81600982	163199882	0.32118	2	1	0.729
5	-1	2	72919186	145836286	0.24706	2	1	0.234
6	-1	1	14778489	29554889	0.24706	1	1	0.410
7	-1	1	74111893	148221693	0.19005	1	1	0.194
8	-1	2	11967496	23932896	0.19005	2	1	0.121
9	-1	1	41859999	83717899	0.14619	1	1	0.135
10	-1	1	74429103	148856103	0.14619	1	1	0.019
11	-1	2	94921006	189839906	0.11246	2	1	0.103
12	-1	2	23503509	47004909	0.11246	2	1	0.060
13	-1	2	48048812	96095512	0.08650	2	1	0.104
14	-1	2	76565216	153128316	0.08650	2	1	0.004
15	-1	1	95773119	191544119	0.06654	1	1	0.054
16	-1	2	19018322	38034522	0.06654	2	1	0.024
17	-1	2	39537966	79073866	0.05119	2	1	0.001
18	-1	1	58714170	117426270	0.05119	2	0	0.078
19	-1	1	84551373	169100673	0.06654	2	0	0.020
20	-1	1	5083776	10165476	0.08650	1	1	0.006
21	-1	2	22984179	45966279	0.08650	2	1	0.001
22	-1	1	42187482	84372882	0.06654	1	1	0.175
23	-1	1	77402586	154803086	0.06654	1	1	0.001
24	-1	2	96576189	193150289	0.05119	2	1	0.036
25	-1	1	18465292	36928492	0.05119	1	1	0.027
26	-1	2	40363895	80725695	0.03937	1	0	0.194
27	-1	1	78204099	156406099	0.05119	1	1	0.001
28	-1	1	97421702	194841302	0.05119	1	1	0.001
29	-1	2	15337605	30673105	0.03937	2	1	0.001
30	-1	2	34505108	69008108	0.03937	2	1	0.001
31	-1	1	52369212	104736312	0.03029	2	0	0.050
32	-1	1	75536215	151070315	0.03937	2	0	0.001
33	-1	1	94738318	189474518	0.05119	1	1	0.003
34	-1	1	12585921	25169721	0.05119	1	1	6.196
35	-1	1	51548972	103095872	0.03937	1	1	0.292
36	-1	2	98745675	197489275	0.03937	2	1	0.001
37	-1	1	16588478	33174878	0.03029	1	1	0.020
38	-1	2	37176681	74351281	0.03029	1	0	0.222
39	-1	1	76371885	152741685	0.03937	1	1	0.001
40	-1	1	95620688	191239288	0.03937	1	1	0.001
41	-1	2	13435591	26869091	0.03029	2	1	0.001
42	-1	1	32656694	65311294	0.03029	1	1	0.001
43	-1	2	50547998	101093898	0.02330	2	1	0.003
44	-1	1	69701601	139401101	0.02330	1	1	0.002
45	-1	2	87571404	175140704	0.01792	2	1	0.020
46	-1	2	8073407	16144707	0.01792	2	1	0.001
47	-1	2	25967010	51931910	0.01379	2	1	0.001
48	-1	2	45155913	90309713	0.01379	2	1	0.085
49	-1	1	71031717	142061317	0.01060	1	1	0.039
50	-1	2	92884220	185766320	0.01060	1	0	0.030
51	-1	1	14731423	29460723	0.01379	1	1	0.013
52	-1	1	35329967	70657867	0.01379	1	1	0.001
53	-1	1	53157971	106313871	0.01060	1	1	0.040
54	-1	1	75012074	150022074	0.01060	2	0	0.071
55	-1	2	874577	1747077	0.01379	1	0	0.001
56	-1	2	20054880	40107680	0.01792	2	1	0.001
57	-1	1	39336483	78670883	0.01792	1	1	0.001
58	-1	2	57179887	114357687	0.01379	2	1	0.081
59	-1	2	84381190	168760290	0.01379	1	0	0.183
60	-1	1	19584693	39167293	0.01792	2	0	0.641
61	-1	2	1555597	3109097	0.02330	1	0	0.314
62	-1	1	51473001	102943901	0.03029	1	1	0.021
63	-1	2	70708104	141414104	0.03029	1	0	0.001
64	-1	2	89868907	179735707	0.03937	2	1	0.001
65	-1	2	7722910	15443710	0.03937	2	1	0.001
66	-1	2	26955713	53909313	0.03029	2	1	0.001
67	-1	2	44800716	89599316	0.03029	2	1	0.001
68	-1	1	64040020	128077920	0.02330	1	1	0.001
69	-1	2	83183623	166365123	0.02330	2	1	0.001
70	-1	2	2367767	4733467	0.01792	2	1	0.014
71	-1	2	20224270	40446470	0.01792	2	1	0.001
72	-1	2	39472873	78943673	0.01379	2	1	0.121
73	-1	2	70667877	141333677	0.01379	1	0	0.194
74	-1	1	8551480	17100880	0.01792	1	1	0.408
75	-1	2	67821484	135640884	0.01792	2	1	0.001
76	-1	2	85716687	171431287	0.01379	2	1	0.001
77	-1	1	4865390	9728690	0.01379	2	0	0.001
78	-1	1	24048793	48095493	0.01792	1	1	0.001
79	-1	2	43287096	86572096	0.01792	1	0	0.001
80	-1	2	61152100	122302100	0.02330	1	0	0.053
81	-1	2	84332403	168662703	0.03029	2	1	0.001
82	-1	2	3523606	7045106	0.03029	1	0	0.001
83	-1	2	21383009	42763909	0.03937	2	1	0.015
84	-1	1	41954012	83905912	0.03937	2	0	0.001
85	-1	1	59804216	119606316	0.05119	1	1	0.019
86	-1	2	80324319	160646519	0.05119	2	1	0.111
87	-1	1	10209222	20416322	0.03937	1	1	0.021
88	-1	1	30732725	61463325	0.03937	1	1	0.001
89	-1	2	48624169	97246269	0.03029	2	1	0.200
90	-1	1	87813573	175625073	0.03029	2	0	0.023
91	-1	2	7005176	14008276	0.03937	2	1	0.001
92	-1	1	26201979	52401879	0.03937	2	0	0.001
93	-1	2	44092482	88182882	0.05119	2	1	0.001
94	-1	1	63302286	126602486	0.05119	2	0	0.001
95	-1	2	82473689	164945289	0.06654	2	1	0.087
96	-1	1	9685092	19368092	0.06654	1	1	0.033
97	-1	1	31565995	63129895	0.05119	1	1	0.001
98	-1	2	49465998	98929898	0.05119	2	1	0.015
99	-1	2	69967702	139933302	0.03937	2	1	4.132
100	-1	2	1848409	3694709	0.03937	2	1	0.440
101	-1	2	95281918	190561718	0.03029	2	1	0.229
102	-1	2	26168221	52334321	0.03029	2	1	0.382
103	-1	2	82767425	165532725	0.02330	2	1	0.001
104	-1	2	1975728	3949328	0.02330	2	1	1.923
105	-1	2	13477674	26953274	0.01792	1	0	0.307
106	-1	2	63383878	126765678	0.02330	1	0	0.065
107	-1	1	87906181	175810281	0.03029	2	0	0.001
108	-1	1	7193684	14385284	0.03937	1	1	0.001
109	-1	2	24995887	49989687	0.03937	2	1	0.001
110	-1	2	45552090	91102090	0.03029	2	1	0.001
111	-1	1	63376394	126750694	0.03029	1	1	0.201
112	-1	2	2621697	5241297	0.02330	2	1	0.040
113	-1	2	24465700	48929300	0.02330	1	0	0.058
114	-1	1	49021203	98040303	0.03029	2	0	0.001
115	-1	2	68194707	136387307	0.03937	2	1	0.001
116	-1	2	87406110	174810110	0.03937	2	1	0.009
117	-1	2	6609613	13217113	0.03029	1	0	0.018
118	-1	2	27107916	54213716	0.03937	1	0	0.135
119	-1	2	59708920	119415720	0.05119	1	0	0.001
120	-1	1	77547523	155092923	0.06654	2	0	0.001
121	-1	2	96726026	193449926	0.08650	2	1	0.001
122	-1	2	14601729	29201329	0.08650	2	1	0.001
123	-1	1	33804873	67607673	0.06654	1	1	0.001
124	-1	2	53080977	106159877	0.06654	2	1	0.509
125	-1	1	21609180	43216280	0.05119	1	1	0.010
126	-1	1	40800683	81599283	0.05119	1	1	0.201
127	-1	1	78728387	157454687	0.03937	1	1	0.001
128	-1	2	97917790	195833490	0.03937	2	1	0.001
129	-1	2	17084193	34166293	0.03029	2	1	0.117
130	-1	2	47009096	94016096	0.03029	1	0	0.012
131	-1	2	66184800	132367500	0.03937	2	1	0.194
132	-1	2	2763103	5524103	0.03937	2	1	0.018
133	-1	1	23282506	46562906	0.03029	1	1	0.038
134	-1	2	45155009	90307909	0.03029	1	0	0.037
135	-1	1	67024313	134046513	0.03937	1	1	0.001
136	-1	1	86246116	172490116	0.03937	2	0	0.174
137	-1	1	22734419	45466719	0.05119	1	1	0.009
138	-1	1	41936922	83871722	0.05119	2	0	0.121
139	-1	1	71830726	143659326	0.06654	1	1	0.058
140	-1	2	96415929	192829729	0.06654	2	1	0.001
141	-1	2	15574573	31147073	0.05119	2	1	0.037
142	-1	1	36090076	72178076	0.05119	1	1	0.092
143	-1	2	63353180	126704280	0.03937	2	1	0.086
144	-1	2	90532683	181063283	0.03937	1	0	0.063
145	-1	2	15078186	30154286	0.05119	2	1	0.051
146	-1	1	38266889	76531689	0.05119	1	1	0.029
147	-1	1	58840793	117679493	0.03937	2	0	0.081
148	-1	2	86051996	172101896	0.05119	2	1	0.019
149	-1	1	6566299	13130499	0.05119	2	0	0.001
150	-1	1	25714302	51426502	0.06654	1	1	0.049
151	101	2	95281918	190561718	0.03029	2	1	0.034
152	102	2	26168221	52334321	0.03029	1	0	0.225
153	103	2	82767425	165532725	0.02330	2	1	0.269
154	104	2	1975728	3949328	0.02330	2	1	0.001
155	105	2	13477674	26953274	0.01792	1	0	0.070
156	106	2	63383878	126765678	0.02330	2	1	0.029
157	107	1	87906181	175810281	0.03029	1	1	0.019
158	108	1	7193684	14385284	0.03937	1	1	0.048
159	109	2	24995887	49989687	0.03937	2	1	0.001
160	110	2	45552090	91102090	0.03029	2	1	0.001
161	111	1	63376394	126750694	0.03029	1	1	0.245
162	112	2	2621697	5241297	0.02330	2	1	0.001
163	113	2	24465700	48929300	0.02330	2	1	0.001
164	114	1	49021203	98040303	0.03029	1	1	0.001
165	115	2	68194707	136387307	0.03937	2	1	0.144
166	116	2	87406110	174810110	0.03937	1	0	0.001
167	117	2	6609613	13217113	0.03029	1	0	0.021
168	118	2	27107916	54213716	0.03937	1	0	0.010
169	119	2	59708920	119415720	0.05119	1	0	0.108
170	120	1	77547523	155092923	0.06654	1	1	0.011
171	121	2	96726026	193449926	0.08650	2	1	0.077
172	122	2	14601729	29201329	0.08650	2	1	0.024
173	123	1	33804873	67607673	0.06654	2	0	0.037
174	124	2	53080977	106159877	0.06654	2	1	0.012
175	125	1	21609180	43216280	0.05119	1	1	0.203
176	126	1	40800683	81599283	0.05119	2	0	0.012
177	127	1	78728387	157454687	0.03937	1	1	0.054
178	128	2	97917790	195833490	0.03937	2	1	0.010
179	129	2	17084193	34166293	0.03029	2	1	0.012
180	130	2	47009096	94016096	0.03029	2	1	0.001
181	131	2	66184800	132367500	0.03937	2	1	0.015
182	132	2	2763103	5524103	0.03937	2	1	0.035
183	133	1	23282506	46562906	0.03029	1	1	0.001
184	134	2	45155009	90307909	0.03029	2	1	0.041
185	135	1	67024313	134046513	0.03937	2	0	0.144
186	136	1	86246116	172490116	0.03937	2	0	0.052
187	137	1	22734419	45466719	0.05119	1	1	0.022
188	138	1	41936922	83871722	0.05119	1	1	0.001
189	139	1	71830726	143659326	0.06654	2	0	0.001
190	140	2	96415929	192829729	0.06654	2	1	0.061
191	141	2	15574573	31147073	0.05119	2	1	0.033
192	142	1	36090076	72178076	0.05119	1	1	0.001
193	143	2	63353180	126704280	0.03937	2	1	0.015
194	144	2	90532683	181063283	0.03937	2	1	0.121
195	145	2	15078186	30154286	0.05119	1	0	0.042
196	146	1	38266889	76531689	0.05119	1	1	0.132
197	147	1	58840793	117679493	0.03937	2	0	0.001
198	148	2	86051996	172101896	0.05119	2	1	0.007
199	149	1	6566299	13130499	0.05119	2	0	0.001
200	150	1	25714302	51426502	0.06654	2	0	0.001
201	-1	1	84406094	168810094	0.06654	1	1	0.186
202	-1	2	11272097	22542097	0.05119	2	1	0.083
203	-1	1	38449600	76897100	0.05119	1	1	0.001
204	-1	1	57632504	115262904	0.03937	1	1	0.001
205	-1	1	75538207	151074307	0.03937	2	0	0.001
206	-1	1	94714110	189426110	0.05119	2	0	0.021
207	-1	2	13915313	27828513	0.06654	2	1	0.001
208	-1	1	33126216	66250316	0.06654	1	1	0.001
209	-1	2	50961620	101921120	0.05119	2	1	0.984
210	-1	1	67677424	135352724	0.05119	1	1	0.004
211	-1	1	86898427	173794727	0.03937	1	1	0.043
212	-1	2	8769430	17536730	0.03937	2	1	0.004
213	-1	2	27926433	55850733	0.03029	2	1	0.001
214	-1	2	47108936	94215736	0.03029	1	0	0.001
215	-1	1	64952281	129902481	0.03937	1	1	0.001
216	-1	2	84189584	168377084	0.03937	2	1	0.001
217	-1	2	3398087	6794087	0.03029	1	0	0.115
218	-1	2	33227590	66453090	0.03937	2	1	0.280
219	-1	1	80514994	161027894	0.03937	2	0	0.001
220	-1	2	99687097	199372097	0.05119	2	1	0.001
221	-1	2	18907000	37811900	0.05119	2	1	0.001
222	-1	1	38076903	76151703	0.03937	1	1	0.204
223	-1	1	76006307	152010507	0.03937	1	1	0.022
224	-1	2	96517810	193033510	0.03029	2	1	0.015
225	-1	1	15718613	31435113	0.03029	1	1	0.001
226	-1	1	34904116	69806116	0.02330	2	0	0.003
227	-1	2	52742920	105483720	0.03029	2	1	0.101
228	-1	1	81357923	162713723	0.03029	1	1	0.184
229	-1	1	17897526	35792926	0.02330	2	0	0.001
230	-1	1	37067629	74133129	0.03029	1	1	0.020
231	-1	1	56262433	112522733	0.03029	2	0	0.001
232	-1	2	75472836	150943536	0.03937	2	1	0.001
233	-1	1	93354139	186706139	0.03937	2	0	0.161
234	-1	2	28697583	57393083	0.05119	2	1	0.001
235	-1	1	47742086	95482086	0.05119	1	1	0.001
236	-1	2	65606190	131210290	0.03937	1	0	0.034
237	-1	1	87478593	174955093	0.05119	2	0	0.185
238	-1	1	24021996	48041896	0.06654	1	1	0.054
239	-1	2	47267599	94533099	0.06654	2	1	0.031
240	-1	1	69124003	138245903	0.05119	1	1	0.102
241	-1	2	97667506	195332906	0.05119	2	1	0.001
242	-1	2	16867309	33732509	0.03937	2	1	0.404
243	-1	1	76148713	152295313	0.03937	2	0	0.069
244	-1	1	2011216	4020316	0.05119	1	1	0.041
245	-1	1	23893019	47783919	0.05119	2	0	0.001
246	-1	1	43071522	86140922	0.06654	2	0	0.004
247	-1	1	62216926	124431726	0.08650	1	1	0.004
248	-1	1	80143629	160285129	0.08650	1	1	0.001
249	-1	2	99320232	198638332	0.06654	2	1	0.001
250	-1	2	18522335	37042535	0.06654	2	1	0.081
251	-1	2	45711638	91421138	0.05119	1	0	0.001
252	-1	2	63590983	127179883	0.06654	2	1	0.001
253	-1	2	82799386	165596686	0.06654	2	1	0.001
254	-1	2	654289	1306489	0.05119	2	1	0.009
255	-1	2	19850292	39698492	0.05119	1	0	0.001
256	-1	1	37717995	75433895	0.06654	1	1	0.122
257	-1	1	67555699	135109299	0.06654	2	0	0.001
258	-1	2	86770202	173538302	0.08650	2	1	0.032
259	-1	2	7320705	14639305	0.08650	2	1	0.001
260	-1	2	26548108	53094108	0.06654	2	1	0.001
261	-1	1	45704111	91406111	0.06654	1	1	0.001
262	-1	1	64873015	129743915	0.05119	2	0	0.068
263	-1	2	90785318	181568518	0.06654	2	1	0.202
264	-1	2	30014021	60025921	0.06654	2	1	0.051
265	-1	2	53208925	106415725	0.05119	2	1	0.013
266	-1	1	73732528	147462928	0.05119	1	1	0.026
267	-1	1	95644031	191285931	0.03937	1	1	0.056
268	-1	2	20150234	40298334	0.03937	1	0	0.001
269	-1	1	39338637	78675137	0.05119	1	1	0.094
270	-1	2	67873541	135744941	0.05119	2	1	0.001
271	-1	2	85787385	171572685	0.03937	2	1	0.041
272	-1	2	7634388	15266688	0.03937	1	0	0.041
273	-1	1	29451691	58901291	0.05119	2	0	0.024
274	-1	2	49981394	99960694	0.06654	2	1	0.001
275	-1	1	67861898	135721698	0.06654	2	0	0.042
276	-1	2	91116701	182231301	0.08650	2	1	0.036
277	-1	2	12960804	25919504	0.08650	2	1	0.001
278	-1	1	32182707	64363307	0.06654	1	1	0.001
279	-1	2	50022511	100042911	0.06654	2	1	0.001
280	-1	2	69215714	138429314	0.05119	2	1	0.001
281	-1	2	88437817	176873517	0.05119	1	0	0.001
282	-1	2	7618720	15235320	0.06654	2	1	0.006
283	-1	2	25459423	50916723	0.06654	2	1	0.001
284	-1	2	44667526	89332926	0.05119	2	1	0.009
285	-1	2	63849230	127696330	0.05119	2	1	0.011
286	-1	2	83085733	166169333	0.03937	2	1	0.001
287	-1	2	2266936	4531736	0.03937	2	1	0.022
288	-1	2	22802339	45602539	0.03029	2	1	0.001
289	-1	1	41987183	83972283	0.03029	2	0	0.001
290	-1	2	61161587	122321087	0.03937	2	1	0.030
291	-1	1	83066590	166131090	0.03937	1	1	0.020
292	-1	2	3615593	7229093	0.03029	2	1	0.022
293	-1	2	22771396	45540696	0.03029	2	1	0.001
294	-1	2	42002599	84003099	0.02330	1	0	0.017
295	-1	1	61166403	122330703	0.03029	1	1	0.038
296	-1	2	83050106	166098106	0.03029	2	1	0.001
297	-1	2	2261509	4520909	0.02330	2	1	0.039
298	-1	1	24101412	48200712	0.02330	1	1	0.001
299	-1	1	41965915	83929715	0.01792	2	0	0.005
300	-1	1	61122719	122243319	0.02330	1	1	0.011
% finished 22-Jul-2013 16:25:38
% 22-Jul-2013 16:25:56
% trial matchtrial target_interval randseed randnseed signal_contrast response correct rt
1	-1	2	9422542	18842942	0.41754	2	1	0.148
2	-1	2	32274986	64547886	0.41754	2	1	0.173
3	-1	1	67479190	134956290	0.32118	1	1	2.934
4	-1	2	79153496	158304896	0.32118	2	1	0.036
5	-1	2	1048899	2095699	0.24706	2	1	0.001
6	-1	1	20254502	40506902	0.24706	1	1	0.001
7	-1	2	39449305	78896505	0.19005	2	1	0.014
8	-1	1	58635009	117267909	0.19005	1	1	0.216
9	-1	2	99231012	198459912	0.14619	2	1	0.012
10	-1	2	18409315	36816515	0.14619	2	1	0.037
11	-1	2	40271818	80541518	0.11246	2	1	0.140
12	-1	1	72800322	145598522	0.11246	1	1	0.064
13	-1	1	97377925	194753725	0.08650	1	1	0.001
14	-1	1	16598928	33195728	0.08650	1	1	0.044
15	-1	1	38416331	76830531	0.06654	1	1	0.010
16	-1	1	56286735	112571335	0.06654	2	0	0.001
17	-1	1	75460438	150918738	0.08650	1	1	0.001
18	-1	1	94751441	189500741	0.08650	1	1	0.001
19	-1	1	13897185	27792285	0.06654	2	0	0.142
20	-1	2	45083888	90165688	0.08650	1	0	0.001
21	-1	1	64254692	128507292	0.11246	1	1	0.020
22	-1	2	84833295	169664495	0.11246	2	1	0.008
23	-1	2	4039598	8077098	0.08650	2	1	0.031
24	-1	2	24563401	49124701	0.08650	2	1	0.039
25	-1	2	46441804	92881504	0.06654	1	0	0.001
26	-1	1	65593208	131184308	0.08650	1	1	0.001
27	-1	1	84831411	169660711	0.08650	1	1	0.001
28	-1	1	4045014	8087914	0.06654	1	1	0.001
29	-1	1	23230617	46459117	0.06654	2	0	0.137
30	-1	1	54403421	108804721	0.08650	1	1	0.397
31	-1	1	12381524	24760924	0.08650	1	1	0.020
32	-1	1	32909527	65816927	0.06654	1	1	0.001
33	-1	1	52084031	104165931	0.06654	1	1	0.048
34	-1	2	75271734	150541334	0.05119	2	1	0.105
35	-1	1	2501437	5000737	0.05119	1	1	0.029
36	-1	2	23080840	46159540	0.03937	1	0	0.224
37	-1	2	63565744	127129344	0.05119	2	1	0.001
38	-1	1	82761588	165521088	0.05119	1	1	0.001
39	-1	2	2041591	4081091	0.03937	2	1	0.065
40	-1	2	26559194	53116294	0.03937	1	0	0.524
41	-1	2	97812998	195623898	0.05119	2	1	0.083
42	-1	2	23680401	47358701	0.05119	2	1	0.005
43	-1	2	42909604	85817104	0.03937	2	1	0.060
44	-1	1	66084808	132167508	0.03937	2	0	0.001
45	-1	1	83953311	167904511	0.05119	1	1	0.038
46	-1	2	5862414	11722714	0.05119	2	1	0.001
47	-1	2	25054017	50105917	0.03937	2	1	0.020
48	-1	2	44213420	88424720	0.03937	2	1	0.048
49	-1	1	67400324	134798524	0.03029	2	0	0.001
50	-1	2	86622827	173243527	0.03937	2	1	0.001
51	-1	1	5864130	11726130	0.03937	2	0	0.022
52	-1	2	26347033	52691933	0.05119	2	1	0.003
53	-1	1	45545936	91089736	0.05119	1	1	0.057
54	-1	1	68744140	137486140	0.03937	1	1	0.037
55	-1	2	90609543	181216943	0.03937	2	1	0.012
56	-1	1	9826087	19650087	0.03029	1	1	0.014
57	-1	1	30361190	60720290	0.03029	2	0	0.147
58	-1	1	64192194	128382294	0.03937	1	1	0.129
59	-1	1	95448097	190894097	0.03937	2	0	0.098
60	-1	2	23988100	47974100	0.05119	1	0	0.182
61	-1	1	60549504	121096904	0.06654	1	1	0.011
62	-1	2	79730007	159457907	0.06654	2	1	0.041
63	-1	2	1690110	3378110	0.05119	2	1	0.048
64	-1	1	23484613	46967113	0.05119	1	1	0.001
65	-1	2	41346016	82689916	0.03937	2	1	0.001
66	-1	2	60546820	121091520	0.03937	2	1	0.001
67	-1	2	79742923	159483723	0.03029	2	1	0.001
68	-1	1	98972326	197942526	0.03029	1	1	0.001
69	-1	2	16840829	33679529	0.02330	2	1	0.001
70	-1	2	36034332	72066532	0.02330	2	1	0.805
71	-1	2	35328436	70654736	0.01792	2	1	0.001
72	-1	2	54541440	109080740	0.01792	1	0	0.001
73	-1	1	73698443	147394743	0.02330	1	1	0.434
74	-1	1	35660146	71318146	0.02330	1	1	0.064
75	-1	2	60187591	120373091	0.01792	2	1	0.038
76	-1	1	82065094	164128094	0.01792	1	1	0.076
77	-1	2	7961197	15920297	0.01379	2	1	0.051
78	-1	2	31159900	62317700	0.01379	1	0	0.101
79	-1	1	59681304	119360504	0.01792	1	1	0.345
80	-1	1	12284807	24567507	0.01792	1	1	0.001
81	-1	1	31510110	63018110	0.01379	1	1	0.086
82	-1	2	58676614	117351114	0.01379	1	0	0.149
83	-1	1	89867417	179732717	0.01792	1	1	0.049
84	-1	1	13113120	26224120	0.01792	1	1	0.035
85	-1	2	34991223	69980323	0.01379	1	0	0.001
86	-1	1	54163927	108325727	0.01792	1	1	0.081
87	-1	2	78693530	157384930	0.01792	2	1	0.240
88	-1	2	20618733	41235333	0.01379	1	0	0.086
89	-1	2	47798236	95594336	0.01792	2	1	0.037
90	-1	2	68342740	136683340	0.01792	2	1	0.001
91	-1	2	87522943	175043743	0.01379	1	0	0.006
92	-1	1	6762146	13522146	0.01792	2	0	2.103
93	-1	1	35629392	71256692	0.02330	2	0	0.001
94	-1	2	54805396	109608696	0.03029	2	1	0.001
95	-1	2	72684999	145367899	0.03029	2	1	0.178
96	-1	2	9278402	18554702	0.02330	2	1	0.069
97	-1	2	35136205	70270305	0.02330	2	1	0.001
98	-1	1	53014709	106027309	0.01792	1	1	0.244
99	-1	2	96227312	192452512	0.01792	2	1	0.001
100	-1	2	15464415	30926715	0.01379	2	1	0.001
101	-1	1	33303248	66604348	0.01379	1	1	0.422
102	-1	1	82904052	165805952	0.01060	1	1	0.388
103	-1	1	40798155	81594155	0.01060	1	1	0.184
104	-1	1	76049559	152096959	0.00816	1	1	0.049
105	-1	2	97928962	195855762	0.00816	2	1	0.001
106	-1	1	15788365	31574565	0.00627	1	1	0.025
107	-1	1	37609009	75215909	0.00627	1	1	0.001
108	-1	2	56844613	113687113	0.00483	2	1	0.001
109	-1	1	76052816	152103516	0.00483	1	1	0.001
110	-1	2	95265219	190528319	0.00371	1	0	0.001
111	-1	2	14418522	28834922	0.00483	2	1	0.001
112	-1	1	33650425	67298725	0.00483	2	0	0.534
113	-1	2	5047129	10092129	0.00627	2	1	0.049
114	-1	2	28122232	56242332	0.00627	2	1	0.001
115	-1	2	47296935	94591735	0.00483	1	0	0.482
116	-1	2	13237139	26472139	0.00627	1	0	0.001
117	-1	2	32452842	64903542	0.00816	2	1	0.521
118	-1	2	2419446	4836746	0.00816	1	0	0.001
119	-1	1	20227349	40452549	0.01060	2	0	0.050
120	-1	1	43429452	86856752	0.01379	2	0	0.001
121	-1	2	62663456	125324756	0.01792	2	1	0.001
122	-1	1	80538659	161075159	0.01792	1	1	0.483
123	-1	2	47782262	95562362	0.01379	2	1	0.197
124	-1	1	85713266	171424366	0.01379	2	0	0.156
125	-1	1	19565910	39129710	0.01792	1	1	0.051
126	-1	2	42788513	85574913	0.01792	2	1	0.332
127	-1	2	94061317	188120517	0.01379	2	1	0.150
128	-1	2	27914220	55826320	0.01379	2	1	0.001
129	-1	1	47139723	94277323	0.01060	2	0	0.001
130	-1	2	64994927	129987727	0.01379	2	1	0.001
131	-1	1	84180530	168358930	0.01379	2	0	0.455
132	-1	1	48749133	97496133	0.01792	2	0	0.001
133	-1	2	67986637	135971137	0.02330	2	1	0.001
134	-1	2	87184440	174366740	0.02330	2	1	0.236
135	-1	1	29079043	58155943	0.01792	1	1	0.044
136	-1	2	52270347	104538547	0.01792	2	1	0.001
137	-1	1	71505650	143009150	0.01379	1	1	0.032
138	-1	2	93383453	186764753	0.01379	2	1	0.001
139	-1	1	12600356	25198556	0.01060	2	0	0.040
140	-1	1	34387859	68773559	0.01379	1	1	0.001
141	-1	2	53628263	107254363	0.01379	1	0	0.001
142	-1	1	72828966	145655766	0.01792	2	0	0.001
143	-1	2	91981210	183960310	0.02330	2	1	1.577
144	-1	2	67492115	134982115	0.02330	2	1	0.001
145	-1	2	86675918	173349718	0.01792	2	1	0.093
146	-1	1	15202421	30402721	0.01792	2	0	0.001
147	-1	1	34381524	68760924	0.02330	1	1	0.051
148	-1	1	57609528	115216928	0.02330	1	1	0.001
149	-1	2	76835931	153669731	0.01792	2	1	0.015
150	-1	2	97326634	194651134	0.01792	2	1	0.058
151	101	1	33303248	66604348	0.01379	1	1	0.001
152	102	1	82904052	165805952	0.01060	2	0	0.014
153	103	1	40798155	81594155	0.01060	1	1	0.039
154	104	1	76049559	152096959	0.00816	1	1	1.510
155	105	2	97928962	195855762	0.00816	2	1	0.001
156	106	1	15788365	31574565	0.00627	1	1	0.001
157	107	1	37609009	75215909	0.00627	1	1	0.022
158	108	2	56844613	113687113	0.00483	2	1	0.001
159	109	1	76052816	152103516	0.00483	1	1	0.001
160	110	2	95265219	190528319	0.00371	2	1	0.001
161	111	2	14418522	28834922	0.00483	2	1	0.001
162	112	1	33650425	67298725	0.00483	1	1	0.010
163	113	2	5047129	10092129	0.00627	2	1	0.033
164	114	2	28122232	56242332	0.00627	2	1	0.015
165	115	2	47296935	94591735	0.00483	1	0	0.028
166	116	2	13237139	26472139	0.00627	1	0	0.001
167	117	2	32452842	64903542	0.00816	2	1	0.001
168	118	2	2419446	4836746	0.00816	1	0	0.001
169	119	1	20227349	40452549	0.01060	1	1	0.001
170	120	1	43429452	86856752	0.01379	2	0	0.159
171	121	2	62663456	125324756	0.01792	2	1	0.001
172	122	1	80538659	161075159	0.01792	1	1	0.001
173	123	2	47782262	95562362	0.01379	2	1	0.043
174	124	1	85713266	171424366	0.01379	2	0	0.001
175	125	1	19565910	39129710	0.01792	2	0	0.014
176	126	2	42788513	85574913	0.01792	2	1	0.001
177	127	2	94061317	188120517	0.01379	2	1	0.001
178	128	2	27914220	55826320	0.01379	2	1	0.046
179	129	1	47139723	94277323	0.01060	2	0	0.001
180	130	2	64994927	129987727	0.01379	2	1	0.095
[truncated: 7,999 more rows]
