# Supplementary material for: Posterior Probability Matching and Human Perceptual Decision Making
Source: PLoS Comput Biol. 2015 Jun 16;11(6):e1004342. doi: 10.1371/journal.pcbi.1004342 (PMC4469678; doi:10.1371/journal.pcbi.1004342)
Supplement: S1 Data — This MATLAB code reproduces the results from Experiment 1 shown in Fig 3a and the results from Experiment 2 shown in Fig 3b. (ZIP) [file pcbi.1004342.s004.zip › ploscb2015/data/experiment1_subject03.txt]

% 04-Jul-2013 13:16:58
% trial matchtrial target_interval randseed randnseed signal_contrast response correct rt
1	-1	2	71307856	142613656	0.41754	2	1	0.819
2	-1	1	60547160	121092260	0.41754	1	1	0.552
3	-1	2	34511363	69020663	0.32118	2	1	0.020
4	-1	2	53674667	107347267	0.32118	1	0	0.064
5	-1	1	78216070	156430070	0.41754	1	1	0.141
6	-1	2	10758773	21515473	0.41754	2	1	0.728
7	-1	1	2090477	4178877	0.32118	1	1	0.217
8	-1	2	42686080	85370080	0.32118	2	1	1.014
9	-1	1	63370585	126739085	0.24706	1	1	1.094
10	-1	1	89387589	178773089	0.24706	1	1	1.030
11	-1	1	11429593	22857093	0.19005	1	1	0.884
12	-1	2	18760797	37519497	0.19005	2	1	0.274
13	-1	1	63375701	126749301	0.14619	1	1	0.533
14	-1	1	36022604	72043104	0.14619	1	1	0.812
15	-1	2	35350308	70698508	0.11246	2	1	2.669
16	-1	2	20261055	40520055	0.11246	1	0	0.046
17	-1	1	43479858	86957658	0.14619	1	1	0.959
18	-1	2	57501363	115000663	0.14619	2	1	0.869
19	-1	2	63528967	127055867	0.11246	2	1	0.667
20	-1	2	49500470	98998870	0.11246	2	1	0.360
21	-1	2	4758574	9515074	0.08650	1	0	1.443
22	-1	1	68189179	136376279	0.11246	1	1	2.386
23	-1	1	25104684	50207284	0.11246	1	1	0.420
24	-1	1	85708188	171414288	0.08650	1	1	0.584
25	-1	1	62359092	124716092	0.08650	1	1	0.321
26	-1	2	12226395	24450695	0.06654	2	1	1.440
27	-1	2	73044000	146085900	0.06654	2	1	1.053
28	-1	1	96383804	192765504	0.05119	2	0	3.374
29	-1	2	52149911	104297711	0.06654	1	0	3.643
30	-1	1	34614058	69226058	0.08650	2	0	0.835
31	-1	1	35269762	70537462	0.11246	1	1	1.145
32	-1	2	68012867	136023667	0.11246	2	1	0.661
33	-1	2	52658871	105315671	0.08650	2	1	0.280
34	-1	1	99864974	199727874	0.08650	1	1	2.065
35	-1	2	24722479	49442879	0.06654	2	1	1.378
36	-1	1	81510584	163019084	0.06654	1	1	2.165
37	-1	2	17074189	34146289	0.05119	2	1	0.100
38	-1	2	45628492	91254892	0.05119	2	1	0.310
39	-1	2	94245496	188488896	0.03937	2	1	0.418
40	-1	1	53465900	106929700	0.03937	1	1	0.445
41	-1	1	16717003	33431903	0.03029	1	1	0.687
42	-1	1	4029607	8057107	0.03029	1	1	0.440
43	-1	2	65992311	131982511	0.02330	2	1	0.646
44	-1	1	49322014	98641914	0.02330	1	1	0.143
45	-1	1	81870959	163739859	0.01792	1	1	0.363
46	-1	1	37133062	74264062	0.01792	1	1	1.621
47	-1	1	17909567	35817067	0.01379	2	0	0.166
48	-1	2	53116671	106231271	0.01792	1	0	0.712
49	-1	2	43129874	86257674	0.02330	1	0	0.726
50	-1	1	34417178	68832278	0.03029	2	0	0.303
51	-1	2	82994082	165986082	0.03937	1	0	1.428
52	-1	1	43780486	87558886	0.05119	1	1	1.198
53	-1	2	81823391	163644691	0.05119	1	0	3.196
54	-1	1	20216197	40430297	0.06654	1	1	1.614
55	-1	1	1025702	2049302	0.06654	1	1	2.682
56	-1	1	87346008	174689908	0.05119	1	1	0.765
57	-1	2	82669612	165337112	0.05119	1	0	1.358
58	-1	2	36743716	73485316	0.06654	2	1	0.280
59	-1	2	81319161	162636261	0.06654	1	0	0.431
60	-1	1	43257064	86512064	0.08650	2	0	0.205
61	-1	2	82492168	164982268	0.11246	2	1	1.382
62	-1	1	39261072	78520072	0.11246	1	1	0.233
63	-1	1	81172876	162343676	0.08650	2	0	0.275
64	-1	2	28371079	56740079	0.11246	1	0	0.705
65	-1	1	17009983	34017883	0.14619	1	1	1.292
66	-1	1	64465688	128929288	0.14619	1	1	0.547
67	-1	2	35727691	71453291	0.11246	2	1	0.910
68	-1	1	45780695	91559295	0.11246	1	1	0.347
69	-1	1	99697699	199393299	0.08650	2	0	0.608
70	-1	1	77642903	155283703	0.11246	1	1	0.233
71	-1	2	19518706	39035306	0.11246	1	0	0.240
72	-1	1	61454210	122906310	0.14619	1	1	0.270
73	-1	1	7348513	14694913	0.14619	2	0	0.501
74	-1	2	75947617	151893117	0.19005	2	1	1.248
75	-1	2	19346562	38691062	0.19005	1	0	0.232
76	-1	1	61268566	122535066	0.24706	1	1	0.783
77	-1	2	57936070	115870070	0.24706	2	1	0.354
78	-1	2	11864173	23726273	0.19005	2	1	0.577
79	-1	2	88493777	176985477	0.19005	2	1	0.165
80	-1	1	23708180	47414280	0.14619	1	1	0.934
81	-1	1	36390384	72778684	0.14619	2	0	0.030
82	-1	2	55622788	111243488	0.19005	2	1	1.644
83	-1	2	37727392	75452692	0.19005	2	1	0.176
84	-1	2	74294496	148586896	0.14619	2	1	0.001
85	-1	2	93474099	186946099	0.14619	2	1	0.001
86	-1	2	11345502	22688902	0.11246	2	1	0.001
87	-1	2	30528905	61055705	0.11246	2	1	0.072
88	-1	2	56419909	112837709	0.08650	2	1	0.174
89	-1	2	91646212	183290312	0.08650	1	0	1.055
90	-1	1	15013316	30024516	0.11246	1	1	2.215
91	-1	1	55935963	111869863	0.11246	1	1	0.494
92	-1	1	21864966	43727866	0.08650	1	1	0.128
93	-1	1	53088670	106175270	0.08650	2	0	0.281
94	-1	1	98941673	197881273	0.11246	1	1	0.415
95	-1	2	59593177	119184277	0.11246	1	0	0.929
96	-1	1	69600081	139198081	0.14619	1	1	1.495
97	-1	1	35731985	71461885	0.14619	1	1	0.774
98	-1	2	31019789	62037489	0.11246	2	1	0.199
99	-1	1	70248393	140494693	0.11246	2	0	1.391
100	-1	1	27022297	54042497	0.14619	1	1	0.641
101	-1	1	6124073	12246073	0.14619	1	1	0.101
102	-1	2	23620976	47239876	0.11246	1	0	0.360
103	-1	1	77559280	155116480	0.14619	1	1	0.507
104	-1	2	46134783	92267483	0.14619	2	1	0.157
105	-1	1	80070487	160138887	0.11246	1	1	1.612
106	-1	1	59505892	119009692	0.11246	1	1	0.052
107	-1	2	82731195	165460295	0.08650	2	1	3.211
108	-1	2	21085301	42168501	0.08650	1	0	1.414
109	-1	2	79204606	158407106	0.11246	2	1	0.001
110	-1	2	98403509	196804909	0.11246	1	0	0.335
111	-1	2	50964213	101926313	0.14619	2	1	1.708
112	-1	2	39771117	79540117	0.14619	2	1	0.414
113	-1	1	418221	834321	0.11246	1	1	0.577
114	-1	1	77024666	154047266	0.11246	1	1	2.075
115	-1	2	1890471	3778871	0.08650	2	1	0.822
116	-1	2	1241675	2481275	0.08650	1	0	0.448
117	-1	2	64477579	128953079	0.11246	1	0	0.009
118	-1	1	83707582	167413082	0.14619	1	1	0.410
119	-1	1	42956485	85910885	0.14619	1	1	0.028
120	-1	2	63523389	127044689	0.11246	2	1	0.352
121	-1	2	17394392	34786692	0.11246	2	1	0.566
122	-1	1	92713496	185424896	0.08650	1	1	1.557
123	-1	2	65498401	130994701	0.08650	2	1	0.474
124	-1	1	31409304	62816504	0.06654	2	0	0.182
125	-1	2	66651108	133300108	0.08650	2	1	0.280
126	-1	2	11218611	22435111	0.08650	1	0	0.751
127	-1	1	5199715	10397315	0.11246	1	1	0.001
128	-1	1	23062818	46123518	0.11246	2	0	0.756
129	-1	2	17042822	34083522	0.14619	2	1	0.215
130	-1	1	54952667	109903267	0.14619	1	1	0.256
131	-1	1	98215170	196428270	0.11246	2	0	0.233
132	-1	2	40063973	80125873	0.14619	2	1	1.224
133	-1	1	80864978	161727878	0.14619	1	1	0.288
134	-1	2	26741581	53481081	0.11246	2	1	0.433
135	-1	1	88684885	177367685	0.11246	1	1	0.200
136	-1	2	27890088	55778088	0.08650	1	0	0.390
137	-1	1	84519592	169037092	0.11246	1	1	0.322
138	-1	1	34393295	68784495	0.11246	1	1	0.076
139	-1	2	60324199	120646299	0.08650	2	1	0.522
140	-1	2	31543702	63085302	0.08650	2	1	0.745
141	-1	2	22867706	45733306	0.06654	1	0	0.796
142	-1	1	20865810	41729510	0.08650	2	0	0.210
143	-1	2	60099914	120197714	0.11246	1	0	0.620
144	-1	2	40724017	81445917	0.14619	2	1	0.351
145	-1	2	94654821	189307521	0.14619	2	1	0.118
146	-1	2	24545924	49089724	0.11246	2	1	0.124
147	-1	1	55788469	111574869	0.11246	1	1	0.076
148	-1	2	80339372	160676672	0.08650	2	1	0.218
149	-1	2	20882775	41763475	0.08650	2	1	0.044
150	-1	2	42761878	85521678	0.06654	2	1	0.147
151	101	1	6124073	12246073	0.14619	1	1	0.256
152	102	2	23620976	47239876	0.11246	2	1	0.216
153	103	1	77559280	155116480	0.14619	1	1	0.796
154	104	2	46134783	92267483	0.14619	2	1	0.835
155	105	1	80070487	160138887	0.11246	1	1	0.185
156	106	1	59505892	119009692	0.11246	1	1	1.732
157	107	2	82731195	165460295	0.08650	2	1	0.404
158	108	2	21085301	42168501	0.08650	2	1	0.214
159	109	2	79204606	158407106	0.11246	2	1	1.039
160	110	2	98403509	196804909	0.11246	2	1	0.001
161	111	2	50964213	101926313	0.14619	2	1	0.933
162	112	2	39771117	79540117	0.14619	2	1	0.001
163	113	1	418221	834321	0.11246	1	1	0.078
164	114	1	77024666	154047266	0.11246	1	1	0.404
165	115	2	1890471	3778871	0.08650	2	1	0.749
166	116	2	1241675	2481275	0.08650	1	0	0.156
167	117	2	64477579	128953079	0.11246	2	1	0.001
168	118	1	83707582	167413082	0.14619	1	1	0.300
169	119	1	42956485	85910885	0.14619	2	0	0.152
170	120	2	63523389	127044689	0.11246	2	1	0.614
171	121	2	17394392	34786692	0.11246	2	1	0.208
172	122	1	92713496	185424896	0.08650	1	1	0.249
173	123	2	65498401	130994701	0.08650	2	1	0.210
174	124	1	31409304	62816504	0.06654	2	0	0.601
175	125	2	66651108	133300108	0.08650	2	1	0.090
176	126	2	11218611	22435111	0.08650	2	1	0.316
177	127	1	5199715	10397315	0.11246	1	1	0.001
178	128	1	23062818	46123518	0.11246	2	0	0.236
179	129	2	17042822	34083522	0.14619	2	1	0.154
180	130	1	54952667	109903267	0.14619	1	1	0.465
181	131	1	98215170	196428270	0.11246	1	1	2.085
182	132	2	40063973	80125873	0.14619	2	1	0.229
183	133	1	80864978	161727878	0.14619	1	1	1.171
184	134	2	26741581	53481081	0.11246	2	1	0.292
185	135	1	88684885	177367685	0.11246	1	1	0.333
186	136	2	27890088	55778088	0.08650	2	1	0.519
187	137	1	84519592	169037092	0.11246	1	1	0.252
188	138	1	34393295	68784495	0.11246	1	1	0.309
189	139	2	60324199	120646299	0.08650	2	1	0.212
190	140	2	31543702	63085302	0.08650	2	1	1.323
191	141	2	22867706	45733306	0.06654	1	0	0.409
192	142	1	20865810	41729510	0.08650	2	0	0.033
193	143	2	60099914	120197714	0.11246	2	1	0.265
194	144	2	40724017	81445917	0.14619	1	0	0.157
195	145	2	94654821	189307521	0.14619	2	1	0.099
196	146	2	24545924	49089724	0.11246	2	1	0.727
197	147	1	55788469	111574869	0.11246	1	1	0.192
198	148	2	80339372	160676672	0.08650	1	0	1.013
199	149	2	20882775	41763475	0.08650	2	1	0.253
200	150	2	42761878	85521678	0.06654	1	0	0.414
201	-1	2	70511093	141020093	0.06654	2	1	1.055
202	-1	2	84207397	168412697	0.05119	2	1	0.333
203	-1	1	35476300	70950500	0.05119	1	1	0.597
204	-1	2	13395404	26788704	0.03937	1	0	0.307
205	-1	1	63265408	126528708	0.05119	1	1	0.991
206	-1	2	79997812	159993512	0.05119	2	1	1.051
207	-1	2	2049816	4097516	0.03937	2	1	0.434
208	-1	2	63993920	127985720	0.03937	2	1	0.569
209	-1	2	39248723	78495323	0.03029	2	1	0.178
210	-1	2	75804527	151606927	0.03029	2	1	0.711
211	-1	1	65781731	131561331	0.02330	2	0	0.170
212	-1	2	99696475	199390875	0.03029	2	1	0.227
213	-1	2	40248078	80494078	0.03029	2	1	0.543
214	-1	2	12898882	25795682	0.02330	1	0	1.291
215	-1	1	60238087	120474087	0.03029	1	1	0.467
216	-1	1	26239390	52476690	0.03029	1	1	0.207
217	-1	2	64120694	128239294	0.02330	1	0	0.281
218	-1	2	11365397	22728697	0.03029	1	0	0.311
219	-1	1	59902701	119803301	0.03937	1	1	0.666
220	-1	2	43226104	86450104	0.03937	1	0	1.324
221	-1	1	93325509	186648909	0.05119	1	1	0.563
222	-1	1	68594413	137186713	0.05119	1	1	0.051
223	-1	2	90511916	181021716	0.03937	1	0	0.930
224	-1	2	498320	994520	0.05119	2	1	1.215
225	-1	2	39920124	79838124	0.05119	1	0	7.978
226	-1	2	56402677	112803277	0.06654	1	0	0.106
227	-1	2	86286680	172571280	0.08650	2	1	0.175
228	-1	1	21528983	43055883	0.08650	1	1	0.146
229	-1	2	54068787	108135487	0.06654	2	1	0.126
230	-1	1	85312990	170623890	0.06654	1	1	0.976
231	-1	2	2005694	4009294	0.05119	2	1	0.979
232	-1	1	18680598	37359098	0.05119	2	0	0.870
233	-1	1	24671402	49340702	0.06654	1	1	1.517
234	-1	2	94819307	189636507	0.06654	2	1	2.162
235	-1	2	30361012	60719912	0.05119	2	1	0.206
236	-1	2	68234516	136466916	0.05119	2	1	0.207
237	-1	2	7494719	14987319	0.03937	1	0	0.559
238	-1	1	80094023	160185923	0.05119	1	1	0.485
239	-1	1	47390926	94779726	0.05119	1	1	0.222
240	-1	2	87963730	175925330	0.03937	2	1	2.026
241	-1	2	8826276	17650476	0.03937	2	1	0.363
242	-1	1	64053680	128105280	0.03029	1	1	0.580
243	-1	1	40679983	81357883	0.03029	2	0	0.401
244	-1	1	99963787	199925487	0.03937	1	1	0.598
245	-1	1	76559191	153116291	0.03937	1	1	0.211
246	-1	2	14509894	29017694	0.03029	1	0	1.212
247	-1	2	53834099	107666099	0.03937	2	1	1.372
248	-1	2	9305303	18608503	0.03937	2	1	0.429
249	-1	1	69895907	139789707	0.03029	1	1	0.408
250	-1	2	29147410	58292710	0.03029	2	1	2.414
251	-1	1	87422816	174843516	0.02330	1	1	0.251
252	-1	1	29337119	58672119	0.02330	2	0	0.281
253	-1	2	73872823	147743523	0.03029	1	0	0.777
254	-1	1	70558327	141114527	0.03937	2	0	0.643
255	-1	1	53842731	107683331	0.05119	2	0	0.444
256	-1	1	17133775	34265475	0.06654	1	1	0.478
257	-1	1	83085279	166168479	0.06654	1	1	0.352
258	-1	2	35678582	71355082	0.05119	2	1	0.176
259	-1	2	72186486	144370886	0.05119	2	1	0.292
260	-1	2	19456189	38910289	0.03937	2	1	0.525
261	-1	2	90756493	181510893	0.03937	2	1	0.470
262	-1	1	56680197	113358297	0.03029	1	1	0.928
263	-1	2	69351001	138699901	0.03029	2	1	0.248
264	-1	1	12619304	25236504	0.02330	1	1	0.249
265	-1	2	55852708	111703308	0.02330	2	1	0.287
266	-1	1	1762411	3522711	0.01792	1	1	0.513
267	-1	2	71680115	143358115	0.01792	2	1	0.759
268	-1	1	65680319	131358519	0.01379	1	1	0.294
269	-1	2	14285922	28569722	0.01379	1	0	0.650
270	-1	1	97593826	195185526	0.01792	2	0	0.138
271	-1	2	30125129	60248129	0.02330	2	1	0.022
272	-1	2	50663733	101325333	0.02330	2	1	0.115
273	-1	1	80541377	161080677	0.01792	1	1	0.001
274	-1	1	99752680	199503280	0.01792	2	0	1.052
275	-1	2	23105084	46208084	0.02330	1	0	0.516
276	-1	2	93065888	186129688	0.03029	2	1	0.449
277	-1	2	56298792	112595492	0.03029	2	1	2.027
278	-1	1	77181397	154360697	0.02330	1	1	1.970
279	-1	2	91394902	182787702	0.02330	1	0	1.330
280	-1	2	42783706	85565306	0.03029	2	1	0.207
281	-1	1	80686710	161371310	0.03029	1	1	0.144
282	-1	2	13273813	26545513	0.02330	2	1	0.001
283	-1	2	32447016	64891916	0.02330	1	0	0.422
284	-1	2	93015120	186028120	0.03029	1	0	0.336
285	-1	1	44301623	88601123	0.03937	2	0	0.268
286	-1	1	90181927	180361727	0.05119	1	1	0.223
287	-1	1	29439530	58876930	0.05119	1	1	0.155
288	-1	1	63321034	126639934	0.03937	2	0	0.026
289	-1	2	85191578	170381078	0.05119	1	0	0.487
290	-1	2	51098182	102194282	0.06654	2	1	0.279
291	-1	2	98391485	196780885	0.06654	2	1	0.721
292	-1	1	88323689	176645289	0.05119	1	1	0.567
293	-1	1	63615593	127229093	0.05119	1	1	0.512
294	-1	2	33609996	67217896	0.03937	2	1	0.446
295	-1	1	96888300	193774500	0.03937	2	0	0.747
296	-1	1	89509104	179016104	0.05119	2	0	0.224
297	-1	1	28739507	57476907	0.06654	1	1	0.684
298	-1	2	16076511	32150911	0.06654	2	1	0.174
299	-1	2	52610315	105218515	0.05119	2	1	0.042
300	-1	2	75792018	151581918	0.05119	2	1	0.515
% finished 04-Jul-2013 13:40:44
% 10-Jul-2013 19:18:15
% trial matchtrial target_interval randseed randnseed signal_contrast response correct rt
1	-1	1	71510090	143018090	0.41754	1	1	0.615
2	-1	1	53472094	106942094	0.41754	1	1	0.729
3	-1	1	44069297	88136497	0.32118	1	1	0.177
4	-1	2	80590601	161179101	0.32118	2	1	0.080
5	-1	1	7831004	15659904	0.24706	1	1	0.177
6	-1	2	44397507	88792907	0.24706	2	1	0.172
7	-1	2	79590211	159178311	0.19005	2	1	0.001
8	-1	1	98818914	197635714	0.19005	1	1	0.180
9	-1	1	34029317	68056517	0.14619	1	1	0.158
10	-1	1	66576421	133150721	0.14619	1	1	0.309
11	-1	1	15184524	30366924	0.11246	1	1	0.328
12	-1	1	66405769	132809469	0.11246	1	1	0.242
13	-1	2	9678872	19355672	0.08650	2	1	0.449
14	-1	2	71598876	143195676	0.08650	2	1	0.562
15	-1	1	45571279	91140479	0.06654	1	1	0.687
16	-1	2	32905183	65808283	0.06654	1	0	0.360
17	-1	1	88179287	176356487	0.08650	1	1	0.338
18	-1	2	40708390	81414690	0.08650	2	1	0.405
19	-1	2	99999394	199996694	0.06654	2	1	0.247
20	-1	2	43208897	86415697	0.06654	1	0	0.240
21	-1	1	86439701	172877301	0.08650	1	1	0.393
22	-1	2	44384604	88767104	0.08650	1	0	7.008
23	-1	1	63466715	126931315	0.11246	1	1	0.463
24	-1	2	28034218	56066318	0.11246	2	1	0.587
25	-1	2	6024222	12046322	0.08650	1	0	0.638
26	-1	1	86601226	173200326	0.11246	1	1	0.348
27	-1	1	39215970	78429870	0.11246	2	0	0.144
28	-1	1	71755974	143509874	0.14619	1	1	0.532
29	-1	2	43027677	86053277	0.14619	1	0	0.374
30	-1	1	99649281	199296481	0.19005	1	1	0.873
31	-1	1	5664385	11326685	0.19005	1	1	0.623
32	-1	1	86252489	172502889	0.14619	1	1	0.747
33	-1	2	80241493	160480893	0.14619	2	1	1.209
34	-1	1	19685397	39368697	0.11246	1	1	0.377
35	-1	2	74886801	149771501	0.11246	2	1	0.170
36	-1	2	10171104	20340104	0.08650	2	1	0.001
37	-1	1	29342407	58682707	0.08650	1	1	0.075
38	-1	2	53888311	107774511	0.06654	1	0	0.649
39	-1	2	37202914	74403714	0.08650	2	1	0.226
40	-1	2	79115818	158229518	0.08650	1	0	0.505
41	-1	2	47697721	95393321	0.11246	2	1	0.276
42	-1	2	93603025	187203925	0.11246	2	1	0.187
43	-1	1	31521928	63041728	0.08650	1	1	0.192
44	-1	2	68053973	136105873	0.08650	2	1	0.230
45	-1	2	9993276	19984476	0.06654	2	1	0.034
46	-1	2	30503179	61004279	0.06654	1	0	0.625
47	-1	1	11164283	22326483	0.08650	1	1	0.941
48	-1	2	23848787	47695487	0.08650	2	1	0.117
49	-1	1	52375991	104749891	0.06654	1	1	0.889
50	-1	2	58372895	116743695	0.06654	1	0	0.370
51	-1	2	13660298	27318498	0.08650	2	1	0.001
52	-1	2	32844801	65687501	0.08650	2	1	0.356
53	-1	1	86763905	173525705	0.06654	2	0	0.219
54	-1	2	27353208	54704308	0.08650	2	1	0.039
55	-1	2	49194111	98386111	0.08650	2	1	0.486
56	-1	1	16510415	33018715	0.06654	1	1	0.001
57	-1	2	34353118	68704118	0.06654	2	1	0.286
58	-1	2	81579422	163156722	0.05119	2	1	0.181
59	-1	2	16816225	33630325	0.05119	2	1	0.001
60	-1	2	34679628	69357128	0.03937	2	1	0.248
61	-1	1	77884073	155766073	0.03937	1	1	0.402
62	-1	2	37188076	74374076	0.03029	2	1	0.319
63	-1	2	87055180	174108280	0.03029	2	1	0.001
64	-1	1	4943283	9884483	0.02330	1	1	0.328
65	-1	1	56200687	112399287	0.02330	2	0	0.081
66	-1	2	83407290	166812490	0.03029	2	1	0.418
67	-1	2	44010193	88018293	0.03029	1	0	0.735
68	-1	2	35335097	70668097	0.03937	2	1	0.431
69	-1	1	97241201	194480301	0.03937	2	0	0.238
70	-1	1	39175804	78349504	0.05119	1	1	0.172
71	-1	2	74384908	148767708	0.05119	1	0	0.550
72	-1	1	48340711	96679311	0.06654	1	1	0.689
73	-1	1	34318215	68634315	0.06654	1	1	0.186
74	-1	1	72199619	144397119	0.05119	1	1	0.298
75	-1	2	19485422	38968722	0.05119	2	1	2.170
76	-1	2	55036128	110070128	0.03937	1	0	0.330
77	-1	2	6255472	12508872	0.05119	2	1	0.186
78	-1	2	44178475	88354875	0.05119	2	1	0.186
79	-1	1	80730679	161459279	0.03937	1	1	0.386
80	-1	1	37333082	74664082	0.03937	2	0	0.081
81	-1	1	64526086	129050086	0.05119	1	1	0.001
82	-1	1	83718589	167435089	0.05119	1	1	0.157
83	-1	2	17641792	35281492	0.03937	2	1	0.324
84	-1	2	68855896	137709696	0.03937	2	1	0.349
85	-1	2	22821399	45640699	0.03029	2	1	0.563
86	-1	1	98054303	196106503	0.03029	2	0	0.338
87	-1	2	49335306	98668506	0.03937	1	0	0.429
88	-1	1	11298810	22595510	0.05119	1	1	0.612
89	-1	2	90548314	181094514	0.05119	2	1	0.061
90	-1	1	15131317	30260517	0.03937	2	0	0.345
91	-1	2	67700221	135398321	0.05119	2	1	0.284
92	-1	2	14967524	29932924	0.05119	1	0	0.919
93	-1	1	24992528	49982928	0.06654	1	1	0.115
94	-1	2	54832332	109662532	0.06654	1	0	0.163
95	-1	2	90068376	180134676	0.08650	2	1	0.243
96	-1	2	33331479	66660879	0.08650	2	1	0.068
97	-1	1	59174483	118346883	0.06654	1	1	0.100
98	-1	1	87732686	175463286	0.06654	1	1	0.158
99	-1	2	20297889	40593689	0.05119	1	0	0.645
100	-1	2	2253793	4505493	0.06654	2	1	0.001
101	-1	1	99877411	199752711	0.06654	1	1	0.411
102	-1	1	48155414	96308714	0.05119	1	1	0.001
103	-1	1	67315818	134629518	0.05119	1	1	0.127
104	-1	1	98519221	197036321	0.03937	1	1	0.202
105	-1	2	37769224	75536324	0.03937	1	0	0.472
106	-1	2	2375428	4748728	0.05119	1	0	0.374
107	-1	2	57630732	115259332	0.06654	1	0	0.327
108	-1	2	8871076	17740076	0.08650	2	1	0.001
109	-1	1	28092279	56182479	0.08650	2	0	0.674
110	-1	1	14031083	28060083	0.11246	1	1	0.185
111	-1	1	50607487	101212887	0.11246	1	1	0.164
112	-1	2	84533490	169064890	0.08650	1	0	0.363
113	-1	1	39769693	79537293	0.11246	2	0	0.605
114	-1	2	19039397	38076697	0.14619	2	1	0.731
115	-1	2	9006201	18010301	0.14619	2	1	0.296
116	-1	2	56289305	112576505	0.11246	2	1	0.078
117	-1	1	82141608	164281108	0.11246	1	1	0.436
118	-1	2	44108011	88213911	0.08650	2	1	0.602
119	-1	1	22099015	44195915	0.08650	1	1	0.248
120	-1	1	65285719	130569319	0.06654	1	1	0.122
121	-1	1	96484922	192967722	0.06654	1	1	0.560
122	-1	1	69110826	138219526	0.05119	1	1	0.696
123	-1	1	57775830	115549530	0.05119	1	1	1.122
124	-1	1	87797834	175593534	0.03937	1	1	0.256
125	-1	2	32409778	64817478	0.03937	2	1	0.188
126	-1	2	70298282	140594482	0.03029	2	1	0.264
127	-1	2	13494685	26987285	0.03029	2	1	0.332
128	-1	2	64779089	129556089	0.02330	2	1	0.397
129	-1	2	22693592	45385092	0.02330	1	0	0.187
130	-1	2	60608596	121215096	0.03029	2	1	0.795
131	-1	2	58586700	117171300	0.03029	2	1	0.960
132	-1	2	73961804	147921504	0.02330	2	1	0.922
133	-1	2	83951808	167901508	0.02330	2	1	0.463
134	-1	1	48597011	97191911	0.01792	2	0	0.403
135	-1	1	7815515	15628915	0.02330	2	0	0.148
136	-1	2	41736018	83469918	0.03029	1	0	0.409
137	-1	1	99645022	199287922	0.03937	1	1	0.194
138	-1	1	37580125	75158125	0.03937	1	1	0.312
139	-1	2	87458729	174915329	0.03029	2	1	0.574
140	-1	2	64092233	128182333	0.03029	2	1	0.298
141	-1	2	12665036	25327936	0.02330	1	0	0.631
142	-1	1	94632081	189262081	0.03029	1	1	0.132
143	-1	2	25873484	51744884	0.03029	2	1	0.110
144	-1	1	55750888	111499688	0.02330	2	0	1.418
145	-1	2	15154092	30306092	0.03029	2	1	0.692
146	-1	1	2468196	4934296	0.03029	2	0	1.478
147	-1	1	68609501	137216901	0.03937	1	1	0.211
148	-1	2	7814004	15625904	0.03937	1	0	0.187
149	-1	1	45751707	91501307	0.05119	1	1	2.978
150	-1	2	62784614	125567114	0.05119	2	1	2.284
151	101	1	99877411	199752711	0.06654	1	1	0.624
152	102	1	48155414	96308714	0.05119	1	1	2.243
153	103	1	67315818	134629518	0.05119	1	1	0.426
154	104	1	98519221	197036321	0.03937	1	1	0.180
155	105	2	37769224	75536324	0.03937	2	1	0.461
156	106	2	2375428	4748728	0.05119	2	1	0.001
157	107	2	57630732	115259332	0.06654	2	1	0.088
158	108	2	8871076	17740076	0.08650	2	1	0.025
159	109	1	28092279	56182479	0.08650	1	1	1.171
160	110	1	14031083	28060083	0.11246	1	1	0.355
161	111	1	50607487	101212887	0.11246	1	1	0.274
162	112	2	84533490	169064890	0.08650	2	1	0.161
163	113	1	39769693	79537293	0.11246	1	1	0.476
164	114	2	19039397	38076697	0.14619	2	1	0.195
165	115	2	9006201	18010301	0.14619	2	1	0.058
166	116	2	56289305	112576505	0.11246	2	1	0.195
167	117	1	82141608	164281108	0.11246	1	1	0.530
168	118	2	44108011	88213911	0.08650	2	1	0.194
169	119	1	22099015	44195915	0.08650	1	1	0.179
170	120	1	65285719	130569319	0.06654	1	1	0.275
171	121	1	96484922	192967722	0.06654	2	0	0.338
172	122	1	69110826	138219526	0.05119	2	0	0.334
173	123	1	57775830	115549530	0.05119	2	0	0.337
174	124	1	87797834	175593534	0.03937	1	1	0.254
175	125	2	32409778	64817478	0.03937	2	1	0.001
176	126	2	70298282	140594482	0.03029	2	1	0.676
177	127	2	13494685	26987285	0.03029	2	1	0.169
178	128	2	64779089	129556089	0.02330	2	1	0.242
179	129	2	22693592	45385092	0.02330	2	1	0.852
180	130	2	60608596	121215096	0.03029	1	0	0.677
181	131	2	58586700	117171300	0.03029	2	1	0.822
182	132	2	73961804	147921504	0.02330	2	1	0.262
183	133	2	83951808	167901508	0.02330	1	0	0.931
184	134	1	48597011	97191911	0.01792	2	0	0.536
185	135	1	7815515	15628915	0.02330	1	1	1.156
186	136	2	41736018	83469918	0.03029	1	0	0.511
187	137	1	99645022	199287922	0.03937	1	1	0.354
188	138	1	37580125	75158125	0.03937	1	1	0.337
189	139	2	87458729	174915329	0.03029	2	1	0.618
190	140	2	64092233	128182333	0.03029	2	1	0.342
191	141	2	12665036	25327936	0.02330	2	1	0.831
192	142	1	94632081	189262081	0.03029	1	1	0.842
193	143	2	25873484	51744884	0.03029	2	1	1.313
194	144	1	55750888	111499688	0.02330	2	0	0.238
195	145	2	15154092	30306092	0.03029	2	1	0.189
196	146	1	2468196	4934296	0.03029	2	0	0.328
197	147	1	68609501	137216901	0.03937	1	1	0.321
198	148	2	7814004	15625904	0.03937	2	1	0.451
199	149	1	45751707	91501307	0.05119	1	1	0.708
200	150	2	62784614	125567114	0.05119	1	0	0.506
201	-1	1	67553934	135105734	0.03937	2	0	0.366
202	-1	1	11734337	23466537	0.05119	1	1	0.473
203	-1	2	77681641	155361141	0.05119	2	1	0.007
204	-1	1	96865985	193729885	0.03937	1	1	0.552
205	-1	1	70825889	141649689	0.03937	1	1	0.001
206	-1	2	90039292	180076492	0.03029	2	1	0.202
207	-1	1	29232395	58462695	0.03029	1	1	0.696
208	-1	2	15224499	30446899	0.02330	1	0	0.161
209	-1	2	50475603	100949103	0.03029	1	0	0.417
210	-1	2	11023706	22045306	0.03937	2	1	0.179
211	-1	1	46272709	92543309	0.03937	1	1	0.292
212	-1	1	92161413	184320713	0.03029	1	1	0.718
213	-1	1	82166117	164330117	0.03029	1	1	0.468
214	-1	1	48127320	96252520	0.02330	1	1	0.290
215	-1	1	95335824	190669524	0.02330	1	1	0.315
216	-1	1	45259027	90515927	0.01792	1	1	0.231
217	-1	2	85830031	171657931	0.01792	1	0	0.142
218	-1	2	18363934	36725734	0.02330	2	1	0.001
219	-1	1	37559137	75116137	0.02330	1	1	0.795
220	-1	2	35546641	71091141	0.01792	2	1	0.423
221	-1	1	94819286	189636486	0.01792	1	1	0.404
222	-1	2	54132590	108263090	0.01379	1	0	2.482
223	-1	1	19014195	38026295	0.01792	2	0	0.245
224	-1	1	62298999	124595899	0.02330	2	0	0.431
225	-1	1	24207302	48412502	0.03029	1	1	0.437
226	-1	2	86166006	172329906	0.03029	2	1	0.148
227	-1	2	20044509	40086909	0.02330	1	0	0.043
228	-1	2	43239312	86476512	0.03029	2	1	0.315
229	-1	1	91820216	183638316	0.03029	2	0	0.317
230	-1	2	40383619	80765119	0.03937	2	1	0.716
231	-1	1	30352323	60702523	0.03937	2	0	0.176
232	-1	1	65620827	131239527	0.05119	1	1	0.348
233	-1	2	18187130	36372130	0.05119	1	0	0.648
234	-1	1	1485734	2969334	0.06654	2	0	0.144
235	-1	1	34014237	68026337	0.08650	1	1	0.154
236	-1	1	66605241	133208341	0.08650	1	1	0.161
237	-1	2	481344	960544	0.06654	1	0	0.743
238	-1	2	93152189	186302289	0.08650	2	1	0.235
239	-1	2	35028192	70054292	0.08650	1	0	1.202
240	-1	2	74455697	148909297	0.11246	2	1	0.770
241	-1	1	69801601	139601101	0.11246	1	1	2.184
242	-1	1	5314806	10627506	0.08650	1	1	1.042
243	-1	2	28689110	57376110	0.08650	2	1	0.098
244	-1	1	57262914	114523714	0.06654	1	1	0.334
245	-1	1	9822017	19641917	0.06654	2	0	0.986
246	-1	2	26510421	53018721	0.08650	2	1	0.542
247	-1	2	99121225	198240325	0.08650	2	1	0.574
248	-1	1	74444929	148887729	0.06654	2	0	0.739
249	-1	2	67109533	134216933	0.08650	2	1	0.573
250	-1	1	43676836	87351536	0.08650	1	1	0.192
251	-1	2	81611740	163221340	0.06654	2	1	0.008
252	-1	2	831143	1660143	0.06654	2	1	1.265
253	-1	2	45523488	91044888	0.05119	2	1	0.788
254	-1	1	43511192	87020292	0.05119	2	0	0.003
255	-1	1	62768896	125535696	0.06654	2	0	0.980
256	-1	2	79463800	158925500	0.08650	2	1	0.399
257	-1	1	37351303	74700503	0.08650	1	1	0.429
258	-1	1	97992607	195983107	0.06654	1	1	0.258
259	-1	2	41206710	82411310	0.06654	2	1	0.243
260	-1	2	83116214	166230314	0.05119	2	1	0.169
261	-1	2	18301917	36601717	0.05119	2	1	2.539
262	-1	1	90004423	180006723	0.03937	1	1	0.201
263	-1	2	29149626	58297126	0.03937	2	1	0.144
264	-1	2	60406730	120811330	0.03029	2	1	0.413
265	-1	2	19642733	39283333	0.03029	1	0	0.437
266	-1	2	81598337	163194537	0.03937	2	1	0.652
267	-1	1	64906541	129810941	0.03937	1	1	0.325
268	-1	2	16131044	32259944	0.03029	2	1	0.438
269	-1	2	78093089	156184089	0.03029	1	0	0.354
270	-1	1	30646092	61290092	0.03937	1	1	0.001
271	-1	1	49828095	99654095	0.03937	1	1	0.114
272	-1	2	79771099	159540099	0.03029	2	1	0.553
273	-1	2	53689603	107377103	0.03029	2	1	1.092
274	-1	1	79741007	159479907	0.02330	2	0	0.902
275	-1	1	88433511	176864911	0.03029	1	1	0.265
276	-1	2	32980814	65959514	0.03029	1	0	0.332
277	-1	2	84326218	168650318	0.03937	2	1	0.027
278	-1	2	3435621	6869121	0.03937	2	1	0.791
279	-1	2	1443525	2884925	0.03029	2	1	1.989
280	-1	2	19629630	39257130	0.03029	1	0	6.175
281	-1	1	54531640	109061140	0.03937	2	0	0.345
282	-1	2	7102843	14203543	0.05119	2	1	0.205
283	-1	2	46325146	92648146	0.05119	2	1	0.343
284	-1	1	98929091	197856091	0.03937	1	1	0.419
285	-1	2	59528095	119054095	0.03937	1	0	0.263
286	-1	2	4084098	8166098	0.05119	2	1	0.306
287	-1	1	53989902	107977702	0.05119	2	0	0.174
288	-1	1	89245105	178488105	0.06654	2	0	0.419
289	-1	1	49816308	99630508	0.08650	1	1	0.223
290	-1	1	90401512	180800912	0.08650	1	1	0.714
291	-1	2	80410716	160819316	0.06654	2	1	0.216
292	-1	1	20944019	41885919	0.06654	1	1	0.301
293	-1	1	69573723	139145323	0.05119	1	1	0.390
294	-1	1	26105826	52209526	0.05119	1	1	1.628
295	-1	1	8264131	16526131	0.03937	1	1	0.367
296	-1	2	62173935	124345735	0.03937	1	0	0.280
297	-1	1	9417838	18833538	0.05119	1	1	0.290
298	-1	2	56666742	113331342	0.05119	2	1	0.250
299	-1	1	99929145	199856145	0.03937	2	0	0.300
300	-1	1	48477848	96953548	0.05119	2	0	0.255
% finished 10-Jul-2013 19:41:02
% 10-Jul-2013 20:12:45
% trial matchtrial target_interval randseed randnseed signal_contrast response correct rt
1	-1	1	36293510	72584910	0.41754	1	1	0.075
2	-1	2	50767214	101532314	0.41754	2	1	0.121
3	-1	1	80664017	161325917	0.32118	1	1	0.267
4	-1	2	26528020	53053920	0.32118	2	1	0.618
5	-1	1	7199565	14397065	0.24706	1	1	0.149
6	-1	2	41061468	82120868	0.24706	2	1	0.932
7	-1	1	52403173	104804273	0.19005	1	1	0.781
8	-1	1	49043376	98084676	0.19005	1	1	0.705
9	-1	2	37742780	75483480	0.14619	2	1	0.283
10	-1	1	85012784	170023484	0.14619	1	1	0.645
11	-1	1	68303488	136604888	0.11246	1	1	0.342
12	-1	1	20880991	41759891	0.11246	1	1	0.634
13	-1	2	2857295	5712495	0.08650	2	1	0.120
14	-1	2	34049498	68096898	0.08650	2	1	0.430
15	-1	1	93359102	186716102	0.06654	2	0	1.026
16	-1	1	14026006	28049906	0.08650	1	1	0.598
17	-1	1	91992010	183981910	0.08650	1	1	0.476
18	-1	1	57936714	115871314	0.06654	1	1	1.264
19	-1	1	1326318	2650518	0.06654	1	1	0.343
20	-1	1	52565622	105129122	0.05119	1	1	0.083
21	-1	1	79826766	159651466	0.05119	1	1	0.161
22	-1	1	13669269	27336469	0.03937	1	1	0.084
23	-1	2	40885472	81768872	0.03937	2	1	0.133
24	-1	1	73487376	146972676	0.03029	1	1	0.431
25	-1	1	34062379	68122679	0.03029	1	1	0.001
26	-1	2	53220983	106439883	0.02330	1	0	0.071
27	-1	2	79135286	158268486	0.03029	2	1	0.118
28	-1	2	9010289	18018489	0.03029	1	0	0.250
29	-1	1	50876993	101751893	0.03937	2	0	0.171
30	-1	2	86148296	172294496	0.05119	2	1	0.069
31	-1	1	12007399	24012699	0.05119	1	1	0.099
32	-1	1	40551102	81100102	0.03937	1	1	0.392
33	-1	2	98504206	197006306	0.03937	1	0	0.206
34	-1	1	37700509	75398909	0.05119	1	1	0.063
35	-1	1	62252213	124502313	0.05119	1	1	0.212
36	-1	1	1486016	2969916	0.03937	1	1	0.306
37	-1	1	50054420	100106720	0.03937	1	1	0.342
38	-1	2	1321723	2641323	0.03029	2	1	0.043
39	-1	2	24525267	49048467	0.03029	2	1	0.001
40	-1	1	43754870	87507670	0.02330	2	0	0.190
41	-1	1	81646074	163290074	0.03029	2	0	0.420
42	-1	1	42192077	84382077	0.03937	1	1	0.094
43	-1	1	68097281	136192481	0.03937	1	1	0.303
44	-1	1	16683884	33365684	0.03029	2	0	0.403
45	-1	1	75977288	151952488	0.03937	2	0	0.288
46	-1	1	21837891	43673691	0.05119	2	0	0.355
47	-1	1	75783695	151565295	0.06654	1	1	0.202
48	-1	1	13676698	27351298	0.06654	2	0	0.233
49	-1	1	55553802	111105502	0.08650	2	0	0.398
50	-1	1	13492305	26982505	0.11246	1	1	0.001
51	-1	1	32701008	65399908	0.11246	2	0	0.486
52	-1	1	99991312	199980512	0.14619	1	1	0.238
53	-1	1	40525415	81048715	0.14619	1	1	0.101
54	-1	1	69100119	138198119	0.11246	1	1	0.001
55	-1	2	88295222	176588322	0.11246	1	0	0.218
56	-1	1	28841366	57680666	0.14619	1	1	0.211
57	-1	2	66735170	133468270	0.14619	2	1	0.244
58	-1	1	9999573	19997073	0.11246	1	1	0.926
59	-1	2	21334777	42667477	0.11246	2	1	0.646
60	-1	2	4673081	9344081	0.08650	1	0	0.847
61	-1	2	8003385	16004685	0.11246	2	1	0.008
62	-1	1	27176788	54351488	0.11246	2	0	0.121
63	-1	1	57072692	114143292	0.14619	1	1	0.288
64	-1	2	4293195	8584295	0.14619	2	1	0.314
65	-1	1	54217199	108432299	0.11246	1	1	0.832
66	-1	1	56200003	112397903	0.11246	1	1	0.039
67	-1	1	78115106	156228106	0.08650	1	1	0.605
68	-1	1	57365610	114729110	0.08650	1	1	0.774
69	-1	1	52744214	105486314	0.06654	1	1	0.319
70	-1	2	2632617	5263117	0.06654	2	1	0.301
71	-1	1	51194221	102386321	0.05119	1	1	0.450
72	-1	2	14472924	28943724	0.05119	2	1	0.794
73	-1	1	12496369	24990669	0.03937	1	1	0.415
74	-1	1	71745173	143488273	0.03937	2	0	0.545
75	-1	2	44367476	88732876	0.05119	2	1	1.355
76	-1	2	97117481	194232881	0.05119	2	1	0.144
77	-1	1	29673284	59344484	0.03937	1	1	0.154
78	-1	1	62189188	124376288	0.03937	1	1	0.569
79	-1	2	37502291	75002491	0.03029	2	1	0.618
80	-1	2	18136395	36270695	0.03029	2	1	0.667
81	-1	2	1471699	2941299	0.02330	2	1	1.101
82	-1	1	30164203	60326303	0.02330	1	1	0.982
83	-1	2	45507407	91012707	0.01792	2	1	0.201
84	-1	2	84766111	169530111	0.01792	2	1	0.531
85	-1	2	56022515	112042915	0.01379	2	1	0.043
86	-1	2	79242818	158483518	0.01379	1	0	0.525
87	-1	1	50496222	100990322	0.01792	2	0	0.263
88	-1	1	95104025	190205925	0.02330	1	1	0.346
89	-1	2	49003769	98005469	0.02330	2	1	0.368
90	-1	1	4286473	8570873	0.01792	1	1	0.247
91	-1	2	46169876	92337676	0.01792	2	1	0.478
92	-1	1	10797380	21592680	0.01379	1	1	0.677
93	-1	1	96776884	193551684	0.01379	1	1	0.491
94	-1	1	64015188	128028288	0.01060	1	1	0.601
95	-1	1	43318491	86634891	0.01060	1	1	2.458
96	-1	1	6952397	13902697	0.00816	1	1	0.337
97	-1	2	58165601	116329101	0.00816	2	1	0.229
98	-1	2	97304	192504	0.00627	2	1	0.123
99	-1	2	31310607	62619107	0.00627	2	1	0.549
100	-1	2	5293811	10585511	0.00483	2	1	0.523
101	-1	2	30301225	60600325	0.00483	1	0	0.295
102	-1	2	67817729	135633329	0.00627	2	1	0.001
103	-1	2	87045973	174089873	0.00627	2	1	0.206
104	-1	1	26276676	52551276	0.00483	2	0	0.480
105	-1	2	93561580	187121080	0.00627	2	1	0.215
106	-1	1	31439083	62876083	0.00627	1	1	1.192
107	-1	2	68154488	136306888	0.00483	1	0	0.195
108	-1	1	6065391	12128691	0.00627	2	0	0.113
109	-1	2	35922794	71843494	0.00816	2	1	0.125
110	-1	2	65806698	131611298	0.00816	1	0	0.180
111	-1	2	1058301	2114501	0.01060	1	0	0.167
112	-1	2	34905404	69808704	0.01379	2	1	1.856
113	-1	1	39763709	79525309	0.01379	1	1	0.191
114	-1	2	76301613	152601113	0.01060	2	1	0.835
115	-1	1	76954517	153906917	0.01060	2	0	0.426
116	-1	2	37601220	75200320	0.01379	1	0	0.621
117	-1	2	18231124	36460124	0.01792	2	1	0.240
118	-1	1	61454628	122907128	0.01792	2	0	1.122
119	-1	2	91524073	183046073	0.02330	2	1	0.159
120	-1	1	26732376	53462676	0.02330	1	1	0.144
121	-1	1	59305880	118609680	0.01792	2	0	0.333
122	-1	1	11877783	23753483	0.02330	1	1	0.153
123	-1	2	45777386	91552686	0.02330	2	1	0.149
124	-1	1	78322690	156643290	0.01792	2	0	0.523
125	-1	2	49607493	99212893	0.02330	1	0	1.212
126	-1	2	89017398	178032698	0.03029	1	0	0.261
127	-1	1	33576801	67151501	0.03937	1	1	0.329
128	-1	2	84807105	169612105	0.03937	2	1	0.168
129	-1	1	18717008	37431908	0.03029	2	0	0.849
130	-1	2	22050212	44098312	0.03937	2	1	0.003
131	-1	2	41230015	82457915	0.03937	2	1	0.532
132	-1	1	12553519	25104919	0.03029	1	1	0.004
133	-1	2	31715022	63427922	0.03029	1	0	0.150
134	-1	1	65586526	131170926	0.03937	1	1	0.533
135	-1	1	36885229	73768329	0.03937	1	1	1.542
136	-1	2	9700975	19399875	0.03029	2	1	0.489
137	-1	2	76959379	153916679	0.03029	2	1	0.482
138	-1	1	44236582	88471082	0.02330	2	0	0.519
139	-1	1	12880386	25758686	0.03029	2	0	1.143
140	-1	2	45592190	91182290	0.03937	2	1	0.705
141	-1	2	34221294	68440494	0.03937	2	1	0.253
142	-1	2	77435498	154868898	0.03029	2	1	0.245
143	-1	1	20692801	41383501	0.03029	2	0	0.695
144	-1	1	9377505	18752905	0.03937	2	0	0.187
145	-1	1	47242008	94481908	0.05119	2	0	0.209
146	-1	1	86462112	172922112	0.06654	1	1	0.347
147	-1	1	40403815	80805515	0.06654	1	1	1.222
148	-1	1	79757020	159511920	0.05119	2	0	0.209
149	-1	1	19037023	38071923	0.06654	2	0	0.265
150	-1	2	62240027	124477927	0.08650	2	1	0.386
151	101	2	30301225	60600325	0.00483	2	1	0.171
152	102	2	67817729	135633329	0.00627	2	1	0.509
153	103	2	87045973	174089873	0.00627	2	1	1.651
154	104	1	26276676	52551276	0.00483	2	0	0.082
155	105	2	93561580	187121080	0.00627	2	1	0.466
156	106	1	31439083	62876083	0.00627	2	0	0.237
157	107	2	68154488	136306888	0.00483	1	0	0.604
158	108	1	6065391	12128691	0.00627	2	0	0.266
159	109	2	35922794	71843494	0.00816	2	1	0.206
160	110	2	65806698	131611298	0.00816	2	1	0.176
161	111	2	1058301	2114501	0.01060	1	0	0.188
162	112	2	34905404	69808704	0.01379	2	1	0.538
163	113	1	39763709	79525309	0.01379	1	1	0.366
164	114	2	76301613	152601113	0.01060	2	1	0.183
165	115	1	76954517	153906917	0.01060	2	0	0.171
166	116	2	37601220	75200320	0.01379	2	1	4.053
167	117	2	18231124	36460124	0.01792	2	1	0.321
168	118	1	61454628	122907128	0.01792	1	1	0.274
169	119	2	91524073	183046073	0.02330	2	1	0.209
170	120	1	26732376	53462676	0.02330	1	1	0.323
171	121	1	59305880	118609680	0.01792	1	1	0.044
172	122	1	11877783	23753483	0.02330	1	1	0.149
173	123	2	45777386	91552686	0.02330	1	0	0.393
174	124	1	78322690	156643290	0.01792	2	0	0.161
175	125	2	49607493	99212893	0.02330	1	0	0.575
176	126	2	89017398	178032698	0.03029	1	0	0.280
177	127	1	33576801	67151501	0.03937	1	1	0.358
178	128	2	84807105	169612105	0.03937	2	1	0.034
179	129	1	18717008	37431908	0.03029	2	0	0.001
180	130	2	22050212	44098312	0.03937	2	1	0.763
181	131	2	41230015	82457915	0.03937	2	1	0.315
182	132	1	12553519	25104919	0.03029	1	1	0.001
183	133	2	31715022	63427922	0.03029	2	1	0.323
184	134	1	65586526	131170926	0.03937	1	1	1.214
185	135	1	36885229	73768329	0.03937	1	1	0.742
186	136	2	9700975	19399875	0.03029	2	1	0.695
187	137	2	76959379	153916679	0.03029	2	1	1.025
188	138	1	44236582	88471082	0.02330	1	1	0.493
189	139	1	12880386	25758686	0.03029	2	0	0.134
190	140	2	45592190	91182290	0.03937	1	0	0.631
191	141	2	34221294	68440494	0.03937	2	1	0.558
192	142	2	77435498	154868898	0.03029	2	1	0.313
193	143	1	20692801	41383501	0.03029	1	1	0.622
194	144	1	9377505	18752905	0.03937	2	0	0.001
195	145	1	47242008	94481908	0.05119	2	0	1.064
196	146	1	86462112	172922112	0.06654	2	0	0.800
197	147	1	40403815	80805515	0.06654	1	1	0.558
198	148	1	79757020	159511920	0.05119	1	1	0.437
199	149	1	19037023	38071923	0.06654	1	1	0.491
200	150	2	62240027	124477927	0.08650	2	1	0.001
201	-1	2	64313612	128625112	0.08650	1	0	0.501
202	-1	1	21931215	43860315	0.11246	1	1	0.976
203	-1	2	37281619	74561119	0.11246	2	1	0.300
204	-1	2	85817823	171633523	0.08650	2	1	0.535
205	-1	1	58477627	116953127	0.08650	1	1	2.043
206	-1	2	81974432	163946732	0.06654	1	0	0.395
207	-1	1	39941335	79880535	0.08650	1	1	0.425
208	-1	2	489980	977880	0.08650	2	1	0.404
209	-1	2	58485984	116969884	0.06654	2	1	0.298
210	-1	2	7032187	14062287	0.06654	2	1	0.270
211	-1	1	52925291	105848491	0.05119	1	1	0.539
212	-1	1	24237794	48473494	0.05119	2	0	0.295
213	-1	1	72816098	145630098	0.06654	2	0	0.227
214	-1	1	14714101	29426101	0.08650	1	1	1.161
215	-1	2	50110106	100218106	0.08650	1	0	0.703
216	-1	2	37429309	74856509	0.11246	2	1	0.963
217	-1	2	52767414	105532714	0.11246	2	1	0.251
218	-1	2	96000717	191999317	0.08650	2	1	0.356
219	-1	1	49938120	99874120	0.08650	1	1	0.001
220	-1	2	69114324	138226524	0.06654	2	1	0.556
221	-1	1	43078327	86154527	0.06654	1	1	1.363
222	-1	1	98484132	196966132	0.05119	1	1	1.235
223	-1	2	40589536	81176936	0.05119	1	0	1.680
224	-1	2	26732582	53463082	0.06654	2	1	0.165
225	-1	1	61913386	123824686	0.06654	1	1	0.543
226	-1	1	34567989	69133889	0.05119	1	1	1.032
227	-1	2	55254294	110506494	0.05119	2	1	0.413
228	-1	2	14512797	29023497	0.03937	1	0	0.758
229	-1	2	8509301	17016501	0.05119	2	1	0.034
230	-1	1	29034304	58066504	0.05119	2	0	0.417
231	-1	2	89616508	179230908	0.06654	1	0	0.709
232	-1	2	78274812	156547512	0.08650	2	1	0.001
233	-1	1	97469115	194936115	0.08650	1	1	0.034
234	-1	1	19372318	38742518	0.06654	1	1	2.560
235	-1	2	93611024	187219924	0.06654	2	1	0.693
236	-1	2	80953528	161904928	0.05119	2	1	1.579
237	-1	1	56400733	112799333	0.05119	1	1	0.909
238	-1	1	66430237	132858337	0.03937	2	0	1.115
239	-1	2	96437541	192872941	0.05119	2	1	0.559
240	-1	2	69092386	138182686	0.05119	2	1	0.005
241	-1	1	88277089	176552089	0.03937	1	1	0.900
242	-1	2	95608493	191214893	0.03937	2	1	0.431
243	-1	1	57551897	115101697	0.03029	2	0	1.326
244	-1	2	8976301	17950501	0.03937	1	0	1.926
245	-1	1	20519106	41036106	0.05119	1	1	0.698
246	-1	1	6492210	12982310	0.05119	2	0	0.227
247	-1	2	48379513	96756913	0.06654	2	1	0.034
248	-1	1	70235717	140469317	0.06654	2	0	0.193
249	-1	1	8128520	16254920	0.08650	2	0	0.248
250	-1	1	51400924	102799724	0.11246	1	1	0.247
251	-1	1	94630227	189258327	0.11246	1	1	0.887
252	-1	2	607231	1212331	0.08650	2	1	0.920
253	-1	1	10610935	21219735	0.08650	1	1	0.350
254	-1	1	64566639	129131139	0.06654	1	1	0.644
255	-1	2	47937183	95872283	0.06654	2	1	0.605
256	-1	2	27172587	54343087	0.05119	1	0	0.254
257	-1	1	71714291	143426491	0.06654	1	1	0.210
258	-1	1	10939594	21877094	0.06654	1	1	0.060
259	-1	2	35539897	71077697	0.05119	1	0	0.309
260	-1	1	84077301	168152501	0.06654	1	1	0.420
261	-1	2	44700804	89399504	0.06654	2	1	0.247
262	-1	2	87918408	175834708	0.05119	2	1	0.793
263	-1	1	85928112	171854112	0.05119	1	1	0.516
264	-1	2	54523216	109044316	0.03937	2	1	0.792
265	-1	2	51208520	102414920	0.03937	2	1	0.243
266	-1	1	93098823	186195523	0.03029	1	1	0.427
267	-1	2	52348927	104695727	0.03029	2	1	1.470
268	-1	1	18481831	36961531	0.02330	2	0	0.179
269	-1	1	55045335	110088535	0.03029	1	1	0.261
270	-1	2	98289038	196575938	0.03029	1	0	0.750
271	-1	2	89596542	179190942	0.03937	2	1	0.625
272	-1	2	70208387	140414687	0.03937	2	1	0.099
273	-1	1	97439490	194876890	0.03029	2	0	0.294
274	-1	1	46008993	92015893	0.03937	1	1	0.610
275	-1	2	25313697	50625297	0.03937	2	1	0.228
276	-1	2	67191201	134380301	0.03029	1	0	1.010
277	-1	2	86563905	173125705	0.03937	2	1	0.691
278	-1	1	73863009	147723909	0.03937	2	0	0.468
279	-1	2	39843312	79684512	0.05119	2	1	0.001
280	-1	2	59020616	118039116	0.05119	1	0	1.155
281	-1	2	93055420	186108720	0.06654	2	1	0.662
282	-1	1	76374624	152747124	0.06654	1	1	0.232
283	-1	2	16940227	33878327	0.05119	2	1	0.001
284	-1	2	36167330	72332530	0.05119	2	1	0.384
285	-1	1	92714134	185426134	0.03937	1	1	0.291
286	-1	1	39982137	79962137	0.03937	1	1	0.125
287	-1	1	71208841	142415541	0.03029	1	1	2.727
288	-1	2	61526688	123051288	0.03029	2	1	0.346
289	-1	1	15413491	30824891	0.02330	1	1	0.785
290	-1	2	12064995	24127895	0.02330	2	1	0.001
291	-1	1	31319698	62637298	0.01792	2	0	0.277
292	-1	1	77193202	154384302	0.02330	1	1	0.508
293	-1	2	47155705	94309305	0.02330	1	0	2.396
294	-1	1	5389511	10776911	0.03029	2	0	0.230
295	-1	1	47313814	94625514	0.03937	2	0	0.765
296	-1	2	42674918	85347718	0.05119	2	1	0.070
297	-1	1	68527822	137053522	0.05119	2	0	0.066
298	-1	2	93036025	186069925	0.06654	2	1	0.202
299	-1	2	32317128	64632128	0.06654	2	1	0.163
300	-1	1	67525132	135048132	0.05119	1	1	0.700
% finished 10-Jul-2013 20:35:50
% 11-Jul-2013 17:58:43
% trial matchtrial target_interval randseed randnseed signal_contrast response correct rt
1	-1	1	67903955	135805755	0.41754	1	1	0.307
2	-1	2	8169258	16336358	0.41754	2	1	0.057
3	-1	1	31324661	62647161	0.32118	1	1	0.367
4	-1	2	87943065	175883965	0.32118	2	1	0.186
5	-1	1	27172509	54342909	0.24706	1	1	0.214
6	-1	1	69040713	138079313	0.24706	1	1	0.642
7	-1	1	52353917	104705717	0.19005	1	1	0.378
8	-1	2	8945920	17889720	0.19005	2	1	0.001
9	-1	1	28162923	56323723	0.14619	1	1	0.127
10	-1	2	59335127	118668127	0.14619	2	1	0.201
11	-1	1	98615430	197228730	0.11246	1	1	0.826
12	-1	2	99287434	198572734	0.11246	2	1	0.827
13	-1	1	98601738	197201338	0.08650	1	1	0.094
14	-1	1	27184241	54366341	0.08650	1	1	1.123
15	-1	2	57227346	114452546	0.06654	2	1	1.136
16	-1	1	89922650	179843150	0.06654	1	1	0.275
17	-1	2	35839753	71677353	0.05119	2	1	0.018
18	-1	1	56346157	112690157	0.05119	1	1	0.110
19	-1	2	86258760	172515360	0.03937	1	0	0.773
20	-1	1	81546864	163091564	0.05119	1	1	0.061
21	-1	2	6075149	12148249	0.05119	2	1	0.553
22	-1	1	80006653	160011253	0.03937	1	1	0.288
23	-1	1	27320356	54638656	0.03937	1	1	0.268
24	-1	2	74548760	149095460	0.03029	2	1	0.195
25	-1	2	12417663	24833263	0.03029	1	0	0.239
26	-1	2	54320767	108639467	0.03937	2	1	0.240
27	-1	1	97622170	195242270	0.03937	1	1	0.223
28	-1	2	36773573	73545073	0.03029	1	0	0.723
29	-1	2	28139777	56277477	0.03937	2	1	0.179
30	-1	1	64672581	129343081	0.03937	1	1	0.086
31	-1	2	90603984	181205884	0.03029	2	1	0.417
32	-1	2	52518488	105034888	0.03029	2	1	0.165
33	-1	2	87715391	175428691	0.02330	2	1	0.689
34	-1	2	76314395	152626695	0.02330	2	1	0.362
35	-1	2	31639998	63277898	0.01792	2	1	0.195
36	-1	2	69535802	139069502	0.01792	2	1	0.394
37	-1	1	27477205	54952305	0.01379	2	0	0.040
38	-1	2	50662309	101322509	0.01792	2	1	0.218
39	-1	1	91227953	182453853	0.01792	1	1	0.191
40	-1	1	29143756	58285456	0.01379	1	1	0.667
41	-1	2	13749660	27497260	0.01379	2	1	0.147
42	-1	2	48942863	97883663	0.01060	2	1	0.210
43	-1	2	88214967	176427867	0.01060	2	1	0.195
44	-1	1	26133470	52264870	0.00816	1	1	0.196
45	-1	1	65303074	130604074	0.00816	1	1	0.674
46	-1	1	51331878	102661678	0.00627	1	1	0.966
47	-1	2	65301482	130600882	0.00627	2	1	0.663
48	-1	2	49984285	99966485	0.00483	1	0	0.344
49	-1	2	1248789	2495489	0.00627	1	0	0.215
50	-1	1	43091392	86180692	0.00816	2	0	0.131
51	-1	1	74303696	148605296	0.01060	1	1	0.355
52	-1	2	28252199	56502299	0.01060	2	1	0.709
53	-1	2	18260803	36519503	0.00816	1	0	1.107
54	-1	2	49633607	99265107	0.01060	2	1	0.481
55	-1	1	16934952	33867852	0.01060	2	0	0.001
56	-1	2	36113655	72225255	0.01379	1	0	0.257
57	-1	1	79343959	158685859	0.01792	2	0	0.290
58	-1	2	25228962	50455862	0.02330	1	0	0.052
59	-1	1	49825565	99649065	0.03029	1	1	0.424
60	-1	2	10412369	20822669	0.03029	2	1	0.172
61	-1	1	45582872	91163672	0.02330	1	1	1.080
62	-1	2	72999577	145997077	0.02330	1	0	1.310
63	-1	2	23070381	46138681	0.03029	1	0	0.765
64	-1	1	19748085	39494085	0.03937	2	0	0.526
65	-1	1	91001889	182001689	0.05119	1	1	0.096
66	-1	2	18214492	36426892	0.05119	2	1	0.241
67	-1	2	60142596	120283096	0.03937	2	1	0.176
68	-1	2	96705899	193409699	0.03937	2	1	0.246
69	-1	1	41283202	82564302	0.03029	2	0	0.024
70	-1	1	61750306	123498506	0.03937	1	1	0.140
71	-1	2	94310809	188619509	0.03937	1	0	0.278
72	-1	1	38913853	77825653	0.05119	1	1	0.180
73	-1	1	75470157	150938257	0.05119	1	1	0.128
74	-1	2	6735260	13468460	0.03937	2	1	0.285
75	-1	2	55275664	110549264	0.03937	2	1	0.001
76	-1	2	74484467	148966867	0.03029	1	0	0.175
77	-1	1	11045470	22088870	0.03937	2	0	0.203
78	-1	1	50282374	100562674	0.05119	1	1	0.109
79	-1	2	80081077	160160077	0.05119	2	1	0.107
80	-1	2	10069880	20137680	0.03937	2	1	0.378
81	-1	2	66624284	133246484	0.03937	2	1	0.135
82	-1	1	99191287	198380487	0.03029	2	0	0.098
83	-1	1	27730790	55459490	0.03937	1	1	0.406
84	-1	1	86936794	173871494	0.03937	1	1	0.360
85	-1	1	42225497	84448897	0.03029	1	1	0.321
86	-1	2	92109701	184217301	0.03029	2	1	0.279
87	-1	1	39422704	78843304	0.02330	2	0	0.254
88	-1	2	82614508	165226908	0.03029	2	1	0.242
89	-1	1	25859111	51716111	0.03029	1	1	0.070
90	-1	2	53058556	106115056	0.02330	2	1	1.354
91	-1	1	5857560	11713060	0.02330	1	1	0.032
92	-1	2	27695763	55389463	0.01792	2	1	0.240
93	-1	1	72280367	144558667	0.01792	2	0	0.099
94	-1	2	845870	1689670	0.02330	1	0	0.008
95	-1	1	20048273	40094473	0.03029	1	1	0.291
96	-1	2	68599877	137197677	0.03029	2	1	0.189
97	-1	1	6496080	12990080	0.02330	2	0	0.100
98	-1	1	35078183	70154283	0.03029	2	0	0.143
99	-1	1	67591787	135181487	0.03937	1	1	0.304
100	-1	2	14825490	29648890	0.03937	1	0	0.256
101	-1	1	83523903	167045703	0.05119	1	1	0.371
102	-1	2	27890606	55779106	0.05119	2	1	0.182
103	-1	1	64377410	128752710	0.03937	1	1	0.001
104	-1	1	83532113	167062113	0.03937	2	0	0.001
105	-1	1	1457857	2913657	0.05119	1	1	0.027
106	-1	2	23282660	46563260	0.05119	2	1	0.282
107	-1	2	70552864	141103664	0.03937	2	1	0.141
108	-1	1	3024467	6046867	0.03937	2	0	0.095
109	-1	2	30316170	60630270	0.05119	2	1	0.296
110	-1	1	78859674	157717274	0.05119	1	1	0.001
111	-1	2	98072977	196143877	0.03937	2	1	0.767
112	-1	2	93375981	186749881	0.03937	1	0	0.695
113	-1	2	80730085	161458085	0.05119	2	1	0.131
114	-1	2	13242088	26482088	0.05119	2	1	0.850
115	-1	1	15219792	30437492	0.03937	2	0	0.507
116	-1	1	85215496	170428896	0.05119	2	0	0.069
117	-1	2	9725599	19449099	0.06654	2	1	0.023
118	-1	1	31633802	63265502	0.06654	2	0	0.300
119	-1	1	80181506	160360906	0.08650	1	1	0.480
120	-1	1	47450709	94899309	0.08650	1	1	0.073
121	-1	2	73345813	146689513	0.06654	2	1	1.296
122	-1	2	22113658	44225258	0.06654	2	1	0.314
123	-1	1	72044962	144087862	0.05119	2	0	0.489
124	-1	2	39254665	78507265	0.06654	2	1	0.001
125	-1	1	57135569	114269069	0.06654	2	0	0.289
126	-1	2	4392272	8782472	0.08650	2	1	0.378
127	-1	2	60964176	121926276	0.08650	2	1	0.718
128	-1	1	50946780	101891480	0.06654	1	1	0.220
129	-1	2	91521283	183040483	0.06654	2	1	0.290
130	-1	2	40076886	80151686	0.05119	2	1	0.250
131	-1	2	82004690	164007290	0.05119	1	0	0.875
132	-1	1	87978794	175955494	0.06654	1	1	0.553
133	-1	1	61946498	123890898	0.06654	1	1	0.133
134	-1	1	91785201	183568301	0.05119	1	1	0.303
135	-1	1	40421704	80841304	0.05119	2	0	0.450
136	-1	1	3675608	7349108	0.06654	1	1	0.099
137	-1	2	32281111	64560111	0.06654	2	1	0.497
138	-1	2	854315	1706515	0.05119	2	1	0.033
139	-1	2	21369659	42737259	0.05119	2	1	0.647
140	-1	2	4699663	9397263	0.03937	2	1	0.512
141	-1	1	74604067	149206067	0.03937	1	1	0.628
142	-1	2	55292271	110582471	0.03029	2	1	0.442
143	-1	2	18566774	37131474	0.03029	1	0	0.203
144	-1	2	57806378	115610678	0.03937	2	1	0.141
145	-1	2	90278381	180554681	0.03937	2	1	0.065
146	-1	2	14831884	29661684	0.03029	2	1	0.319
147	-1	2	67419188	134836288	0.03029	2	1	0.457
148	-1	1	32045991	64089891	0.02330	1	1	0.131
149	-1	2	61943295	123884495	0.02330	2	1	0.084
150	-1	2	89134398	178266698	0.01792	1	0	0.434
151	101	1	83523903	167045703	0.05119	1	1	0.392
152	102	2	27890606	55779106	0.05119	1	0	0.096
153	103	1	64377410	128752710	0.03937	2	0	0.244
154	104	1	83532113	167062113	0.03937	2	0	0.003
155	105	1	1457857	2913657	0.05119	2	0	0.001
156	106	2	23282660	46563260	0.05119	2	1	0.277
157	107	2	70552864	141103664	0.03937	1	0	0.964
158	108	1	3024467	6046867	0.03937	2	0	0.316
159	109	2	30316170	60630270	0.05119	2	1	0.323
160	110	1	78859674	157717274	0.05119	2	0	0.301
161	111	2	98072977	196143877	0.03937	1	0	0.160
162	112	2	93375981	186749881	0.03937	2	1	1.471
163	113	2	80730085	161458085	0.05119	2	1	2.300
164	114	2	13242088	26482088	0.05119	2	1	0.094
165	115	1	15219792	30437492	0.03937	1	1	0.168
166	116	1	85215496	170428896	0.05119	2	0	0.257
167	117	2	9725599	19449099	0.06654	2	1	0.005
168	118	1	31633802	63265502	0.06654	1	1	0.652
169	119	1	80181506	160360906	0.08650	1	1	0.235
170	120	1	47450709	94899309	0.08650	1	1	0.001
171	121	2	73345813	146689513	0.06654	2	1	0.242
172	122	2	22113658	44225258	0.06654	2	1	0.228
173	123	1	72044962	144087862	0.05119	1	1	0.435
174	124	2	39254665	78507265	0.06654	2	1	0.049
175	125	1	57135569	114269069	0.06654	2	0	0.131
176	126	2	4392272	8782472	0.08650	2	1	0.412
177	127	2	60964176	121926276	0.08650	2	1	0.230
178	128	1	50946780	101891480	0.06654	1	1	0.133
179	129	2	91521283	183040483	0.06654	2	1	0.270
180	130	2	40076886	80151686	0.05119	2	1	0.081
181	131	2	82004690	164007290	0.05119	1	0	0.080
182	132	1	87978794	175955494	0.06654	1	1	0.328
183	133	1	61946498	123890898	0.06654	1	1	0.104
184	134	1	91785201	183568301	0.05119	2	0	0.004
185	135	1	40421704	80841304	0.05119	2	0	0.694
186	136	1	3675608	7349108	0.06654	1	1	0.111
187	137	2	32281111	64560111	0.06654	2	1	0.001
188	138	2	854315	1706515	0.05119	2	1	0.340
189	139	2	21369659	42737259	0.05119	2	1	0.214
190	140	2	4699663	9397263	0.03937	2	1	0.001
191	141	1	74604067	149206067	0.03937	1	1	0.193
192	142	2	55292271	110582471	0.03029	2	1	0.120
193	143	2	18566774	37131474	0.03029	2	1	0.143
194	144	2	57806378	115610678	0.03937	2	1	0.146
195	145	2	90278381	180554681	0.03937	2	1	0.007
196	146	2	14831884	29661684	0.03029	2	1	0.112
197	147	2	67419188	134836288	0.03029	2	1	0.133
198	148	1	32045991	64089891	0.02330	1	1	0.065
199	149	2	61943295	123884495	0.02330	2	1	0.157
200	150	2	89134398	178266698	0.01792	2	1	0.156
201	-1	1	83120902	166239702	0.02330	2	0	0.166
202	-1	1	8701005	17399905	0.03029	2	0	0.327
203	-1	2	58626409	117250709	0.03937	2	1	0.255
204	-1	2	3141412	6280712	0.03937	2	1	0.001
205	-1	2	22380715	44759315	0.03029	1	0	0.001
206	-1	2	40271918	80541718	0.03937	2	1	0.148
207	-1	2	74144322	148286522	0.03937	2	1	0.298
208	-1	1	22723766	45445466	0.03029	2	0	0.060
209	-1	1	45940769	91879469	0.03937	2	0	0.424
210	-1	1	6517873	13033673	0.05119	1	1	0.263
211	-1	1	52397677	104793277	0.05119	1	1	0.155
212	-1	1	86328080	172654080	0.03937	1	1	0.066
213	-1	1	10855383	21708683	0.03937	2	0	0.005
214	-1	1	30046186	60090286	0.05119	2	0	0.053
215	-1	1	53289090	106576090	0.06654	2	0	0.121
216	-1	2	84469493	168936893	0.08650	2	1	0.306
217	-1	2	33025796	66049496	0.08650	2	1	0.001
218	-1	2	52268000	104533900	0.06654	2	1	0.001
219	-1	1	71418503	142834903	0.06654	1	1	0.001
220	-1	1	90634006	181265906	0.05119	2	0	0.281
221	-1	2	35190009	70377909	0.06654	1	0	1.231
222	-1	1	77312114	154622114	0.08650	1	1	0.244
223	-1	2	20508217	41014317	0.08650	2	1	0.214
224	-1	2	61086821	122171521	0.06654	2	1	0.184
225	-1	1	96288224	192574324	0.06654	1	1	0.489
226	-1	2	62228469	124454869	0.05119	2	1	0.065
227	-1	1	88096572	176191072	0.05119	1	1	0.206
228	-1	2	25956775	51911475	0.03937	2	1	0.208
229	-1	1	65252879	130503679	0.03937	2	0	0.177
230	-1	2	1781782	3561482	0.05119	2	1	0.060
231	-1	2	24925485	49848885	0.05119	2	1	0.023
232	-1	1	45569288	91136488	0.03937	1	1	0.083
233	-1	2	71422392	142842692	0.03937	1	0	0.113
234	-1	2	1299395	2596695	0.05119	2	1	0.001
235	-1	2	20445598	40889098	0.05119	2	1	0.176
236	-1	1	55720202	111438302	0.03937	2	0	0.001
237	-1	1	73585905	147169705	0.05119	2	0	0.147
238	-1	1	7489508	14976908	0.06654	1	1	0.170
239	-1	2	42688411	85374711	0.06654	2	1	0.128
240	-1	1	72550915	145099715	0.05119	2	0	0.234
241	-1	1	14454918	28907718	0.06654	1	1	0.201
242	-1	1	52368322	104734522	0.06654	2	0	0.303
243	-1	1	957966	1913866	0.08650	1	1	0.157
244	-1	2	36133269	72264469	0.08650	2	1	0.229
245	-1	2	78111973	156221873	0.06654	1	0	0.260
246	-1	2	22653276	45304476	0.08650	2	1	0.311
247	-1	2	72543680	145085280	0.08650	2	1	0.381
248	-1	1	29102183	58202283	0.06654	2	0	0.074
249	-1	1	55029987	110057887	0.08650	2	0	0.937
250	-1	2	67744991	135487891	0.11246	1	0	0.580
251	-1	2	44367594	88733094	0.14619	2	1	0.279
252	-1	2	90241098	180480098	0.14619	2	1	0.158
253	-1	1	24117701	48233301	0.11246	1	1	0.317
254	-1	1	74057605	148113105	0.11246	1	1	0.628
255	-1	2	55996309	111990509	0.08650	1	0	1.202
256	-1	2	94051813	188101513	0.11246	2	1	0.152
257	-1	1	27939116	55876116	0.11246	1	1	0.185
258	-1	2	65843120	131684120	0.08650	2	1	1.237
259	-1	1	7910424	15818724	0.08650	1	1	0.314
260	-1	2	57856669	115711269	0.06654	2	1	1.057
261	-1	2	81213373	162424673	0.06654	2	1	0.433
262	-1	1	43111776	86221476	0.05119	1	1	0.496
263	-1	2	11750780	23499480	0.05119	2	1	0.211
264	-1	2	51023584	102045084	0.03937	2	1	0.037
265	-1	2	72866787	145731487	0.03937	2	1	0.804
266	-1	2	72221791	144441491	0.03029	1	0	0.076
267	-1	2	98063294	196124494	0.03937	2	1	0.307
268	-1	1	48004697	96007297	0.03937	1	1	0.130
269	-1	1	79170801	158339501	0.03029	2	0	0.662
270	-1	1	65165605	130329105	0.03937	2	0	0.537
271	-1	1	37767908	75533708	0.05119	1	1	0.261
272	-1	1	82367512	164732912	0.05119	1	1	0.337
273	-1	1	34898715	69795315	0.03937	2	0	0.524
274	-1	2	4878419	9754719	0.05119	2	1	0.148
275	-1	1	38775122	77548122	0.05119	2	0	0.261
276	-1	1	84705726	169409326	0.06654	1	1	0.249
277	-1	2	27914170	55826270	0.06654	2	1	0.131
278	-1	2	59182174	118362274	0.05119	2	1	0.001
279	-1	2	78363177	156724277	0.05119	2	1	0.001
280	-1	1	97486480	194970880	0.03937	1	1	0.332
281	-1	2	48810583	97619083	0.03937	2	1	0.120
282	-1	1	78657687	157313287	0.03029	2	0	0.313
283	-1	2	28587990	57173890	0.03937	2	1	1.046
284	-1	2	51974695	103947295	0.03937	2	1	0.001
285	-1	2	71182898	142363698	0.03029	2	1	0.001
286	-1	2	89035301	178068501	0.03029	1	0	0.239
287	-1	2	30895104	61788104	0.03937	1	0	0.790
288	-1	1	27596108	55190108	0.05119	2	0	0.194
289	-1	1	65425612	130849112	0.06654	1	1	0.808
290	-1	1	64780216	129558316	0.06654	1	1	0.113
291	-1	2	94690219	189378319	0.05119	2	1	0.001
292	-1	2	15193522	30384922	0.05119	2	1	0.484
293	-1	1	82499826	164997526	0.03937	1	1	0.213
294	-1	1	21729570	43457070	0.03937	1	1	0.016
295	-1	2	43578873	87155673	0.03029	2	1	0.101
296	-1	1	72121677	144241277	0.03029	1	1	0.593
297	-1	1	50072581	100143081	0.02330	2	0	0.187
298	-1	1	89319184	178636284	0.03029	1	1	1.009
299	-1	1	8662888	17323688	0.03029	1	1	0.124
300	-1	2	41221391	82440691	0.02330	1	0	1.910
% finished 11-Jul-2013 18:20:27
% 11-Jul-2013 19:06:20
% trial matchtrial target_interval randseed randnseed signal_contrast response correct rt
1	-1	2	25551773	51101473	0.41754	2	1	0.135
2	-1	1	47037076	94072076	0.41754	1	1	1.771
3	-1	2	42499981	84997881	0.32118	2	1	0.961
4	-1	1	56566986	113131886	0.32118	1	1	0.306
5	-1	1	5140289	10278489	0.24706	1	1	0.213
6	-1	1	45727092	91452092	0.24706	1	1	3.857
7	-1	2	50909800	101817500	0.19005	2	1	0.001
8	-1	2	70080603	140159103	0.19005	2	1	0.075
9	-1	2	95931006	191859906	0.14619	2	1	0.001
10	-1	1	15231209	30460309	0.14619	1	1	0.192
11	-1	2	51725913	103449713	0.11246	2	1	0.311
12	-1	2	1660616	3319116	0.11246	2	1	0.064
13	-1	1	28273360	56544660	0.08650	1	1	0.029
14	-1	2	49379863	98757663	0.08650	2	1	0.001
15	-1	1	68528767	137055467	0.06654	1	1	0.167
16	-1	1	5125670	10249270	0.06654	2	0	0.641
17	-1	1	87108874	174215674	0.08650	2	0	0.375
18	-1	1	43736377	87470677	0.11246	1	1	0.399
19	-1	1	2954881	5907681	0.11246	1	1	0.282
20	-1	1	48846684	97691284	0.08650	1	1	0.100
21	-1	1	77409088	154816088	0.08650	1	1	0.048
22	-1	2	640791	1279491	0.06654	2	1	0.113
23	-1	1	30540594	61079094	0.06654	2	0	0.144
24	-1	1	63065498	126128898	0.08650	1	1	0.396
25	-1	1	20980201	41958301	0.08650	1	1	0.443
26	-1	1	82917205	165832305	0.06654	1	1	0.257
27	-1	2	27460508	54918908	0.06654	2	1	0.093
28	-1	1	54689412	109376712	0.05119	1	1	0.006
29	-1	1	73862215	147722315	0.05119	2	0	0.053
30	-1	2	97115818	194229518	0.06654	1	0	0.441
31	-1	2	60395863	120789663	0.08650	2	1	0.348
32	-1	1	15622366	31242666	0.08650	2	0	0.180
33	-1	2	52164270	104326470	0.11246	2	1	0.031
34	-1	2	74066373	148130673	0.11246	2	1	0.330
35	-1	1	26654776	53307476	0.08650	2	0	2.506
36	-1	2	95611482	191220882	0.11246	2	1	0.284
37	-1	1	42838885	85675685	0.11246	1	1	0.244
38	-1	1	86072089	172142089	0.08650	1	1	0.142
39	-1	1	18634492	37266892	0.08650	2	0	0.163
40	-1	2	53867196	107732296	0.11246	2	1	0.196
41	-1	2	91664199	183326299	0.11246	2	1	0.059
42	-1	2	16349202	32696302	0.08650	2	1	0.001
43	-1	1	35442305	70882505	0.08650	2	0	0.158
44	-1	2	68049109	136096109	0.11246	2	1	0.308
45	-1	2	17950812	35899512	0.11246	2	1	0.195
46	-1	1	55844216	111686316	0.08650	1	1	0.048
47	-1	1	77711819	155421519	0.08650	2	0	0.617
48	-1	2	58324964	116647864	0.11246	2	1	0.421
49	-1	1	18969167	37936267	0.11246	1	1	0.257
50	-1	2	63511671	127021271	0.08650	2	1	0.173
51	-1	1	89874	177674	0.08650	1	1	0.064
52	-1	1	24607077	49212077	0.06654	1	1	0.001
53	-1	2	43800780	87599480	0.06654	2	1	0.318
54	-1	1	95009784	190017484	0.05119	1	1	0.253
55	-1	2	38317787	76633487	0.05119	2	1	0.164
56	-1	2	74842191	149682291	0.03937	1	0	0.325
57	-1	1	26139394	52276694	0.05119	1	1	0.206
58	-1	2	65333198	130664298	0.05119	2	1	0.871
59	-1	2	71382302	142762502	0.03937	1	0	0.198
60	-1	1	9249905	18497705	0.05119	1	1	0.100
61	-1	1	37810008	75617908	0.05119	2	0	0.536
62	-1	1	10454112	20906112	0.06654	1	1	0.117
63	-1	2	40274815	80547515	0.06654	2	1	0.467
64	-1	1	6276419	12550719	0.05119	2	0	0.191
65	-1	2	42790763	85579463	0.06654	2	1	0.373
66	-1	2	99338167	198674267	0.06654	2	1	0.410
67	-1	2	58669771	117337471	0.05119	2	1	0.659
68	-1	2	43316174	86630274	0.05119	2	1	0.539
69	-1	2	14571778	29141478	0.03937	2	1	0.319
70	-1	1	64482082	128962082	0.03937	1	1	0.261
71	-1	1	9102785	18203485	0.03029	1	1	0.187
72	-1	1	46966988	93931888	0.03029	1	1	0.462
73	-1	1	10242292	20482492	0.02330	2	0	0.129
74	-1	2	41466995	82931895	0.03029	2	1	0.276
75	-1	1	87354599	174707099	0.03029	1	1	0.887
76	-1	2	93432903	186863703	0.02330	2	1	0.001
77	-1	1	12591106	25180106	0.02330	1	1	0.777
78	-1	1	9205310	18408510	0.01792	1	1	0.133
79	-1	2	41777713	83553313	0.01792	1	0	0.081
80	-1	2	69016417	138030717	0.02330	2	1	0.011
81	-1	2	88170020	176337920	0.02330	2	1	0.001
82	-1	1	6012664	12023264	0.01792	1	1	0.083
83	-1	2	33243267	66484467	0.01792	2	1	0.161
84	-1	2	67144171	134286271	0.01379	1	0	0.235
85	-1	2	9035574	18069074	0.01792	2	1	0.329
86	-1	1	60295078	120588078	0.01792	2	0	1.714
87	-1	2	49113782	98225482	0.02330	2	1	1.246
88	-1	2	92447687	184893287	0.02330	2	1	0.357
89	-1	2	46394590	92787090	0.01792	2	1	0.476
90	-1	2	12394494	24786894	0.01792	2	1	0.059
91	-1	2	36938297	73874497	0.01379	2	1	0.001
92	-1	2	56090801	112179501	0.01379	2	1	0.318
93	-1	1	4646904	9291704	0.01060	2	0	0.077
94	-1	1	30591707	61181307	0.01379	1	1	0.091
95	-1	2	57773111	115544111	0.01379	1	0	0.189
96	-1	1	95653714	191305314	0.01792	2	0	0.092
97	-1	2	22874717	45747317	0.02330	2	1	0.294
98	-1	1	71451221	142900321	0.02330	2	0	0.553
99	-1	2	45399365	90796665	0.03029	1	0	1.527
100	-1	1	16884970	33767870	0.03937	1	1	0.157
101	-1	2	60326884	120651684	0.03937	2	1	0.107
102	-1	1	79264887	158527687	0.03029	1	1	0.139
103	-1	2	11760290	23518490	0.03029	2	1	0.001
104	-1	1	31023093	62044093	0.02330	1	1	0.153
105	-1	1	64836897	129671697	0.02330	1	1	0.001
106	-1	2	82735800	165469500	0.01792	2	1	0.293
107	-1	2	31363303	62724503	0.01792	2	1	0.034
108	-1	1	53195107	106388107	0.01379	1	1	0.137
109	-1	1	85679810	171357510	0.01379	2	0	0.109
110	-1	1	15635813	31269513	0.01792	1	1	0.001
111	-1	1	34879016	69755916	0.01792	1	1	0.158
112	-1	2	68714820	137427520	0.01379	2	1	0.253
113	-1	2	11923223	23844323	0.01379	1	0	0.261
114	-1	2	56542668	113083268	0.01792	2	1	1.034
115	-1	2	78554172	157106272	0.01792	2	1	0.664
116	-1	1	63167376	126332676	0.01379	2	0	0.156
117	-1	1	97074279	194146479	0.01792	1	1	0.651
118	-1	2	80378683	160755283	0.01792	1	0	0.643
119	-1	2	63679887	127357687	0.02330	1	0	1.372
120	-1	1	19116091	38230091	0.03029	2	0	0.084
121	-1	1	46338994	92675894	0.03937	1	1	0.238
122	-1	2	88198898	176395698	0.03937	2	1	0.001
123	-1	2	7376701	14751301	0.03029	1	0	0.166
124	-1	1	42642404	85282704	0.03937	2	0	0.207
125	-1	1	81857008	163711908	0.05119	1	1	0.417
126	-1	1	42424611	84847111	0.05119	2	0	0.433
127	-1	1	3051615	6101115	0.06654	1	1	0.529
128	-1	1	74325819	148649519	0.06654	1	1	0.214
129	-1	2	12233722	24465322	0.05119	2	1	0.064
130	-1	1	36772525	73542925	0.05119	1	1	0.036
131	-1	1	58705770	117409470	0.03937	1	1	0.219
132	-1	1	99211473	198420873	0.03937	1	1	0.191
133	-1	1	37165676	74329276	0.03029	2	0	0.269
134	-1	2	83055780	166109480	0.03937	2	1	0.053
135	-1	2	6229783	12457483	0.03937	1	0	0.855
136	-1	1	9547087	19092087	0.05119	2	0	0.190
137	-1	2	47476490	94950890	0.06654	2	1	1.006
138	-1	1	66828395	133654695	0.06654	1	1	0.022
139	-1	1	87314198	174626298	0.05119	1	1	0.131
140	-1	2	18533101	37064101	0.05119	2	1	0.621
141	-1	1	99195005	198387905	0.03937	1	1	0.368
142	-1	1	54426809	108851509	0.03937	1	1	0.281
143	-1	1	366512	730912	0.03029	1	1	0.367
144	-1	1	55596416	111190716	0.03029	1	1	0.480
145	-1	2	22913519	45824919	0.02330	2	1	0.418
146	-1	2	82190923	164379723	0.02330	1	0	0.221
147	-1	2	24058426	48114726	0.03029	2	1	0.121
148	-1	1	55290671	110579271	0.03029	2	0	0.001
149	-1	2	74483174	148964274	0.03937	1	0	0.132
150	-1	1	7015677	14029277	0.05119	1	1	0.137
151	101	2	60326884	120651684	0.03937	1	0	0.150
152	102	1	79264887	158527687	0.03029	1	1	0.420
153	103	2	11760290	23518490	0.03029	2	1	0.488
154	104	1	31023093	62044093	0.02330	2	0	0.297
155	105	1	64836897	129671697	0.02330	1	1	0.108
156	106	2	82735800	165469500	0.01792	2	1	0.609
157	107	2	31363303	62724503	0.01792	2	1	0.497
158	108	1	53195107	106388107	0.01379	1	1	0.533
159	109	1	85679810	171357510	0.01379	1	1	0.825
160	110	1	15635813	31269513	0.01792	2	0	0.378
161	111	1	34879016	69755916	0.01792	2	0	0.357
162	112	2	68714820	137427520	0.01379	2	1	0.284
163	113	2	11923223	23844323	0.01379	2	1	0.438
164	114	2	56542668	113083268	0.01792	2	1	0.244
165	115	2	78554172	157106272	0.01792	1	0	0.445
166	116	1	63167376	126332676	0.01379	2	0	0.222
167	117	1	97074279	194146479	0.01792	1	1	0.810
168	118	2	80378683	160755283	0.01792	1	0	0.507
169	119	2	63679887	127357687	0.02330	1	0	0.522
170	120	1	19116091	38230091	0.03029	1	1	0.432
171	121	1	46338994	92675894	0.03937	1	1	1.294
172	122	2	88198898	176395698	0.03937	2	1	0.486
173	123	2	7376701	14751301	0.03029	1	0	0.384
174	124	1	42642404	85282704	0.03937	2	0	0.356
175	125	1	81857008	163711908	0.05119	1	1	0.530
176	126	1	42424611	84847111	0.05119	1	1	0.419
177	127	1	3051615	6101115	0.06654	1	1	0.195
178	128	1	74325819	148649519	0.06654	1	1	0.592
179	129	2	12233722	24465322	0.05119	1	0	0.391
180	130	1	36772525	73542925	0.05119	1	1	0.220
181	131	1	58705770	117409470	0.03937	1	1	0.161
182	132	1	99211473	198420873	0.03937	1	1	0.173
183	133	1	37165676	74329276	0.03029	2	0	0.351
184	134	2	83055780	166109480	0.03937	2	1	0.082
185	135	2	6229783	12457483	0.03937	1	0	0.660
186	136	1	9547087	19092087	0.05119	1	1	0.346
187	137	2	47476490	94950890	0.06654	2	1	0.223
188	138	1	66828395	133654695	0.06654	2	0	0.044
189	139	1	87314198	174626298	0.05119	1	1	0.326
190	140	2	18533101	37064101	0.05119	2	1	0.584
191	141	1	99195005	198387905	0.03937	2	0	0.257
192	142	1	54426809	108851509	0.03937	1	1	0.797
193	143	1	366512	730912	0.03029	1	1	0.557
194	144	1	55596416	111190716	0.03029	2	0	0.316
195	145	2	22913519	45824919	0.02330	2	1	0.221
196	146	2	82190923	164379723	0.02330	1	0	0.252
197	147	2	24058426	48114726	0.03029	2	1	0.303
198	148	1	55290671	110579271	0.03029	1	1	0.255
199	149	2	74483174	148964274	0.03937	2	1	0.202
200	150	1	7015677	14029277	0.05119	1	1	0.064
201	-1	1	42385505	84768905	0.05119	1	1	0.381
202	-1	1	88013509	176024909	0.03937	1	1	0.381
203	-1	2	45915912	91829712	0.03937	2	1	0.001
204	-1	2	65103616	130205116	0.03029	2	1	0.139
205	-1	2	97650419	195298719	0.03029	2	1	0.187
206	-1	1	34218522	68434922	0.02330	2	0	0.211
207	-1	2	73465526	146928926	0.03029	2	1	0.237
208	-1	2	15365729	30729329	0.03029	2	1	0.453
209	-1	2	81268533	162534933	0.02330	1	0	0.270
210	-1	1	25813877	51625677	0.03029	1	1	0.263
211	-1	2	71789281	143576481	0.03029	1	0	0.204
212	-1	2	11021984	22041884	0.03937	2	1	0.221
213	-1	1	51596088	103190088	0.03937	2	0	0.012
214	-1	1	72110991	144219891	0.05119	1	1	0.152
215	-1	2	7345394	14688694	0.05119	1	0	1.321
216	-1	1	60107599	120213099	0.06654	1	1	0.139
217	-1	1	92609302	185216502	0.06654	1	1	0.191
218	-1	2	30513205	61024305	0.05119	2	1	0.324
219	-1	2	81783609	163565109	0.05119	2	1	0.001
220	-1	1	2330212	4658312	0.03937	2	0	0.846
221	-1	1	6980416	13958716	0.05119	1	1	0.358
222	-1	2	60935820	121869520	0.05119	2	1	0.062
223	-1	1	86791423	173580723	0.03937	1	1	0.779
224	-1	1	83456727	166911327	0.03937	1	1	0.295
225	-1	1	30673230	61344330	0.03029	1	1	0.269
226	-1	1	79286834	158571534	0.03029	2	0	0.143
227	-1	1	13142978	26283878	0.03937	1	1	1.514
228	-1	1	83235983	166469883	0.03937	1	1	0.647
229	-1	1	66589087	133176087	0.03029	1	1	0.488
230	-1	1	33784190	67566290	0.03029	2	0	0.439
231	-1	1	94453794	188905494	0.03937	1	1	0.333
232	-1	1	47044397	94086697	0.03937	2	0	0.332
233	-1	1	946601	1891101	0.05119	2	0	0.968
234	-1	1	16276605	32551105	0.06654	1	1	0.531
235	-1	1	88883309	177764509	0.06654	1	1	0.157
236	-1	1	22762712	45523312	0.05119	1	1	0.112
237	-1	2	51375416	102748716	0.05119	2	1	0.343
238	-1	1	3924319	7846519	0.03937	1	1	0.085
239	-1	2	32454722	64907322	0.03937	2	1	0.401
240	-1	1	91779426	183556726	0.03029	1	1	0.456
241	-1	2	56347930	112693730	0.03029	2	1	0.180
242	-1	1	92932433	185862733	0.02330	1	1	0.313
243	-1	2	42805477	85608877	0.02330	1	0	0.383
244	-1	1	99389481	198776881	0.03029	1	1	0.826
245	-1	2	98785	195485	0.03029	2	1	0.921
246	-1	1	12773389	25544689	0.02330	1	1	0.281
247	-1	1	60064893	120127693	0.02330	2	0	0.093
248	-1	1	88588296	177174496	0.03029	1	1	0.294
249	-1	1	37140799	74279499	0.03029	2	0	0.659
250	-1	2	21781103	43560103	0.03937	1	0	0.016
251	-1	1	43583206	87164306	0.05119	1	1	0.001
252	-1	2	65527110	131052110	0.05119	1	0	0.084
253	-1	1	92743013	185483913	0.06654	1	1	0.110
254	-1	1	22614216	45226316	0.06654	1	1	0.053
255	-1	2	45767519	91532919	0.05119	1	0	0.382
256	-1	1	2408123	4814123	0.06654	2	0	0.290
257	-1	1	49616926	99231726	0.08650	1	1	0.218
258	-1	2	90202530	180402930	0.08650	2	1	0.543
259	-1	1	62874034	125745934	0.06654	1	1	0.001
260	-1	1	82043178	164084278	0.06654	1	1	0.658
261	-1	2	65294382	130586682	0.05119	2	1	0.094
262	-1	1	93901285	187800485	0.05119	1	1	0.305
263	-1	1	43781588	87561088	0.03937	1	1	1.065
264	-1	2	68471093	136940093	0.03937	2	1	0.140
265	-1	2	998096	1994096	0.03029	2	1	0.391
266	-1	1	58976100	117950100	0.03029	2	0	0.581
267	-1	1	35562903	71123703	0.03937	1	1	0.180
268	-1	1	73477207	146952307	0.03937	1	1	0.456
269	-1	2	38056710	76111310	0.03029	2	1	0.169
270	-1	1	71965714	143929314	0.03029	2	0	0.941
271	-1	2	86028518	172054918	0.03937	2	1	0.459
272	-1	1	51909622	103817122	0.03937	1	1	0.001
273	-1	2	69812425	139622725	0.03029	2	1	0.209
274	-1	1	10338928	20675728	0.03029	2	0	0.943
275	-1	1	21704532	43406932	0.03937	1	1	0.330
276	-1	2	72969136	145936136	0.03937	2	1	0.083
277	-1	2	204080	406080	0.03029	2	1	0.624
278	-1	2	82197584	164393084	0.03029	1	0	0.171
279	-1	2	17358187	34714287	0.03937	1	0	0.013
280	-1	2	37861690	75721290	0.05119	2	1	0.439
281	-1	1	98494694	196987294	0.05119	1	1	0.464
282	-1	1	64460998	128919898	0.03937	1	1	0.075
283	-1	2	90344901	180687701	0.03937	1	0	0.219
284	-1	2	30910704	61819304	0.05119	2	1	0.184
285	-1	1	68808408	137614708	0.05119	2	0	0.093
286	-1	1	96032411	192062711	0.06654	1	1	0.094
287	-1	2	24537114	49072114	0.06654	2	1	0.387
288	-1	2	82500418	164998718	0.05119	2	1	0.234
289	-1	1	24326621	48651121	0.05119	1	1	0.097
290	-1	1	52882125	105762125	0.03937	1	1	0.511
291	-1	2	24194128	48386128	0.03937	2	1	0.001
292	-1	2	43376031	86749931	0.03029	2	1	0.215
293	-1	2	83949135	167896135	0.03029	2	1	0.322
294	-1	2	35213079	70424079	0.02330	2	1	0.013
295	-1	2	55769183	111536283	0.02330	2	1	0.001
296	-1	2	76318986	152635886	0.01792	2	1	0.445
297	-1	1	39485289	78968489	0.01792	1	1	0.291
298	-1	2	85443393	170884693	0.01379	2	1	0.001
299	-1	1	5966496	11930896	0.01379	1	1	0.001
300	-1	2	25178599	50355099	0.01060	1	0	0.130
% finished 11-Jul-2013 19:29:23
% 11-Jul-2013 20:20:27
% trial matchtrial target_interval randseed randnseed signal_contrast response correct rt
1	-1	2	50724475	101446875	0.41754	2	1	0.700
2	-1	2	27055478	54108878	0.41754	2	1	0.001
3	-1	1	46268081	92534081	0.32118	1	1	0.069
4	-1	1	73430085	146858085	0.32118	1	1	0.158
5	-1	1	8686588	17371088	0.24706	1	1	0.001
6	-1	1	27868991	55735891	0.24706	1	1	0.337
7	-1	1	81769095	163536095	0.19005	1	1	0.104
8	-1	1	11647298	23292498	0.19005	1	1	0.001
9	-1	1	32192801	64383501	0.14619	1	1	0.024
10	-1	1	52780505	105558905	0.14619	1	1	0.045
11	-1	2	75960208	151918308	0.11246	2	1	0.245
12	-1	1	19217811	38433511	0.11246	2	0	0.306
13	-1	1	69120115	138238115	0.14619	2	0	0.630
14	-1	2	51104219	102206319	0.19005	2	1	0.559
15	-1	1	26395122	52788122	0.19005	1	1	0.197
16	-1	2	64289526	128576926	0.14619	2	1	0.620
17	-1	2	44916729	89831329	0.14619	1	0	0.384
18	-1	2	1488374	2974674	0.19005	1	0	2.222
19	-1	2	43732679	87463279	0.24706	2	1	1.379
20	-1	2	1804084	3606084	0.24706	2	1	0.112
21	-1	2	33069287	66136487	0.19005	2	1	2.758
22	-1	2	27346893	54691693	0.19005	2	1	0.270
23	-1	2	74604397	149206697	0.14619	2	1	0.265
24	-1	1	17850100	35698100	0.14619	1	1	0.431
25	-1	2	81037704	162073304	0.11246	2	1	0.137
26	-1	1	14983907	29965707	0.11246	1	1	0.213
27	-1	2	54247411	108492711	0.08650	2	1	0.463
28	-1	2	18831214	37660314	0.08650	2	1	0.770
29	-1	2	14182118	28362118	0.06654	2	1	0.260
30	-1	1	58744222	117486322	0.06654	1	1	0.356
31	-1	1	11326725	22651325	0.05119	1	1	0.653
32	-1	1	97295829	194589529	0.05119	1	1	0.915
33	-1	1	8626974	17251874	0.03937	1	1	0.122
34	-1	1	38551977	77101877	0.03937	1	1	0.192
35	-1	1	76427781	152853481	0.03029	2	0	0.263
36	-1	1	20994184	41986284	0.03937	1	1	1.592
37	-1	1	97779489	195556889	0.03937	1	1	0.227
38	-1	1	38343492	76684892	0.03029	2	0	0.201
39	-1	2	77578396	155154696	0.03937	2	1	0.436
40	-1	1	39533199	79064299	0.03937	1	1	0.593
41	-1	2	17501303	35000503	0.03029	2	1	0.679
42	-1	2	4748107	9494107	0.03029	1	0	1.304
43	-1	1	53552712	107103312	0.03937	1	1	1.344
44	-1	1	4950316	9898516	0.03937	2	0	1.219
45	-1	1	45726620	91451120	0.05119	1	1	0.398
46	-1	1	3608224	7214324	0.05119	1	1	0.332
47	-1	2	56187728	112373328	0.03937	2	1	1.184
48	-1	2	92880932	185759732	0.03937	2	1	0.996
49	-1	2	10954777	21907477	0.03029	2	1	0.441
50	-1	2	74246081	148490081	0.03029	2	1	0.434
51	-1	2	36132684	72263284	0.02330	1	0	0.800
52	-1	2	34186388	68370688	0.03029	2	1	2.742
53	-1	1	27168594	54335094	0.03029	2	0	0.183
54	-1	2	63728798	127455498	0.03937	2	1	3.799
55	-1	1	63560205	127118305	0.03937	2	0	0.494
56	-1	1	30808808	61615508	0.05119	1	1	0.650
57	-1	2	14096112	28190112	0.05119	2	1	0.515
58	-1	2	84053216	168104316	0.03937	2	1	0.001
59	-1	2	1879919	3757719	0.03937	2	1	0.009
60	-1	1	21131622	42261122	0.03029	2	0	1.355
61	-1	2	75195027	150387927	0.03937	2	1	0.066
62	-1	1	2439330	4876530	0.03937	1	1	0.496
63	-1	2	71015834	142029534	0.03029	2	1	0.405
64	-1	1	30308178	60614278	0.03029	1	1	0.463
65	-1	2	94900882	189799682	0.02330	1	0	0.671
66	-1	1	79563886	159125686	0.03029	2	0	0.477
67	-1	1	45486089	90970089	0.03937	1	1	1.139
68	-1	2	78205494	156408894	0.03937	2	1	0.354
69	-1	1	33478697	66955297	0.03029	1	1	0.245
70	-1	1	75386801	150771501	0.03029	1	1	0.372
71	-1	1	30675804	61349504	0.02330	1	1	2.344
72	-1	1	83536210	167070310	0.02330	1	1	0.529
73	-1	2	54860414	109718714	0.01792	2	1	1.421
74	-1	1	17123218	34244318	0.01792	1	1	0.218
75	-1	2	58864422	117726722	0.01379	1	0	0.958
76	-1	1	72825326	145648526	0.01792	1	1	0.697
77	-1	1	60171130	120340130	0.01792	2	0	0.813
78	-1	1	59507134	119012134	0.02330	1	1	0.357
79	-1	1	13387878	26773678	0.02330	1	1	0.332
80	-1	2	64644282	129286482	0.01792	1	0	0.208
81	-1	2	5239385	10476685	0.02330	2	1	0.551
82	-1	2	77878489	155754889	0.02330	2	1	0.149
83	-1	1	11718592	23435092	0.01792	1	1	0.324
84	-1	2	63019296	126036496	0.01792	1	0	0.952
85	-1	2	78367200	156732300	0.02330	2	1	0.302
86	-1	1	26905103	53808103	0.02330	2	0	0.492
87	-1	1	95538007	191073907	0.03029	2	0	0.550
88	-1	2	69531811	139061511	0.03937	2	1	0.091
89	-1	2	96694014	193385914	0.03937	1	0	0.996
90	-1	2	17404318	34806518	0.05119	2	1	0.499
91	-1	2	87351322	174700522	0.05119	2	1	0.511
92	-1	1	57320726	114639326	0.03937	1	1	0.170
93	-1	2	95204129	190406129	0.03937	2	1	0.001
94	-1	1	14381032	28759932	0.03029	2	0	0.229
95	-1	2	56318736	112635336	0.03937	1	0	1.164
96	-1	1	91733281	183464481	0.05119	1	1	1.236
97	-1	2	33731585	67461085	0.05119	1	0	1.384
98	-1	2	89187390	178372690	0.06654	2	1	0.626
99	-1	1	71148694	142295294	0.06654	1	1	0.600
100	-1	2	50477898	100953698	0.05119	2	1	0.305
101	-1	2	16263325	32524525	0.05119	1	0	0.396
102	-1	1	63207429	126412729	0.06654	1	1	0.107
103	-1	1	91789532	183576932	0.06654	1	1	0.080
104	-1	2	18991735	37981335	0.05119	2	1	0.105
105	-1	2	48871838	97741538	0.05119	2	1	0.243
106	-1	1	93438783	186875483	0.03937	1	1	0.661
107	-1	2	78087087	156172087	0.03937	2	1	0.001
108	-1	1	97249090	194496090	0.03029	1	1	0.637
109	-1	2	80553594	161105094	0.03029	2	1	0.001
110	-1	1	99774697	199547297	0.02330	1	1	1.729
111	-1	2	89908502	179814902	0.02330	2	1	1.510
112	-1	1	58672607	117343107	0.01792	1	1	0.331
113	-1	2	9959010	19915910	0.01792	1	0	0.109
114	-1	1	39852513	79702913	0.02330	2	0	0.231
115	-1	2	83099517	166196917	0.03029	2	1	0.788
116	-1	1	79779821	159557521	0.03029	1	1	1.328
117	-1	1	31155325	62308525	0.02330	2	0	0.248
118	-1	2	74412829	148823529	0.03029	2	1	0.418
119	-1	1	34921632	69841132	0.03029	2	0	0.430
120	-1	1	96934336	193866536	0.03937	2	0	0.695
121	-1	2	85565640	171129140	0.05119	2	1	0.800
122	-1	1	84903885	169805685	0.05119	1	1	0.680
123	-1	2	70906089	141810089	0.03937	2	1	0.726
124	-1	2	62183293	124364493	0.03937	2	1	0.575
125	-1	2	38822896	77643696	0.03029	2	1	0.491
126	-1	2	6103700	12205300	0.03029	2	1	0.735
127	-1	1	49704	97304	0.02330	1	1	0.234
128	-1	2	41976507	83950907	0.02330	2	1	0.775
129	-1	1	37246711	74491311	0.01792	2	0	0.257
130	-1	1	81906815	163811515	0.02330	1	1	0.440
131	-1	1	45131118	90260118	0.02330	2	0	0.335
132	-1	2	97695622	195389122	0.03029	2	1	0.490
133	-1	1	65018626	130035126	0.03029	1	1	0.188
134	-1	1	2935929	5869729	0.02330	1	1	0.314
135	-1	1	52834933	105667733	0.02330	1	1	0.206
136	-1	1	90726436	181450736	0.01792	1	1	0.098
137	-1	2	20585439	41168739	0.01792	2	1	0.238
138	-1	2	62523384	125044684	0.01379	2	1	1.181
139	-1	1	99244588	198487088	0.01379	2	0	0.001
140	-1	2	18428091	36854091	0.01792	2	1	0.255
141	-1	1	61705795	123409495	0.01792	1	1	0.812
142	-1	1	61012199	122022299	0.01379	1	1	0.670
143	-1	2	48322602	96643102	0.01379	2	1	0.356
144	-1	2	2227706	4453306	0.01060	2	1	0.209
145	-1	1	40111509	80220909	0.01060	1	1	0.226
146	-1	2	81986713	163971313	0.00816	2	1	0.065
147	-1	1	6510816	13019516	0.00816	1	1	0.328
148	-1	1	59135120	118268120	0.00627	2	0	0.161
149	-1	2	94374923	188747723	0.00816	2	1	0.114
150	-1	2	24235326	48468526	0.00816	1	0	0.401
151	101	2	16263325	32524525	0.05119	1	0	1.042
152	102	1	63207429	126412729	0.06654	2	0	0.531
153	103	1	91789532	183576932	0.06654	1	1	0.172
154	104	2	18991735	37981335	0.05119	2	1	0.363
155	105	2	48871838	97741538	0.05119	2	1	0.643
156	106	1	93438783	186875483	0.03937	2	0	0.732
157	107	2	78087087	156172087	0.03937	2	1	0.747
158	108	1	97249090	194496090	0.03029	1	1	1.026
159	109	2	80553594	161105094	0.03029	2	1	0.452
160	110	1	99774697	199547297	0.02330	1	1	0.175
161	111	2	89908502	179814902	0.02330	2	1	1.292
162	112	1	58672607	117343107	0.01792	1	1	0.420
163	113	2	9959010	19915910	0.01792	1	0	1.947
164	114	1	39852513	79702913	0.02330	2	0	0.372
165	115	2	83099517	166196917	0.03029	2	1	0.195
166	116	1	79779821	159557521	0.03029	2	0	0.106
167	117	1	31155325	62308525	0.02330	2	0	0.906
168	118	2	74412829	148823529	0.03029	1	0	0.215
169	119	1	34921632	69841132	0.03029	1	1	0.130
170	120	1	96934336	193866536	0.03937	2	0	0.670
171	121	2	85565640	171129140	0.05119	2	1	0.164
172	122	1	84903885	169805685	0.05119	2	0	1.038
173	123	2	70906089	141810089	0.03937	1	0	0.458
174	124	2	62183293	124364493	0.03937	2	1	0.178
175	125	2	38822896	77643696	0.03029	2	1	0.011
176	126	2	6103700	12205300	0.03029	2	1	0.328
177	127	1	49704	97304	0.02330	1	1	0.332
178	128	2	41976507	83950907	0.02330	2	1	0.072
179	129	1	37246711	74491311	0.01792	1	1	0.199
180	130	1	81906815	163811515	0.02330	1	1	0.221
181	131	1	45131118	90260118	0.02330	1	1	1.348
182	132	2	97695622	195389122	0.03029	1	0	0.631
183	133	1	65018626	130035126	0.03029	1	1	0.246
184	134	1	2935929	5869729	0.02330	2	0	0.287
185	135	1	52834933	105667733	0.02330	2	0	0.256
186	136	1	90726436	181450736	0.01792	1	1	0.613
187	137	2	20585439	41168739	0.01792	2	1	0.597
188	138	2	62523384	125044684	0.01379	2	1	0.514
189	139	1	99244588	198487088	0.01379	2	0	0.273
190	140	2	18428091	36854091	0.01792	2	1	0.315
191	141	1	61705795	123409495	0.01792	2	0	0.890
192	142	1	61012199	122022299	0.01379	1	1	0.197
193	143	2	48322602	96643102	0.01379	1	0	0.299
194	144	2	2227706	4453306	0.01060	2	1	1.039
195	145	1	40111509	80220909	0.01060	2	0	0.822
196	146	2	81986713	163971313	0.00816	2	1	0.224
197	147	1	6510816	13019516	0.00816	1	1	0.177
198	148	1	59135120	118268120	0.00627	1	1	0.107
199	149	2	94374923	188747723	0.00816	2	1	0.507
200	150	2	24235326	48468526	0.00816	1	0	0.358
201	-1	2	1472223	2942323	0.01060	2	1	1.410
202	-1	2	51239928	102477728	0.01060	1	0	0.708
203	-1	2	41243631	82485131	0.01379	2	1	0.141
204	-1	2	75180835	150359535	0.01379	1	0	2.026
205	-1	1	96030840	192059540	0.01792	2	0	17.363
206	-1	2	51391202	102780302	0.02330	1	0	0.014
207	-1	1	73303405	146604705	0.03029	1	1	0.268
208	-1	2	20507408	41012708	0.03029	2	1	0.529
209	-1	2	90505612	181009112	0.02330	1	0	0.762
210	-1	1	85844216	171686316	0.03029	1	1	0.896
211	-1	1	93162920	186323720	0.03029	1	1	0.123
212	-1	2	24393023	48783923	0.02330	2	1	1.242
213	-1	2	66467928	132933728	0.02330	2	1	1.086
214	-1	1	95177532	190352932	0.01792	1	1	1.605
215	-1	2	74643037	149283937	0.01792	2	1	0.286
216	-1	2	21826340	43650540	0.01379	2	1	0.151
217	-1	1	55760544	111518944	0.01379	1	1	0.223
218	-1	2	97682247	195362347	0.01060	1	0	0.366
219	-1	1	54212692	108423292	0.01379	2	0	0.210
220	-1	1	94822895	189643695	0.01792	1	1	0.235
221	-1	1	36733298	73464498	0.01792	2	0	0.026
222	-1	2	58565902	117129702	0.02330	2	1	0.010
223	-1	2	77799305	155596505	0.02330	1	0	0.259
224	-1	1	22378408	44754708	0.03029	2	0	0.241
225	-1	2	66904512	133806912	0.03937	1	0	0.043
226	-1	2	90148615	180295115	0.05119	2	1	0.001
227	-1	2	9320718	18639318	0.05119	2	1	2.396
228	-1	1	66226224	132450324	0.03937	1	1	0.373
229	-1	2	21433927	42865727	0.03937	2	1	0.175
230	-1	1	56717031	113431931	0.03029	2	0	1.347
231	-1	2	9505435	19008735	0.03937	2	1	0.214
232	-1	2	50036539	100070939	0.03937	2	1	0.001
233	-1	1	67867042	135731942	0.03029	2	0	0.120
234	-1	2	99144145	198286145	0.03937	2	1	0.154
235	-1	1	33008248	66014348	0.03937	1	1	0.948
236	-1	1	48334993	96667893	0.03029	1	1	1.113
237	-1	1	78443798	156885498	0.03029	2	0	1.190
238	-1	1	15103902	30205702	0.03937	1	1	1.236
239	-1	2	58520207	117038307	0.03937	2	1	0.913
240	-1	2	68567711	137133311	0.03029	1	0	0.288
241	-1	2	15750614	31499114	0.03937	2	1	0.377
242	-1	2	72401118	144800118	0.03937	2	1	0.001
243	-1	1	91585421	183168721	0.03029	1	1	0.790
244	-1	2	89556425	179110725	0.03029	2	1	0.380
245	-1	1	46177228	92352328	0.02330	2	0	0.584
246	-1	2	22805032	45607932	0.03029	2	1	1.180
247	-1	2	59519237	119036337	0.03029	2	1	0.242
248	-1	2	4110340	8218540	0.02330	2	1	0.195
249	-1	2	41966643	83931143	0.02330	2	1	0.180
250	-1	2	79894747	159787347	0.01792	2	1	0.234
251	-1	2	23151850	46301550	0.01792	2	1	0.001
252	-1	1	43652894	87303694	0.01379	2	0	0.165
253	-1	1	78895698	157789298	0.01792	2	0	0.479
254	-1	1	46114501	92226901	0.02330	1	1	0.222
255	-1	2	85416605	170831105	0.02330	2	1	0.082
256	-1	1	12622208	25242308	0.01792	2	0	0.603
257	-1	1	90607412	181212712	0.02330	1	1	0.185
258	-1	1	28418615	56835115	0.02330	2	0	0.313
259	-1	1	78390919	156779719	0.03029	1	1	0.375
260	-1	2	34957022	69911922	0.03029	1	0	0.307
261	-1	2	84865526	169728926	0.03937	2	1	0.146
262	-1	2	18779029	37555929	0.03937	1	0	1.105
263	-1	1	47471133	94940133	0.05119	1	1	0.555
264	-1	2	21406637	42811137	0.05119	2	1	1.473
265	-1	2	87551842	175101542	0.03937	2	1	0.039
266	-1	1	10714745	21427345	0.03937	1	1	1.557
267	-1	2	83556750	167111350	0.03029	2	1	0.558
268	-1	2	58762495	117522895	0.03029	2	1	0.436
269	-1	2	20699498	41396898	0.02330	2	1	0.322
270	-1	2	71982302	143962502	0.02330	1	0	1.287
271	-1	1	20736706	41471306	0.03029	1	1	0.926
272	-1	1	32082610	64163110	0.03029	1	1	1.705
273	-1	1	22228215	44454315	0.02330	2	0	0.300
274	-1	2	70819219	141636319	0.03029	1	0	0.434
275	-1	2	34092422	68182722	0.03937	2	1	0.250
276	-1	1	77321126	154640126	0.03937	1	1	0.169
277	-1	1	12499629	24997129	0.03029	2	0	0.220
278	-1	2	53106233	106210333	0.03937	1	0	0.167
279	-1	2	88400436	176798736	0.05119	1	0	0.714
280	-1	1	78338440	156674740	0.06654	1	1	0.463
281	-1	2	42929843	85857543	0.06654	2	1	0.147
282	-1	2	75414447	150826747	0.05119	2	1	0.319
283	-1	2	26700750	53399350	0.05119	2	1	0.001
284	-1	2	47278753	94555353	0.03937	1	0	0.813
285	-1	1	46591298	93180498	0.05119	2	0	0.001
286	-1	2	65731802	131461502	0.06654	2	1	0.001
287	-1	1	84980605	169959105	0.06654	2	0	0.030
288	-1	1	5543408	11084708	0.08650	1	1	0.165
289	-1	2	40731511	81460911	0.08650	1	0	0.262
290	-1	1	85333815	170665515	0.11246	1	1	0.168
291	-1	2	19208618	38415118	0.11246	2	1	0.097
292	-1	2	47767521	95532921	0.08650	2	1	0.048
293	-1	2	72258125	144514125	0.08650	2	1	0.135
294	-1	1	3536128	7070128	0.06654	2	0	0.001
295	-1	1	24068431	48134731	0.08650	1	1	0.001
296	-1	1	41877834	83753534	0.08650	1	1	0.191
297	-1	2	79746938	159491738	0.06654	2	1	0.461
298	-1	2	44364041	88725941	0.06654	2	1	0.001
299	-1	2	62231245	124460345	0.05119	2	1	1.114
300	-1	2	93657049	187311949	0.05119	2	1	0.185
% finished 11-Jul-2013 20:44:57
% 15-Jul-2013 19:06:54
% trial matchtrial target_interval randseed randnseed signal_contrast response correct rt
1	-1	2	98154262	196306462	0.41754	2	1	0.243
2	-1	2	51285766	102569466	0.41754	2	1	0.127
3	-1	2	81798469	163594869	0.32118	2	1	0.016
4	-1	1	2300572	4599072	0.32118	1	1	0.300
5	-1	1	50920376	101838676	0.24706	1	1	0.227
6	-1	2	92766079	185530079	0.24706	2	1	0.112
7	-1	1	22651782	45301482	0.19005	1	1	0.263
8	-1	2	67254086	134506086	0.19005	2	1	0.412
9	-1	1	27971089	55940089	0.14619	1	1	0.253
10	-1	2	72428293	144854493	0.14619	2	1	0.274
11	-1	2	18316396	36630696	0.11246	2	1	0.248
12	-1	2	61574300	123146500	0.11246	2	1	0.201
13	-1	1	790403	1578703	0.08650	1	1	0.361
14	-1	2	53393407	106784707	0.08650	2	1	0.359
15	-1	1	7289310	14576510	0.06654	1	1	0.394
16	-1	2	65243914	130485714	0.06654	2	1	0.684
17	-1	2	52570418	105138718	0.05119	2	1	0.213
18	-1	2	91766121	183530121	0.05119	1	0	0.974
19	-1	1	7221566	14441066	0.06654	1	1	0.142
20	-1	1	39687469	79372869	0.06654	1	1	0.825
21	-1	1	39050473	78098873	0.05119	1	1	0.428
22	-1	1	99620077	199238077	0.05119	1	1	0.255
23	-1	2	42889780	85777480	0.03937	2	1	0.577
24	-1	2	19493484	38984884	0.03937	1	0	0.420
25	-1	1	80124388	160246688	0.05119	1	1	0.280
26	-1	2	27343491	54684891	0.05119	2	1	0.679
27	-1	1	11959995	23917895	0.03937	1	1	0.869
28	-1	1	16693099	33384099	0.03937	1	1	0.304
29	-1	1	65255103	130508103	0.03029	1	1	0.284
30	-1	2	12458506	24914906	0.03029	1	0	0.485
31	-1	1	79809710	159617310	0.03937	1	1	0.054
32	-1	2	4299013	8595913	0.03937	2	1	1.107
33	-1	1	33001417	66000717	0.03029	1	1	0.619
34	-1	2	12284521	24566921	0.03029	2	1	0.001
35	-1	2	31479365	62956665	0.02330	2	1	0.413
36	-1	1	89434769	178867469	0.02330	1	1	0.726
37	-1	1	80744273	161486473	0.01792	1	1	0.247
38	-1	1	23977476	47952876	0.01792	2	0	0.480
39	-1	1	89951380	179900680	0.02330	2	0	0.279
40	-1	2	35841683	71681283	0.03029	1	0	0.510
41	-1	2	5822287	11642487	0.03937	2	1	0.089
42	-1	2	31637290	63272490	0.03937	1	0	0.242
43	-1	2	73611094	147220094	0.05119	1	0	0.666
44	-1	1	58261598	116521098	0.06654	1	1	0.485
45	-1	1	25472001	50941901	0.06654	1	1	0.126
46	-1	2	56734405	113466705	0.05119	2	1	0.335
47	-1	2	9283008	18563908	0.05119	2	1	0.124
48	-1	2	39158411	78314711	0.03937	2	1	0.050
49	-1	1	62401815	124801515	0.03937	1	1	0.268
50	-1	1	8267818	16533518	0.03029	1	1	0.496
51	-1	1	75575322	151148522	0.03029	2	0	0.596
52	-1	2	53570767	107139467	0.03937	2	1	0.527
53	-1	2	23467270	46932470	0.03937	1	0	0.144
54	-1	1	56064774	112127474	0.05119	2	0	0.460
55	-1	2	20627477	41252877	0.06654	2	1	0.133
56	-1	2	51884381	103766681	0.06654	2	1	0.081
57	-1	2	79074084	158146084	0.05119	2	1	0.064
58	-1	2	2289587	4577087	0.05119	2	1	0.452
59	-1	1	65552691	131103291	0.03937	2	0	0.125
60	-1	1	96811894	193621694	0.05119	2	0	0.239
61	-1	2	38653597	77305097	0.06654	2	1	0.222
62	-1	1	79234101	158466101	0.06654	1	1	1.426
63	-1	2	40000105	79998105	0.05119	2	1	0.154
64	-1	2	72563809	145125509	0.05119	2	1	0.217
65	-1	1	13129412	26256712	0.03937	1	1	0.053
66	-1	2	36335615	72669115	0.03937	2	1	0.343
67	-1	1	88917319	177832519	0.03029	1	1	0.001
68	-1	1	8121622	16241122	0.03029	1	1	0.012
69	-1	2	27293566	54585066	0.02330	1	0	0.388
70	-1	1	83958670	167915270	0.03029	1	1	0.239
71	-1	2	24449673	48897273	0.03029	2	1	0.221
72	-1	2	65080477	130158877	0.02330	1	0	0.210
73	-1	1	4287980	8573880	0.03029	1	1	0.160
74	-1	1	38248583	76495083	0.03029	2	0	0.129
75	-1	2	69419187	138836287	0.03937	1	0	0.177
76	-1	1	4619390	9236690	0.05119	2	0	0.041
77	-1	1	26483993	52965893	0.06654	2	0	0.233
78	-1	1	67062697	134123297	0.08650	1	1	0.135
79	-1	2	99605000	199207900	0.08650	2	1	1.083
80	-1	2	26983704	53965304	0.06654	2	1	0.001
81	-1	1	44809607	89617107	0.06654	1	1	0.051
82	-1	2	68063911	136125711	0.05119	2	1	0.204
83	-1	2	7270014	14537914	0.05119	2	1	0.211
84	-1	2	45143017	90283917	0.03937	2	1	0.421
85	-1	1	5773221	11544321	0.03937	1	1	0.142
86	-1	1	36961324	73920524	0.03029	1	1	0.233
87	-1	2	78888969	157775869	0.03029	2	1	0.096
88	-1	2	7439672	14877272	0.02330	2	1	1.173
89	-1	2	42813676	85625276	0.02330	2	1	0.427
90	-1	2	2094780	4187480	0.01792	1	0	0.001
91	-1	2	21320083	42638083	0.02330	2	1	0.021
92	-1	2	40458986	80915886	0.02330	2	1	0.041
93	-1	1	63714390	127426690	0.01792	1	1	0.211
94	-1	2	2933193	5864293	0.01792	2	1	0.001
95	-1	1	22117496	44232896	0.01379	1	1	0.045
96	-1	2	45312299	90622499	0.01379	2	1	0.596
97	-1	1	21947203	43892303	0.01060	2	0	0.367
98	-1	2	75899207	151796307	0.01379	1	0	0.154
99	-1	2	9761610	19521110	0.01792	2	1	0.001
100	-1	2	28966413	57930713	0.01792	2	1	0.911
101	-1	1	46985374	93968674	0.01379	1	1	0.271
102	-1	1	81866678	163731278	0.01379	1	1	0.070
103	-1	1	6401581	12801081	0.01060	1	1	0.587
104	-1	1	83041285	166080485	0.01060	1	1	0.127
105	-1	1	14237488	28472888	0.00816	1	1	0.737
106	-1	2	6886392	13770692	0.00816	2	1	0.001
107	-1	2	26062695	52123295	0.00627	2	1	0.414
108	-1	1	85347599	170693099	0.00627	1	1	0.103
109	-1	1	13900202	27798302	0.00483	1	1	0.500
110	-1	2	82501106	165000106	0.00483	1	0	0.424
111	-1	1	43110009	86217909	0.00627	1	1	0.248
112	-1	2	85026313	170050513	0.00627	2	1	0.001
113	-1	1	4205216	8408316	0.00483	1	1	0.212
114	-1	1	43430019	86857919	0.00483	1	1	1.002
115	-1	2	61465924	122929724	0.00371	2	1	0.186
116	-1	2	98013327	196024527	0.00371	2	1	0.278
117	-1	2	43906571	87811071	0.00286	1	0	1.325
118	-1	2	95371676	190741276	0.00371	1	0	0.394
119	-1	2	51939280	103876480	0.00483	2	1	0.001
120	-1	2	71171783	142341483	0.00483	2	1	0.202
121	-1	2	10373786	20745486	0.00371	1	0	1.188
122	-1	2	47100990	94199890	0.00483	1	0	1.408
123	-1	1	6556595	13111095	0.00627	2	0	0.551
124	-1	2	80542099	161082099	0.00816	2	1	0.001
125	-1	2	99684802	199367502	0.00816	2	1	0.260
126	-1	2	42911505	85820905	0.00627	2	1	0.902
127	-1	1	50226610	100451110	0.00627	1	1	1.057
128	-1	1	74981914	149961714	0.00483	2	0	0.473
129	-1	1	39605117	79208117	0.00627	1	1	0.288
130	-1	1	86862221	173722321	0.00627	1	1	0.086
131	-1	2	12707824	25413524	0.00483	1	0	0.200
132	-1	2	51950528	103898928	0.00627	1	0	0.353
133	-1	1	5892472	11782872	0.00816	1	1	0.712
134	-1	2	95867576	191733076	0.00816	2	1	0.316
135	-1	1	44389579	88777079	0.00627	1	1	0.961
136	-1	2	58416784	116831484	0.00627	2	1	0.001
137	-1	1	77653887	155305687	0.00483	2	0	0.111
138	-1	2	6229290	12456490	0.00627	2	1	0.179
139	-1	1	41382493	82762893	0.00627	1	1	0.109
140	-1	2	69964297	139926497	0.00483	1	0	0.379
141	-1	2	26549000	53095900	0.00627	2	1	0.341
142	-1	2	77814704	155627304	0.00627	1	0	0.640
143	-1	2	61111308	122220508	0.00816	2	1	0.978
144	-1	2	77810312	155618512	0.00816	2	1	0.212
145	-1	2	17034615	34067115	0.00627	1	0	0.236
146	-1	1	57621119	115240119	0.00816	1	1	0.361
147	-1	1	11503322	23004522	0.00816	2	0	0.344
148	-1	2	64106626	128211126	0.01060	2	1	0.049
149	-1	1	85974229	171946329	0.01060	1	1	0.714
150	-1	2	75976274	151950474	0.00816	1	0	0.174
151	101	1	46985374	93968674	0.01379	1	1	0.249
152	102	1	81866678	163731278	0.01379	1	1	0.137
153	103	1	6401581	12801081	0.01060	1	1	0.669
154	104	1	83041285	166080485	0.01060	2	0	0.067
155	105	1	14237488	28472888	0.00816	2	0	0.467
156	106	2	6886392	13770692	0.00816	1	0	0.518
157	107	2	26062695	52123295	0.00627	1	0	0.188
158	108	1	85347599	170693099	0.00627	1	1	0.386
159	109	1	13900202	27798302	0.00483	1	1	1.810
160	110	2	82501106	165000106	0.00483	2	1	0.113
161	111	1	43110009	86217909	0.00627	1	1	0.024
162	112	2	85026313	170050513	0.00627	2	1	0.210
163	113	1	4205216	8408316	0.00483	1	1	0.331
164	114	1	43430019	86857919	0.00483	2	0	0.965
165	115	2	61465924	122929724	0.00371	2	1	0.870
166	116	2	98013327	196024527	0.00371	1	0	0.240
167	117	2	43906571	87811071	0.00286	1	0	0.215
168	118	2	95371676	190741276	0.00371	2	1	0.144
169	119	2	51939280	103876480	0.00483	2	1	0.540
170	120	2	71171783	142341483	0.00483	2	1	0.776
171	121	2	10373786	20745486	0.00371	1	0	0.404
172	122	2	47100990	94199890	0.00483	2	1	0.290
173	123	1	6556595	13111095	0.00627	2	0	0.451
174	124	2	80542099	161082099	0.00816	1	0	0.517
175	125	2	99684802	199367502	0.00816	2	1	0.019
176	126	2	42911505	85820905	0.00627	2	1	0.095
177	127	1	50226610	100451110	0.00627	1	1	0.195
178	128	1	74981914	149961714	0.00483	1	1	0.522
179	129	1	39605117	79208117	0.00627	2	0	0.384
180	130	1	86862221	173722321	0.00627	1	1	0.106
[truncated: 8,001 more rows]
