# Supplementary material for: Posterior Probability Matching and Human Perceptual Decision Making
Source: PLoS Comput Biol. 2015 Jun 16;11(6):e1004342. doi: 10.1371/journal.pcbi.1004342 (PMC4469678; doi:10.1371/journal.pcbi.1004342)
Supplement: S1 Data — This MATLAB code reproduces the results from Experiment 1 shown in Fig 3a and the results from Experiment 2 shown in Fig 3b. (ZIP) [file pcbi.1004342.s004.zip › ploscb2015/data/experiment2_subject01.txt]

% 24-Feb-2015 14:33:43
% trial matchtrial target_interval randseed randnseed signal_contrast response correct rt
1	-1	1	75716742	151431342	0.42688	1	1	0.698
2	-1	1	49451745	98901345	0.42688	1	1	0.769
3	-1	1	39988390	79974690	0.30491	1	1	0.453
4	-1	1	99873194	199744294	0.30491	1	1	0.353
5	-1	1	49105097	98208097	0.21780	1	1	0.002
6	-1	1	63667301	127332501	0.21780	1	1	0.341
7	-1	2	11573404	23144704	0.15557	2	1	0.248
8	-1	1	50119808	100237508	0.15557	1	1	0.160
9	-1	1	80679911	161357711	0.11112	1	1	0.016
10	-1	1	96589314	193176514	0.11112	1	1	0.030
11	-1	1	13808317	27614517	0.07937	1	1	0.256
12	-1	2	53716321	107430521	0.07937	1	0	0.547
13	-1	2	22937624	45873124	0.11112	2	1	0.002
14	-1	2	37526327	75050527	0.11112	2	1	0.002
15	-1	1	52058231	104114331	0.07937	1	1	0.014
16	-1	1	67978734	135955334	0.07937	1	1	0.499
17	-1	1	31853637	63705137	0.05669	1	1	0.147
18	-1	2	61092641	122183141	0.05669	1	0	0.543
19	-1	2	28956944	57911744	0.07937	2	1	0.455
20	-1	2	88864348	177726548	0.07937	2	1	0.074
21	-1	2	10113892	20225692	0.05669	2	1	0.327
22	-1	2	56643496	113284896	0.05669	2	1	0.597
23	-1	1	29871999	59741899	0.04050	1	1	0.002
24	-1	2	44459202	88916302	0.04050	1	0	0.002
25	-1	1	59031406	118060706	0.05669	1	1	0.159
26	-1	1	89585809	179169509	0.05669	1	1	0.002
27	-1	1	4149212	8296312	0.04050	1	1	0.222
28	-1	1	40045215	80088315	0.04050	1	1	0.092
29	-1	2	63947419	127892719	0.02893	1	0	0.677
30	-1	1	45146422	90290722	0.04050	2	0	0.151
31	-1	1	74396826	148791526	0.05669	1	1	0.002
32	-1	2	88956129	177910129	0.05669	1	0	0.575
33	-1	1	60845433	121688733	0.07937	2	0	1.301
34	-1	1	4702637	9403137	0.11112	1	1	0.328
35	-1	1	51252441	102502741	0.11112	1	1	0.002
36	-1	1	65830744	131659344	0.07937	1	1	0.297
37	-1	2	9721347	19440547	0.07937	1	0	0.470
38	-1	1	70964592	141927092	0.11112	2	0	0.942
39	-1	2	78824296	157646496	0.15557	2	1	1.499
40	-1	2	42676200	85350300	0.15557	2	1	2.037
41	-1	2	59822806	119643506	0.11112	2	1	0.420
42	-1	2	15746409	31490709	0.11112	2	1	0.370
43	-1	2	66253913	132505713	0.07937	1	0	0.409
44	-1	2	20869316	41736516	0.11112	2	1	1.421
45	-1	2	76730721	153459321	0.11112	2	1	0.171
46	-1	1	7281024	14559924	0.07937	1	1	0.532
47	-1	2	75166228	150330328	0.07937	2	1	0.521
48	-1	1	41710331	83418531	0.05669	1	1	0.173
49	-1	1	73617335	147232535	0.05669	1	1	0.219
50	-1	2	9517938	19033738	0.04050	2	1	0.002
51	-1	2	77168915	154335715	0.04050	2	1	0.365
52	-1	1	17613618	35225118	0.02893	1	1	0.251
53	-1	1	56146522	112290922	0.02893	2	0	0.015
54	-1	2	72093425	144184725	0.04050	2	1	0.002
55	-1	1	86648828	173295528	0.04050	1	1	0.349
56	-1	1	35893331	71784531	0.02893	1	1	0.907
57	-1	2	41088535	82174935	0.02893	1	0	0.002
58	-1	2	55681139	111360139	0.04050	2	1	0.291
59	-1	2	98175842	196349542	0.04050	2	1	1.074
60	-1	2	19415146	38828146	0.02893	1	0	0.812
61	-1	2	13936550	27870950	0.04050	2	1	0.813
62	-1	2	9838295	19674495	0.04050	2	1	0.713
63	-1	2	95060399	190118699	0.02893	2	1	0.002
64	-1	1	9631502	19260902	0.02893	2	0	0.344
65	-1	2	57485606	114969106	0.04050	2	1	0.002
66	-1	2	72100509	144198909	0.04050	2	1	1.324
67	-1	1	18631613	37261113	0.02893	2	0	0.572
68	-1	2	90501617	181001117	0.04050	1	0	0.002
69	-1	1	5065520	10128920	0.05669	2	0	0.002
70	-1	2	19641923	39281723	0.07937	2	1	0.969
71	-1	2	30156727	60311327	0.07937	1	0	0.285
72	-1	1	72735631	145469131	0.11112	1	1	0.189
73	-1	1	5972934	11943734	0.11112	2	0	0.872
74	-1	1	7179538	14356938	0.15557	1	1	0.021
75	-1	1	23069041	46135941	0.15557	2	0	0.260
76	-1	2	62984745	125967345	0.21780	2	1	0.631
77	-1	1	40180748	80359348	0.21780	1	1	0.313
78	-1	1	85413952	170825752	0.15557	1	1	0.281
79	-1	2	27980396	55958696	0.15557	2	1	0.051
80	-1	2	46475799	92949499	0.11112	2	1	0.037
81	-1	2	63726103	127450103	0.11112	2	1	0.195
82	-1	1	96999806	193997506	0.07937	1	1	0.440
83	-1	1	55554810	111107510	0.07937	1	1	1.087
84	-1	1	78095914	156189714	0.05669	1	1	0.179
85	-1	1	9977217	19952317	0.05669	1	1	0.235
86	-1	2	47217320	94432520	0.04050	2	1	0.508
87	-1	1	12435824	24869524	0.04050	1	1	0.523
88	-1	1	78981128	157960128	0.02893	2	0	0.346
89	-1	2	28224131	56446131	0.04050	2	1	0.915
90	-1	1	33419235	66836335	0.04050	1	1	0.385
91	-1	2	86657239	173312339	0.02893	1	0	0.521
92	-1	1	53224943	106447743	0.04050	2	0	0.398
93	-1	2	7748446	15494746	0.05669	1	0	1.028
94	-1	2	24950050	49897950	0.07937	2	1	1.638
95	-1	2	3466496	6930896	0.07937	2	1	0.398
96	-1	2	56697300	113392500	0.05669	2	1	0.002
97	-1	1	71264703	142527303	0.05669	1	1	0.244
98	-1	1	9849106	19696106	0.04050	2	0	0.121
99	-1	2	36401609	72801109	0.05669	1	0	1.187
100	-1	2	69589114	139176114	0.07937	1	0	0.263
101	-1	1	50234103	100466103	0.10144	1	1	0.246
102	-1	2	78681506	157360906	0.04644	2	1	0.286
103	-1	2	21244009	42485909	0.10144	2	1	0.002
104	-1	1	35839212	71676312	0.04644	1	1	0.229
105	-1	1	73047716	146093316	0.04644	1	1	0.002
106	-1	1	87596419	175190719	0.10144	1	1	0.777
107	-1	2	79487323	158972523	0.10144	2	1	0.245
108	-1	1	18021926	36041726	0.04644	1	1	0.279
109	-1	2	60587430	121172730	0.10144	1	0	0.421
110	-1	1	16493933	32985733	0.04644	1	1	0.776
111	-1	2	8372237	16742337	0.10144	2	1	0.075
112	-1	1	29611140	59220140	0.04644	2	0	0.835
113	-1	2	26777844	53553544	0.04644	2	1	1.622
114	-1	2	2649449	5296749	0.10144	1	0	0.462
115	-1	1	62539953	125077753	0.04644	1	1	0.758
116	-1	2	53113398	106224698	0.10144	1	0	0.317
117	-1	1	98308901	196615701	0.04644	1	1	0.725
118	-1	1	84897905	169793705	0.10144	1	1	0.357
119	-1	1	34085208	68168308	0.04644	1	1	0.017
120	-1	2	49999311	99996511	0.10144	1	0	0.524
121	-1	1	16552915	33103715	0.04644	1	1	0.447
122	-1	2	75114119	150226119	0.10144	2	1	0.620
123	-1	1	50990223	101978323	0.04644	1	1	0.350
124	-1	2	217826	433526	0.10144	1	0	0.661
125	-1	1	80110630	160219130	0.04644	1	1	0.777
126	-1	2	71978334	143954534	0.10144	2	1	0.616
127	-1	2	47858937	95715737	0.10144	2	1	0.002
128	-1	2	62431841	124861541	0.04644	2	1	0.630
129	-1	1	39633744	79265344	0.04644	1	1	0.536
130	-1	1	7520648	15039148	0.10144	1	1	0.480
131	-1	1	70081052	140159952	0.04644	1	1	0.513
132	-1	2	35301055	70599955	0.10144	1	0	0.505
133	-1	1	538000	1073900	0.04644	1	1	0.589
134	-1	2	73716104	147430104	0.10144	2	1	0.793
135	-1	2	66972708	133943308	0.04644	2	1	0.798
136	-1	1	61488112	122974112	0.10144	1	1	0.409
137	-1	2	16059015	32115915	0.10144	2	1	0.678
138	-1	2	98601619	197201119	0.04644	1	0	0.441
139	-1	1	57182923	114363723	0.10144	1	1	0.309
140	-1	1	2375126	4748126	0.04644	2	0	0.008
141	-1	2	16927029	33851929	0.10144	2	1	0.542
142	-1	2	84838933	169675733	0.04644	2	1	1.013
143	-1	1	700437	1398737	0.04644	2	0	0.535
144	-1	2	68569441	137136741	0.10144	2	1	1.536
145	-1	2	36455345	72908545	0.10144	2	1	0.390
146	-1	2	89654649	179307149	0.04644	2	1	0.763
147	-1	1	80212053	160421953	0.10144	2	0	0.625
148	-1	2	57439757	114877357	0.04644	2	1	0.499
149	-1	2	21311701	42621301	0.04644	2	1	0.899
150	-1	2	25194805	50387505	0.10144	2	1	0.629
151	101	1	50234103	100466103	0.10144	1	1	0.023
152	102	2	78681506	157360906	0.04644	2	1	0.002
153	103	2	21244009	42485909	0.10144	2	1	0.102
154	104	1	35839212	71676312	0.04644	1	1	0.248
155	105	1	73047716	146093316	0.04644	1	1	0.024
156	106	1	87596419	175190719	0.10144	1	1	0.219
157	107	2	79487323	158972523	0.10144	2	1	0.302
158	108	1	18021926	36041726	0.04644	1	1	0.362
159	109	2	60587430	121172730	0.10144	1	0	1.368
160	110	1	16493933	32985733	0.04644	1	1	0.531
161	111	2	8372237	16742337	0.10144	2	1	0.002
162	112	1	29611140	59220140	0.04644	1	1	0.280
163	113	2	26777844	53553544	0.04644	2	1	0.937
164	114	2	2649449	5296749	0.10144	2	1	0.368
165	115	1	62539953	125077753	0.04644	2	0	0.520
166	116	2	53113398	106224698	0.10144	1	0	0.241
167	117	1	98308901	196615701	0.04644	1	1	0.331
168	118	1	84897905	169793705	0.10144	1	1	0.475
169	119	1	34085208	68168308	0.04644	1	1	0.419
170	120	2	49999311	99996511	0.10144	1	0	0.392
171	121	1	16552915	33103715	0.04644	1	1	0.282
172	122	2	75114119	150226119	0.10144	2	1	0.208
173	123	1	50990223	101978323	0.04644	1	1	0.789
174	124	2	217826	433526	0.10144	2	1	0.886
175	125	1	80110630	160219130	0.04644	2	0	0.470
176	126	2	71978334	143954534	0.10144	2	1	0.312
177	127	2	47858937	95715737	0.10144	2	1	0.224
178	128	2	62431841	124861541	0.04644	1	0	0.521
179	129	1	39633744	79265344	0.04644	2	0	1.268
180	130	1	7520648	15039148	0.10144	1	1	0.386
181	131	1	70081052	140159952	0.04644	1	1	0.308
182	132	2	35301055	70599955	0.10144	2	1	0.693
183	133	1	538000	1073900	0.04644	1	1	0.354
184	134	2	73716104	147430104	0.10144	2	1	0.405
185	135	2	66972708	133943308	0.04644	2	1	0.269
186	136	1	61488112	122974112	0.10144	1	1	0.748
187	137	2	16059015	32115915	0.10144	2	1	0.525
188	138	2	98601619	197201119	0.04644	1	0	0.753
189	139	1	57182923	114363723	0.10144	1	1	1.011
190	140	1	2375126	4748126	0.04644	2	0	0.441
191	141	2	16927029	33851929	0.10144	2	1	0.930
192	142	2	84838933	169675733	0.04644	2	1	0.585
193	143	1	700437	1398737	0.04644	1	1	0.724
194	144	2	68569441	137136741	0.10144	2	1	0.347
195	145	2	36455345	72908545	0.10144	2	1	0.398
196	146	2	89654649	179307149	0.04644	2	1	0.836
197	147	1	80212053	160421953	0.10144	2	0	0.328
198	148	2	57439757	114877357	0.04644	2	1	0.498
199	149	2	21311701	42621301	0.04644	2	1	0.819
200	150	2	25194805	50387505	0.10144	1	0	0.707
201	-1	1	54233019	108463919	0.10144	1	1	0.551
202	-1	1	13298422	26594722	0.04644	1	1	0.319
203	-1	1	59895526	119788926	0.10144	1	1	0.621
204	-1	2	35763629	71525129	0.04644	2	1	0.283
205	-1	1	78344233	156686333	0.04644	1	1	0.302
206	-1	2	22228036	44453936	0.10144	2	1	0.529
207	-1	1	88781640	177561140	0.04644	1	1	0.362
208	-1	1	39335543	78668943	0.10144	1	1	0.547
209	-1	1	8553747	17105347	0.04644	1	1	0.489
210	-1	1	71089151	142176151	0.10144	1	1	0.239
211	-1	2	9654054	19305954	0.10144	2	1	0.444
212	-1	2	68266158	136530158	0.04644	2	1	0.918
213	-1	1	74757562	149512962	0.04644	2	0	0.262
214	-1	1	14647306	29292506	0.10144	2	0	0.227
215	-1	2	51895210	103788310	0.04644	2	1	0.624
216	-1	2	27770313	55538513	0.10144	2	1	1.231
217	-1	1	64959218	129916318	0.04644	1	1	0.549
218	-1	2	34160421	68318721	0.10144	2	1	0.660
219	-1	1	14085025	28167925	0.10144	1	1	0.867
220	-1	2	15274429	30546729	0.04644	1	0	0.893
221	-1	2	19167133	38332133	0.10144	2	1	0.465
222	-1	1	80370237	160738337	0.04644	1	1	1.006
223	-1	2	94914141	189826141	0.10144	2	1	0.002
224	-1	1	9490544	18978944	0.04644	1	1	0.531
225	-1	1	77373048	154743948	0.10144	2	0	0.802
226	-1	2	71916052	143829952	0.04644	2	1	0.974
227	-1	2	83789256	167576356	0.10144	2	1	1.086
228	-1	1	6327560	12652960	0.04644	2	0	1.868
229	-1	2	7511506	15020906	0.04644	2	1	0.367
230	-1	2	58044910	116087710	0.10144	2	1	0.002
231	-1	1	72619813	145237513	0.10144	1	1	0.376
232	-1	2	24536016	49069916	0.04644	2	1	0.492
233	-1	2	88392120	176782120	0.04644	1	0	1.263
234	-1	1	28258124	56514124	0.10144	2	0	0.633
235	-1	2	5480428	10958728	0.10144	2	1	0.191
236	-1	1	38759131	77516131	0.04644	1	1	0.930
237	-1	1	46614135	93226135	0.10144	1	1	0.386
238	-1	2	99805839	199609539	0.04644	2	1	0.510
239	-1	2	65025143	130048143	0.04644	2	1	2.270
240	-1	2	6205948	12409748	0.10144	1	0	0.605
241	-1	1	80754252	161506352	0.10144	1	1	0.955
242	-1	2	89957956	179913756	0.04644	1	0	2.892
243	-1	1	93759962	187517762	0.04644	1	1	0.455
244	-1	1	53649507	107296907	0.10144	1	1	0.490
245	-1	2	16161110	32320110	0.04644	1	0	0.497
246	-1	1	80118414	160234714	0.10144	1	1	0.447
247	-1	1	38632817	77263517	0.04644	2	0	0.766
248	-1	1	29198921	58395721	0.10144	1	1	1.192
249	-1	2	62391226	124780326	0.04644	1	0	0.393
250	-1	2	15613029	31223929	0.10144	2	1	0.360
251	201	1	54233019	108463919	0.10144	1	1	0.584
252	202	1	13298422	26594722	0.04644	2	0	0.501
253	203	1	59895526	119788926	0.10144	1	1	0.273
254	204	2	35763629	71525129	0.04644	2	1	0.292
255	205	1	78344233	156686333	0.04644	1	1	0.205
256	206	2	22228036	44453936	0.10144	2	1	0.482
257	207	1	88781640	177561140	0.04644	1	1	0.424
258	208	1	39335543	78668943	0.10144	1	1	0.642
259	209	1	8553747	17105347	0.04644	1	1	1.066
260	210	1	71089151	142176151	0.10144	1	1	0.351
261	211	2	9654054	19305954	0.10144	2	1	0.562
262	212	2	68266158	136530158	0.04644	2	1	0.333
263	213	1	74757562	149512962	0.04644	2	0	1.141
264	214	1	14647306	29292506	0.10144	2	0	0.541
265	215	2	51895210	103788310	0.04644	2	1	0.182
266	216	2	27770313	55538513	0.10144	2	1	0.396
267	217	1	64959218	129916318	0.04644	1	1	0.801
268	218	2	34160421	68318721	0.10144	2	1	0.399
269	219	1	14085025	28167925	0.10144	1	1	0.667
270	220	2	15274429	30546729	0.04644	1	0	0.366
271	221	2	19167133	38332133	0.10144	2	1	0.336
272	222	1	80370237	160738337	0.04644	1	1	0.727
273	223	2	94914141	189826141	0.10144	2	1	0.407
274	224	1	9490544	18978944	0.04644	1	1	0.630
275	225	1	77373048	154743948	0.10144	2	0	0.918
276	226	2	71916052	143829952	0.04644	2	1	1.106
277	227	2	83789256	167576356	0.10144	2	1	0.285
278	228	1	6327560	12652960	0.04644	2	0	0.257
279	229	2	7511506	15020906	0.04644	1	0	0.696
280	230	2	58044910	116087710	0.10144	2	1	0.391
281	231	1	72619813	145237513	0.10144	1	1	0.480
282	232	2	24536016	49069916	0.04644	1	0	0.703
283	233	2	88392120	176782120	0.04644	2	1	0.972
284	234	1	28258124	56514124	0.10144	2	0	0.891
285	235	2	5480428	10958728	0.10144	2	1	0.578
286	236	1	38759131	77516131	0.04644	1	1	0.650
287	237	1	46614135	93226135	0.10144	1	1	0.724
288	238	2	99805839	199609539	0.04644	2	1	1.347
289	239	2	65025143	130048143	0.04644	2	1	1.165
290	240	2	6205948	12409748	0.10144	2	1	0.776
291	241	1	80754252	161506352	0.10144	2	0	2.639
292	242	2	89957956	179913756	0.04644	2	1	0.207
293	243	1	93759962	187517762	0.04644	1	1	0.340
294	244	1	53649507	107296907	0.10144	1	1	0.550
295	245	2	16161110	32320110	0.04644	2	1	0.716
296	246	1	80118414	160234714	0.10144	1	1	0.994
297	247	1	38632817	77263517	0.04644	2	0	3.399
298	248	1	29198921	58395721	0.10144	1	1	0.511
299	249	2	62391226	124780326	0.04644	2	1	0.413
300	250	2	15613029	31223929	0.10144	2	1	0.376
301	-1	2	30980453	61958753	0.04644	2	1	0.379
302	-1	1	72734457	145466757	0.10144	1	1	0.275
303	-1	1	13966560	27930960	0.04644	1	1	0.058
304	-1	2	33870363	67738563	0.10144	2	1	0.234
305	-1	1	71109367	142216567	0.04644	1	1	0.281
306	-1	1	13681411	27360711	0.10144	1	1	0.208
307	-1	1	48240114	96478114	0.04644	2	0	0.519
308	-1	1	14792218	29582318	0.10144	1	1	0.500
309	-1	2	78680522	157358922	0.04644	2	1	0.787
310	-1	2	71898326	143794526	0.10144	2	1	0.140
311	-1	1	99755929	199509729	0.04644	1	1	0.294
312	-1	2	43670932	87339732	0.10144	2	1	0.612
313	-1	2	19564536	39126936	0.10144	2	1	2.894
314	-1	1	23363742	46725342	0.04644	1	1	0.558
315	-1	2	93919446	187836746	0.10144	2	1	0.249
316	-1	2	32497849	64993549	0.04644	2	1	0.251
317	-1	2	72377453	144752753	0.04644	2	1	0.453
318	-1	2	32266056	64529956	0.10144	2	1	0.340
319	-1	1	80160860	160319560	0.10144	1	1	0.698
320	-1	2	64055764	128109364	0.04644	1	0	0.629
321	-1	2	41295467	82588767	0.04644	2	1	0.343
322	-1	1	89132671	178263171	0.10144	1	1	0.815
323	-1	1	85029216	170056316	0.10144	2	0	6.811
324	-1	1	80713926	161425726	0.04644	1	1	0.332
325	-1	1	28609729	57217329	0.04644	1	1	0.206
326	-1	2	63179433	126356733	0.10144	2	1	0.337
327	-1	1	11050536	22098936	0.04644	1	1	0.583
328	-1	1	82943340	165884540	0.10144	1	1	0.633
329	-1	2	60144444	120286744	0.04644	2	1	0.787
330	-1	1	53381848	106761548	0.10144	2	0	0.771
331	-1	1	45268051	90533951	0.04644	1	1	0.654
332	-1	1	25166155	50330155	0.10144	1	1	0.387
333	-1	1	78372059	156741959	0.10144	1	1	0.356
334	-1	1	27604162	55206162	0.04644	2	0	4.388
335	-1	1	80680770	161359370	0.10144	1	1	0.481
336	-1	2	43241614	86481114	0.04644	2	1	7.216
337	-1	1	78931325	157860525	0.04644	2	0	0.786
338	-1	1	72134329	144266529	0.10144	1	1	0.353
339	-1	2	21345632	42689132	0.04644	1	0	1.688
340	-1	2	3834137	7666137	0.10144	2	1	0.307
341	-1	1	49098240	98194340	0.04644	2	0	7.094
342	-1	1	72783251	145564351	0.10144	1	1	0.298
343	-1	2	16678854	33355554	0.04644	1	0	0.257
344	-1	2	56576158	113150158	0.10144	2	1	0.211
345	-1	2	91107661	182213161	0.04644	2	1	4.189
346	-1	2	24205568	48408968	0.10144	1	0	1.697
347	-1	2	8084914	16167714	0.10144	2	1	5.779
348	-1	1	99823423	199644723	0.04644	2	0	0.655
349	-1	2	79676827	159351527	0.04644	2	1	1.131
350	-1	2	7548931	15095731	0.10144	2	1	8.058
351	301	2	30980453	61958753	0.04644	2	1	0.299
352	302	1	72734457	145466757	0.10144	1	1	0.286
353	303	1	13966560	27930960	0.04644	1	1	0.326
354	304	2	33870363	67738563	0.10144	2	1	0.246
355	305	1	71109367	142216567	0.04644	1	1	0.775
356	306	1	13681411	27360711	0.10144	1	1	1.167
357	307	1	48240114	96478114	0.04644	1	1	0.721
358	308	1	14792218	29582318	0.10144	2	0	4.369
359	309	2	78680522	157358922	0.04644	2	1	0.486
360	310	2	71898326	143794526	0.10144	2	1	0.439
361	311	1	99755929	199509729	0.04644	2	0	0.734
362	312	2	43670932	87339732	0.10144	2	1	0.546
363	313	2	19564536	39126936	0.10144	1	0	6.980
364	314	1	23363742	46725342	0.04644	1	1	1.442
365	315	2	93919446	187836746	0.10144	2	1	0.002
366	316	2	32497849	64993549	0.04644	2	1	0.564
367	317	2	72377453	144752753	0.04644	2	1	1.087
368	318	2	32266056	64529956	0.10144	2	1	0.777
369	319	1	80160860	160319560	0.10144	2	0	9.247
370	320	2	64055764	128109364	0.04644	2	1	0.329
371	321	2	41295467	82588767	0.04644	2	1	0.036
372	322	1	89132671	178263171	0.10144	1	1	0.520
373	323	1	85029216	170056316	0.10144	1	1	0.421
374	324	1	80713926	161425726	0.04644	1	1	0.361
375	325	1	28609729	57217329	0.04644	2	0	5.597
376	326	2	63179433	126356733	0.10144	2	1	0.002
377	327	1	11050536	22098936	0.04644	1	1	2.471
378	328	1	82943340	165884540	0.10144	2	0	9.440
379	329	2	60144444	120286744	0.04644	2	1	0.356
380	330	1	53381848	106761548	0.10144	1	1	0.925
381	331	1	45268051	90533951	0.04644	2	0	0.426
382	332	1	25166155	50330155	0.10144	1	1	0.002
383	333	1	78372059	156741959	0.10144	1	1	0.729
384	334	1	27604162	55206162	0.04644	2	0	0.002
385	335	1	80680770	161359370	0.10144	1	1	0.456
386	336	2	43241614	86481114	0.04644	2	1	6.332
387	337	1	78931325	157860525	0.04644	1	1	0.332
388	338	1	72134329	144266529	0.10144	1	1	0.406
389	339	2	21345632	42689132	0.04644	2	1	0.214
390	340	2	3834137	7666137	0.10144	2	1	0.231
391	341	1	49098240	98194340	0.04644	1	1	0.494
392	342	1	72783251	145564351	0.10144	2	0	10.850
393	343	2	16678854	33355554	0.04644	2	1	0.285
394	344	2	56576158	113150158	0.10144	2	1	0.002
395	345	2	91107661	182213161	0.04644	2	1	1.027
396	346	2	24205568	48408968	0.10144	2	1	5.552
397	347	2	8084914	16167714	0.10144	2	1	0.946
398	348	1	99823423	199644723	0.04644	2	0	0.668
399	349	2	79676827	159351527	0.04644	1	0	0.219
400	350	2	7548931	15095731	0.10144	1	0	0.629
401	-1	2	83753096	167504096	0.10144	2	1	0.143
402	-1	2	2876299	5750499	0.04644	2	1	0.264
403	-1	1	42733602	85465102	0.04644	1	1	0.611
404	-1	1	17287306	34572506	0.10144	1	1	0.002
405	-1	1	31891009	63779909	0.04644	2	0	0.831
406	-1	1	29082013	58161913	0.10144	1	1	0.223
407	-1	2	64956817	129911517	0.10144	2	1	0.296
408	-1	2	8899161	17796261	0.04644	1	0	0.692
409	-1	2	92755865	185509665	0.04644	2	1	0.286
410	-1	1	35346168	70690268	0.10144	1	1	0.302
411	-1	2	79230072	158458072	0.04644	2	1	0.442
412	-1	2	37784775	75567475	0.10144	2	1	0.377
413	-1	1	89669779	179337479	0.04644	2	0	0.245
414	-1	1	28220082	56438082	0.10144	1	1	0.280
415	-1	1	70770386	141538686	0.04644	1	1	0.308
416	-1	2	16018789	32035489	0.10144	2	1	0.400
417	-1	2	70571893	141141693	0.04644	2	1	0.916
418	-1	1	75808897	151615697	0.10144	1	1	0.790
419	-1	2	69015001	138027901	0.04644	2	1	0.256
420	-1	2	8908204	17814304	0.10144	2	1	0.852
421	-1	1	8764608	17527108	0.04644	2	0	1.892
422	-1	2	12598413	25194713	0.10144	1	0	0.219
423	-1	2	48510716	97019316	0.10144	2	1	0.258
424	-1	1	88401320	176800520	0.04644	1	1	0.762
425	-1	1	78979865	157957665	0.04644	2	0	0.378
426	-1	2	30838568	61675068	0.10144	1	0	0.616
427	-1	2	6727972	13453872	0.10144	2	1	1.540
428	-1	2	74564177	149126277	0.04644	2	1	0.888
429	-1	2	77076781	154151481	0.10144	2	1	2.129
430	-1	2	3583186	7164286	0.04644	2	1	0.451
431	-1	1	63503390	127004690	0.04644	2	0	3.695
432	-1	2	47269096	94536096	0.10144	2	1	0.286
433	-1	1	89841500	179680900	0.04644	2	0	3.445
434	-1	2	48318406	96634706	0.10144	2	1	0.504
435	-1	2	13531210	27060310	0.10144	2	1	0.790
436	-1	2	6753114	13504114	0.04644	2	1	0.739
437	-1	2	94630418	189258718	0.04644	2	1	0.358
438	-1	1	45199321	90396521	0.10144	1	1	0.218
439	-1	1	80987966	161973866	0.04644	1	1	0.289
440	-1	1	23590869	47179669	0.10144	1	1	0.544
441	-1	1	91462873	182923673	0.04644	2	0	3.030
442	-1	1	8684679	17367279	0.10144	1	1	0.235
443	-1	1	45896782	91791482	0.04644	2	0	0.362
444	-1	1	96465886	192929686	0.10144	1	1	0.422
445	-1	2	52322890	104643690	0.10144	1	0	5.323
446	-1	1	98760098	197518098	0.04644	1	1	0.292
447	-1	2	42640701	85279301	0.04644	2	1	0.216
448	-1	1	78547105	157092105	0.10144	1	1	6.049
449	-1	2	98220114	196438114	0.10144	2	1	0.654
450	-1	2	78126618	156251118	0.04644	1	0	0.536
451	401	2	83753096	167504096	0.10144	2	1	0.596
452	402	2	2876299	5750499	0.04644	2	1	0.557
453	403	1	42733602	85465102	0.04644	1	1	0.185
454	404	1	17287306	34572506	0.10144	1	1	0.576
455	405	1	31891009	63779909	0.04644	1	1	0.457
456	406	1	29082013	58161913	0.10144	1	1	0.022
457	407	2	64956817	129911517	0.10144	2	1	0.215
458	408	2	8899161	17796261	0.04644	2	1	1.322
459	409	2	92755865	185509665	0.04644	2	1	0.490
460	410	1	35346168	70690268	0.10144	1	1	0.002
461	411	2	79230072	158458072	0.04644	2	1	0.539
462	412	2	37784775	75567475	0.10144	2	1	0.572
463	413	1	89669779	179337479	0.04644	2	0	0.307
464	414	1	28220082	56438082	0.10144	1	1	0.399
465	415	1	70770386	141538686	0.04644	1	1	1.768
466	416	2	16018789	32035489	0.10144	2	1	0.104
467	417	2	70571893	141141693	0.04644	2	1	0.861
468	418	1	75808897	151615697	0.10144	1	1	0.586
469	419	2	69015001	138027901	0.04644	2	1	0.002
470	420	2	8908204	17814304	0.10144	1	0	7.647
471	421	1	8764608	17527108	0.04644	2	0	0.420
472	422	2	12598413	25194713	0.10144	1	0	0.325
473	423	2	48510716	97019316	0.10144	2	1	0.369
474	424	1	88401320	176800520	0.04644	1	1	0.611
475	425	1	78979865	157957665	0.04644	2	0	7.238
476	426	2	30838568	61675068	0.10144	1	0	0.445
477	427	2	6727972	13453872	0.10144	2	1	0.246
478	428	2	74564177	149126277	0.04644	2	1	0.460
479	429	2	77076781	154151481	0.10144	2	1	0.371
480	430	2	3583186	7164286	0.04644	1	0	7.848
481	431	1	63503390	127004690	0.04644	2	0	0.576
482	432	2	47269096	94536096	0.10144	2	1	0.029
483	433	1	89841500	179680900	0.04644	2	0	0.232
484	434	2	48318406	96634706	0.10144	1	0	0.608
485	435	2	13531210	27060310	0.10144	2	1	0.620
486	436	2	6753114	13504114	0.04644	2	1	0.002
487	437	2	94630418	189258718	0.04644	2	1	5.449
488	438	1	45199321	90396521	0.10144	2	0	0.666
489	439	1	80987966	161973866	0.04644	1	1	0.613
490	440	1	23590869	47179669	0.10144	1	1	0.824
491	441	1	91462873	182923673	0.04644	2	0	0.362
492	442	1	8684679	17367279	0.10144	1	1	0.682
493	443	1	45896782	91791482	0.04644	1	1	2.775
494	444	1	96465886	192929686	0.10144	2	0	5.812
495	445	2	52322890	104643690	0.10144	2	1	1.076
496	446	1	98760098	197518098	0.04644	2	0	0.497
497	447	2	42640701	85279301	0.04644	2	1	0.279
498	448	1	78547105	157092105	0.10144	1	1	0.351
499	449	2	98220114	196438114	0.10144	2	1	0.470
500	450	2	78126618	156251118	0.04644	1	0	0.639
% finished 24-Feb-2015 15:12:07
