# Supplementary material for: Posterior Probability Matching and Human Perceptual Decision Making
Source: PLoS Comput Biol. 2015 Jun 16;11(6):e1004342. doi: 10.1371/journal.pcbi.1004342 (PMC4469678; doi:10.1371/journal.pcbi.1004342)
Supplement: S1 Data — This MATLAB code reproduces the results from Experiment 1 shown in Fig 3a and the results from Experiment 2 shown in Fig 3b. (ZIP) [file pcbi.1004342.s004.zip › ploscb2015/data/experiment2_subject02.txt]

% 02-Mar-2015 11:10:46
% trial matchtrial target_interval randseed randnseed signal_contrast response correct rt
1	-1	2	34343853	68685653	0.42688	2	1	0.357
2	-1	1	75681057	151360057	0.42688	1	1	0.263
3	-1	1	16838760	33675460	0.30491	1	1	0.497
4	-1	2	81894664	163787264	0.30491	2	1	1.168
5	-1	2	12436768	24871468	0.21780	1	0	0.349
6	-1	2	61685172	123368272	0.30491	2	1	0.299
7	-1	2	5565575	11129075	0.30491	2	1	0.315
8	-1	2	50813079	101624079	0.21780	2	1	0.261
9	-1	2	90686682	181371282	0.21780	2	1	0.292
10	-1	2	34562385	69122685	0.15557	2	1	1.320
11	-1	2	81091490	162180890	0.15557	2	1	0.308
12	-1	1	26336693	52671293	0.11112	1	1	0.243
13	-1	1	64889097	129776097	0.11112	1	1	1.706
14	-1	2	50082502	100162902	0.07937	1	0	1.784
15	-1	1	41894847	83787647	0.11112	1	1	2.556
16	-1	1	11023753	22045453	0.11112	1	1	2.210
17	-1	2	45564058	91126058	0.07937	2	1	2.096
18	-1	1	69413664	138825264	0.07937	1	1	2.900
19	-1	2	73230270	146458470	0.05669	1	0	3.679
20	-1	1	55679177	111356277	0.07937	1	1	1.614
21	-1	1	31534481	63066881	0.07937	1	1	0.625
22	-1	1	7416685	14831285	0.05669	1	1	0.333
23	-1	1	55310089	110618089	0.05669	1	1	0.891
24	-1	2	57802393	115602693	0.04050	1	0	4.912
25	-1	2	62936201	125870301	0.05669	1	0	0.618
26	-1	1	38824445	77646845	0.07937	2	0	1.765
27	-1	1	29339950	58677850	0.11112	1	1	0.831
28	-1	2	26542854	53083654	0.11112	2	1	3.124
29	-1	1	53022361	106042661	0.07937	1	1	2.352
30	-1	2	2184266	4366466	0.07937	1	0	1.696
31	-1	1	86027971	172053871	0.11112	2	0	3.035
32	-1	1	3176077	6350077	0.15557	1	1	2.252
33	-1	1	43005082	86008082	0.15557	1	1	2.108
34	-1	2	68157488	136312888	0.11112	2	1	0.335
35	-1	2	16049391	32096691	0.11112	2	1	1.895
36	-1	2	19880796	39759496	0.07937	1	0	0.592
37	-1	2	93133700	186265300	0.11112	2	1	2.260
38	-1	1	32953246	65904446	0.11112	1	1	0.518
39	-1	1	98165950	196329850	0.07937	1	1	0.917
40	-1	2	3337654	6673254	0.07937	1	0	4.650
41	-1	1	81795362	163588662	0.11112	1	1	1.682
42	-1	2	64330367	128658667	0.11112	1	0	1.682
43	-1	2	46819771	93637471	0.15557	1	0	0.390
44	-1	1	47675	93275	0.21780	1	1	5.532
45	-1	1	67823084	135644084	0.21780	1	1	4.135
46	-1	1	95559491	191116891	0.15557	1	1	0.716
47	-1	1	80771195	161540295	0.15557	1	1	0.734
48	-1	2	68660299	137318499	0.11112	2	1	0.849
49	-1	1	67209603	134417103	0.11112	1	1	0.868
50	-1	1	68404148	136806248	0.07937	2	0	1.809
51	-1	2	42771388	85540688	0.11112	2	1	1.823
52	-1	1	29657493	59312893	0.11112	1	1	0.344
53	-1	2	77521797	155041497	0.07937	2	1	0.320
54	-1	2	24113700	48225300	0.07937	2	1	0.026
55	-1	1	41327603	82653103	0.05669	1	1	1.782
56	-1	2	33203149	66404249	0.05669	1	0	1.194
57	-1	2	66417754	132833454	0.07937	2	1	1.859
58	-1	1	66237259	132472459	0.07937	1	1	1.258
59	-1	1	6093763	12185463	0.05669	2	0	0.888
60	-1	2	8652367	17302667	0.07937	1	0	0.271
61	-1	1	49876470	99750870	0.11112	1	1	1.743
62	-1	1	37729375	75456675	0.11112	2	0	0.587
63	-1	1	10940379	21878679	0.15557	1	1	0.625
64	-1	2	86822383	173642683	0.15557	2	1	1.230
65	-1	2	24059187	48116287	0.11112	2	1	1.269
66	-1	1	65203092	130404092	0.11112	1	1	1.888
67	-1	2	67723797	135445497	0.07937	1	0	2.104
68	-1	1	91535002	183067902	0.11112	1	1	0.793
69	-1	2	84749306	169496506	0.11112	1	0	0.990
70	-1	1	97974551	195947051	0.15557	1	1	0.052
71	-1	2	17879554	35757054	0.15557	2	1	0.284
72	-1	2	60427658	120853258	0.11112	2	1	1.496
73	-1	1	24290162	48578262	0.11112	1	1	0.771
74	-1	1	14816366	29630666	0.07937	1	1	0.421
75	-1	1	70720570	141439070	0.07937	1	1	0.249
76	-1	2	9264273	18526473	0.05669	2	1	0.318
77	-1	2	54502277	109002477	0.05669	2	1	1.074
78	-1	2	75695381	151388681	0.04050	1	0	1.440
79	-1	1	34247085	68492085	0.05669	1	1	0.624
80	-1	1	10120989	20239889	0.05669	1	1	1.637
81	-1	1	87280494	174558894	0.04050	2	0	0.397
82	-1	1	40553597	81105097	0.05669	1	1	1.207
83	-1	2	75088602	150175102	0.05669	2	1	1.778
84	-1	2	66908507	133814907	0.04050	1	0	0.662
85	-1	2	46799351	93596651	0.05669	2	1	1.060
86	-1	2	66674556	133347056	0.05669	1	0	3.860
87	-1	1	66458763	132915463	0.07937	1	1	2.477
88	-1	2	27564868	55127668	0.07937	2	1	1.015
89	-1	2	43484372	86966672	0.05669	2	1	0.594
90	-1	1	16704176	33406276	0.05669	2	0	0.190
91	-1	1	49915879	99829679	0.07937	1	1	1.606
92	-1	2	24468784	48935484	0.07937	2	1	1.475
93	-1	1	85638289	171274489	0.05669	1	1	0.699
94	-1	1	69487193	138972293	0.05669	2	0	0.640
95	-1	2	48070396	96138696	0.07937	2	1	1.963
96	-1	1	58545102	117088102	0.07937	2	0	5.308
97	-1	1	3616251	7230451	0.11112	1	1	1.279
98	-1	1	46145655	92289255	0.11112	1	1	0.126
99	-1	2	72657559	145313059	0.07937	2	1	0.922
100	-1	2	79270263	158538463	0.07937	2	1	1.391
101	-1	1	53538455	107074855	0.05867	1	1	0.736
102	-1	2	30955458	61908858	0.12814	2	1	0.892
103	-1	1	34807662	69613262	0.12814	1	1	0.341
104	-1	2	82694166	165386266	0.05867	2	1	0.764
105	-1	1	73236570	146471070	0.05867	2	0	1.439
106	-1	1	31746774	63491474	0.12814	1	1	0.893
107	-1	2	35627878	71253678	0.05867	1	0	0.836
108	-1	1	32841882	65681682	0.12814	1	1	0.948
109	-1	1	42047686	84093286	0.12814	1	1	0.827
110	-1	1	39266490	78530890	0.05867	1	1	0.512
111	-1	1	4473594	8945094	0.05867	2	0	0.934
112	-1	1	12343598	24685098	0.12814	1	1	0.746
113	-1	1	1559302	3116502	0.05867	1	1	2.390
114	-1	1	54690908	109379708	0.12814	1	1	0.211
115	-1	1	89230611	178459111	0.05867	2	0	0.285
116	-1	2	31825855	63649655	0.12814	2	1	0.426
117	-1	2	89069159	178136259	0.05867	2	1	0.401
118	-1	1	43628362	87254662	0.12814	1	1	1.387
119	-1	2	96823467	193644867	0.05867	2	1	1.547
120	-1	2	66000472	131998872	0.12814	2	1	2.380
121	-1	2	17824577	35647077	0.12814	2	1	0.360
122	-1	2	68363081	136724081	0.05867	2	1	0.679
123	-1	1	50937585	101873085	0.05867	1	1	0.162
124	-1	1	81500488	162998888	0.12814	1	1	1.165
125	-1	1	12032192	24062292	0.05867	1	1	0.573
126	-1	2	83900196	167798296	0.12814	1	0	0.321
127	-1	1	30472699	60943299	0.05867	1	1	0.804
128	-1	1	25022103	50042103	0.12814	1	1	0.605
129	-1	2	99566407	199130707	0.12814	2	1	0.256
130	-1	1	39461110	78920110	0.05867	1	1	2.686
131	-1	2	21943557	43885057	0.12814	2	1	3.128
132	-1	2	48439863	96877663	0.05867	2	1	1.453
133	-1	2	8281868	16561668	0.12814	1	0	1.860
134	-1	2	8125373	16248673	0.05867	2	1	1.531
135	-1	1	76014678	152027278	0.05867	1	1	1.791
136	-1	1	69162983	138323883	0.12814	1	1	0.877
137	-1	2	70347987	140693887	0.05867	1	0	0.567
138	-1	2	40901790	81801490	0.12814	2	1	1.002
139	-1	1	55440395	110878695	0.12814	1	1	1.513
140	-1	1	20615599	41229099	0.05867	1	1	0.990
141	-1	1	33854603	67707103	0.05867	1	1	3.294
142	-1	2	77672410	155342710	0.12814	1	0	0.491
143	-1	2	40214254	80426454	0.12814	2	1	3.099
144	-1	1	64003261	128004461	0.05867	1	1	3.745
145	-1	2	53157868	106313668	0.05867	1	0	1.399
146	-1	1	7673872	15345672	0.12814	1	1	3.010
147	-1	1	22091378	44180678	0.12814	1	1	0.902
148	-1	2	25974682	51947282	0.05867	2	1	0.893
149	-1	2	29858686	59715286	0.12814	2	1	3.333
150	-1	2	77692793	155383493	0.05867	2	1	1.030
151	101	1	53538455	107074855	0.05867	1	1	1.745
152	102	2	30955458	61908858	0.12814	2	1	0.233
153	103	1	34807662	69613262	0.12814	1	1	1.093
154	104	2	82694166	165386266	0.05867	2	1	2.142
155	105	1	73236570	146471070	0.05867	2	0	0.733
156	106	1	31746774	63491474	0.12814	1	1	0.431
157	107	2	35627878	71253678	0.05867	1	0	0.596
158	108	1	32841882	65681682	0.12814	1	1	0.846
159	109	1	42047686	84093286	0.12814	2	0	1.698
160	110	1	39266490	78530890	0.05867	1	1	1.867
161	111	1	4473594	8945094	0.05867	1	1	0.614
162	112	1	12343598	24685098	0.12814	1	1	0.431
163	113	1	1559302	3116502	0.05867	1	1	1.180
164	114	1	54690908	109379708	0.12814	1	1	0.529
165	115	1	89230611	178459111	0.05867	2	0	3.007
166	116	2	31825855	63649655	0.12814	2	1	2.126
167	117	2	89069159	178136259	0.05867	2	1	1.003
168	118	1	43628362	87254662	0.12814	2	0	5.565
169	119	2	96823467	193644867	0.05867	2	1	1.858
170	120	2	66000472	131998872	0.12814	1	0	0.786
171	121	2	17824577	35647077	0.12814	2	1	0.779
172	122	2	68363081	136724081	0.05867	2	1	1.192
173	123	1	50937585	101873085	0.05867	1	1	2.757
174	124	1	81500488	162998888	0.12814	1	1	0.834
175	125	1	12032192	24062292	0.05867	1	1	0.767
176	126	2	83900196	167798296	0.12814	1	0	0.473
177	127	1	30472699	60943299	0.05867	1	1	0.495
178	128	1	25022103	50042103	0.12814	1	1	0.456
179	129	2	99566407	199130707	0.12814	2	1	0.493
180	130	1	39461110	78920110	0.05867	1	1	1.062
181	131	2	21943557	43885057	0.12814	2	1	0.813
182	132	2	48439863	96877663	0.05867	1	0	1.928
183	133	2	8281868	16561668	0.12814	1	0	1.395
184	134	2	8125373	16248673	0.05867	2	1	0.295
185	135	1	76014678	152027278	0.05867	1	1	2.729
186	136	1	69162983	138323883	0.12814	1	1	0.780
187	137	2	70347987	140693887	0.05867	1	0	1.034
188	138	2	40901790	81801490	0.12814	2	1	1.825
189	139	1	55440395	110878695	0.12814	1	1	2.537
190	140	1	20615599	41229099	0.05867	1	1	0.841
191	141	1	33854603	67707103	0.05867	1	1	0.366
192	142	2	77672410	155342710	0.12814	2	1	1.845
193	143	2	40214254	80426454	0.12814	2	1	3.800
194	144	1	64003261	128004461	0.05867	1	1	2.087
195	145	2	53157868	106313668	0.05867	1	0	0.384
196	146	1	7673872	15345672	0.12814	1	1	1.479
197	147	1	22091378	44180678	0.12814	1	1	0.228
198	148	2	25974682	51947282	0.05867	1	0	0.322
199	149	2	29858686	59715286	0.12814	2	1	0.951
200	150	2	77692793	155383493	0.05867	2	1	1.145
201	-1	2	10499097	20996097	0.12814	2	1	0.554
202	-1	1	70935601	141869101	0.05867	1	1	1.006
203	-1	2	85469205	170936305	0.12814	2	1	0.427
204	-1	2	42662308	85322508	0.05867	1	0	1.849
205	-1	2	41196013	82389913	0.05867	2	1	0.488
206	-1	1	3755417	7508717	0.12814	1	1	0.485
207	-1	2	66305762	132609462	0.05867	2	1	1.405
208	-1	1	20823166	41644266	0.12814	1	1	2.922
209	-1	2	27322272	54642472	0.05867	2	1	1.719
210	-1	1	13808377	27614677	0.12814	1	1	0.363
211	-1	1	64374381	128746681	0.12814	1	1	0.752
212	-1	2	53596685	107191285	0.05867	2	1	2.495
213	-1	1	17411590	34821090	0.05867	1	1	1.976
214	-1	2	29243795	58485495	0.12814	2	1	0.785
215	-1	2	22475599	44949099	0.12814	2	1	1.804
216	-1	1	17011004	34019904	0.05867	2	0	1.258
217	-1	2	56847009	113691909	0.05867	1	0	2.361
218	-1	1	7330514	14658914	0.12814	1	1	1.039
219	-1	2	25899518	51796918	0.12814	2	1	1.647
220	-1	2	4410764	8819464	0.05867	1	0	0.903
221	-1	2	8255168	16508268	0.05867	2	1	1.171
222	-1	2	40147172	80292272	0.12814	2	1	3.008
223	-1	1	54644579	109287079	0.12814	1	1	1.184
224	-1	2	86459783	172917483	0.05867	2	1	1.804
225	-1	2	81008088	162014088	0.05867	2	1	1.078
226	-1	2	2228892	4455692	0.12814	1	0	0.625
227	-1	2	78083896	156165696	0.05867	1	0	2.681
228	-1	1	60504702	121007302	0.12814	1	1	2.414
229	-1	2	16392707	32783307	0.05867	1	0	2.099
230	-1	2	40244312	80486512	0.12814	2	1	0.719
231	-1	2	26766716	53531316	0.05867	2	1	0.276
232	-1	2	68007820	136013520	0.12814	2	1	0.857
233	-1	1	67892465	135782865	0.05867	2	0	2.483
234	-1	1	30350770	60699470	0.12814	1	1	1.043
235	-1	2	48901574	97801074	0.05867	1	0	1.078
236	-1	2	71428979	142855879	0.12814	2	1	1.554
237	-1	2	40630783	81259483	0.05867	1	0	1.252
238	-1	2	80503288	161004488	0.12814	2	1	0.677
239	-1	1	61704192	123406292	0.12814	1	1	0.128
240	-1	1	88295795	176589495	0.05867	1	1	1.892
241	-1	1	92113200	184224300	0.12814	1	1	2.254
242	-1	2	31961605	63921105	0.05867	2	1	4.045
243	-1	1	50378413	100754713	0.05867	1	1	1.405
244	-1	2	4919817	9837517	0.12814	2	1	1.181
245	-1	1	36794721	73587321	0.12814	1	1	0.800
246	-1	1	31335866	62669666	0.05867	1	1	0.928
247	-1	2	37880570	75759070	0.12814	2	1	1.485
248	-1	1	394375	786675	0.05867	2	0	3.599
249	-1	1	74834182	149666282	0.05867	1	1	0.681
250	-1	2	57409086	114816086	0.12814	2	1	0.623
251	201	2	10499097	20996097	0.12814	2	1	0.033
252	202	1	70935601	141869101	0.05867	1	1	0.174
253	203	2	85469205	170936305	0.12814	2	1	0.274
254	204	2	42662308	85322508	0.05867	1	0	2.399
255	205	2	41196013	82389913	0.05867	2	1	0.329
256	206	1	3755417	7508717	0.12814	1	1	0.780
257	207	2	66305762	132609462	0.05867	2	1	0.674
258	208	1	20823166	41644266	0.12814	1	1	0.193
259	209	2	27322272	54642472	0.05867	2	1	0.754
260	210	1	13808377	27614677	0.12814	1	1	0.328
261	211	1	64374381	128746681	0.12814	1	1	0.303
262	212	2	53596685	107191285	0.05867	2	1	0.724
263	213	1	17411590	34821090	0.05867	1	1	0.729
264	214	2	29243795	58485495	0.12814	2	1	0.384
265	215	2	22475599	44949099	0.12814	2	1	0.837
266	216	1	17011004	34019904	0.05867	2	0	0.331
267	217	2	56847009	113691909	0.05867	2	1	1.648
268	218	1	7330514	14658914	0.12814	1	1	0.946
269	219	2	25899518	51796918	0.12814	2	1	1.072
270	220	2	4410764	8819464	0.05867	1	0	1.102
271	221	2	8255168	16508268	0.05867	2	1	1.284
272	222	2	40147172	80292272	0.12814	2	1	0.595
273	223	1	54644579	109287079	0.12814	1	1	0.992
274	224	2	86459783	172917483	0.05867	2	1	1.654
275	225	2	81008088	162014088	0.05867	1	0	1.051
276	226	2	2228892	4455692	0.12814	1	0	1.194
277	227	2	78083896	156165696	0.05867	2	1	3.085
278	228	1	60504702	121007302	0.12814	1	1	1.000
279	229	2	16392707	32783307	0.05867	1	0	0.252
280	230	2	40244312	80486512	0.12814	2	1	0.600
281	231	2	26766716	53531316	0.05867	2	1	0.063
282	232	2	68007820	136013520	0.12814	2	1	0.474
283	233	1	67892465	135782865	0.05867	2	0	1.093
284	234	1	30350770	60699470	0.12814	1	1	1.591
285	235	2	48901574	97801074	0.05867	2	1	1.303
286	236	2	71428979	142855879	0.12814	2	1	0.521
287	237	2	40630783	81259483	0.05867	2	1	0.263
288	238	2	80503288	161004488	0.12814	2	1	0.340
289	239	1	61704192	123406292	0.12814	1	1	0.272
290	240	1	88295795	176589495	0.05867	1	1	0.314
291	241	1	92113200	184224300	0.12814	1	1	0.225
292	242	2	31961605	63921105	0.05867	2	1	0.894
293	243	1	50378413	100754713	0.05867	1	1	0.951
294	244	2	4919817	9837517	0.12814	2	1	0.482
295	245	1	36794721	73587321	0.12814	1	1	0.489
296	246	1	31335866	62669666	0.05867	1	1	0.340
297	247	2	37880570	75759070	0.12814	2	1	0.384
298	248	1	394375	786675	0.05867	1	1	1.567
299	249	1	74834182	149666282	0.05867	1	1	0.676
300	250	2	57409086	114816086	0.12814	2	1	0.543
301	-1	1	19788482	39574882	0.05867	1	1	2.487
302	-1	1	73516488	147030888	0.12814	1	1	0.487
303	-1	1	36047091	72092091	0.12814	1	1	0.361
304	-1	2	86619395	173236695	0.05867	2	1	0.354
305	-1	1	35852598	71703098	0.05867	1	1	3.645
306	-1	2	14293705	28585305	0.12814	1	0	0.652
307	-1	1	94185309	188368509	0.05867	2	0	1.162
308	-1	1	24736013	49469913	0.12814	1	1	0.683
309	-1	1	7266217	14530317	0.12814	1	1	0.367
310	-1	1	57820621	115639121	0.05867	1	1	0.451
311	-1	2	16343224	32684324	0.05867	2	1	1.277
312	-1	1	57522670	115043270	0.12814	1	1	1.116
313	-1	2	82677874	165353674	0.05867	2	1	0.388
314	-1	2	35973777	71945477	0.12814	2	1	0.071
315	-1	2	57207081	114412081	0.05867	2	1	0.831
316	-1	2	54445385	108888685	0.12814	2	1	0.268
317	-1	1	95659988	191317888	0.12814	1	1	1.177
318	-1	2	27520392	55038692	0.05867	2	1	0.358
319	-1	1	76745896	153489696	0.05867	1	1	0.307
320	-1	1	22020699	44039299	0.12814	1	1	0.342
321	-1	2	69875903	139749703	0.12814	2	1	1.026
322	-1	1	87066407	174130707	0.05867	1	1	1.670
323	-1	1	68248412	136494712	0.12814	2	0	0.784
324	-1	1	60133716	120265316	0.05867	1	1	0.590
325	-1	2	33333319	66664519	0.05867	2	1	2.586
326	-1	2	6521725	13041325	0.12814	2	1	1.792
327	-1	2	99693671	199385271	0.12814	2	1	0.338
328	-1	2	47574974	95147874	0.05867	2	1	0.493
329	-1	2	11452478	22902878	0.12814	2	1	0.972
330	-1	1	23343582	46685082	0.05867	1	1	0.285
331	-1	1	65856086	131710086	0.05867	1	1	1.527
332	-1	1	32413290	64824490	0.12814	1	1	0.473
333	-1	2	93641894	187281694	0.12814	2	1	0.406
334	-1	2	48198497	96394897	0.05867	2	1	0.876
335	-1	2	49419101	98836101	0.12814	1	0	0.387
336	-1	1	2629305	5256505	0.05867	1	1	0.590
337	-1	2	75825809	151649509	0.05867	2	1	0.650
338	-1	2	54399913	108797713	0.12814	2	1	1.037
339	-1	1	71574017	143145917	0.12814	1	1	0.802
340	-1	2	66145721	132289321	0.05867	2	1	1.267
341	-1	1	7313625	14625125	0.05867	1	1	0.951
342	-1	2	16527929	33053729	0.12814	2	1	1.653
343	-1	2	96407275	192812475	0.05867	2	1	2.265
344	-1	1	37574780	75147480	0.12814	1	1	0.500
345	-1	2	1459984	2917884	0.05867	2	1	0.393
346	-1	2	54660488	109318888	0.12814	2	1	0.336
347	-1	1	2546491	5090891	0.05867	1	1	0.424
348	-1	1	58438095	116874095	0.12814	1	1	1.411
349	-1	1	14299499	28596899	0.12814	1	1	0.577
350	-1	1	86192403	172382703	0.05867	2	0	0.638
351	301	1	19788482	39574882	0.05867	1	1	2.245
352	302	1	73516488	147030888	0.12814	1	1	0.452
353	303	1	36047091	72092091	0.12814	1	1	0.162
354	304	2	86619395	173236695	0.05867	2	1	0.209
355	305	1	35852598	71703098	0.05867	1	1	0.790
356	306	2	14293705	28585305	0.12814	2	1	0.504
357	307	1	94185309	188368509	0.05867	2	0	0.678
358	308	1	24736013	49469913	0.12814	1	1	0.252
359	309	1	7266217	14530317	0.12814	1	1	0.329
360	310	1	57820621	115639121	0.05867	1	1	0.871
361	311	2	16343224	32684324	0.05867	2	1	0.874
362	312	1	57522670	115043270	0.12814	1	1	0.261
363	313	2	82677874	165353674	0.05867	1	0	1.339
364	314	2	35973777	71945477	0.12814	2	1	0.293
365	315	2	57207081	114412081	0.05867	2	1	1.386
366	316	2	54445385	108888685	0.12814	2	1	0.297
367	317	1	95659988	191317888	0.12814	1	1	1.315
368	318	2	27520392	55038692	0.05867	1	0	1.060
369	319	1	76745896	153489696	0.05867	1	1	0.224
370	320	1	22020699	44039299	0.12814	1	1	1.837
371	321	2	69875903	139749703	0.12814	2	1	0.521
372	322	1	87066407	174130707	0.05867	1	1	0.590
373	323	1	68248412	136494712	0.12814	2	0	0.673
374	324	1	60133716	120265316	0.05867	1	1	0.247
375	325	2	33333319	66664519	0.05867	2	1	0.495
376	326	2	6521725	13041325	0.12814	2	1	1.605
377	327	2	99693671	199385271	0.12814	2	1	0.966
378	328	2	47574974	95147874	0.05867	1	0	2.014
379	329	2	11452478	22902878	0.12814	2	1	0.805
380	330	1	23343582	46685082	0.05867	1	1	0.538
381	331	1	65856086	131710086	0.05867	1	1	0.965
382	332	1	32413290	64824490	0.12814	1	1	1.012
383	333	2	93641894	187281694	0.12814	2	1	0.242
384	334	2	48198497	96394897	0.05867	1	0	0.680
385	335	2	49419101	98836101	0.12814	2	1	0.434
386	336	1	2629305	5256505	0.05867	1	1	1.723
387	337	2	75825809	151649509	0.05867	2	1	0.861
388	338	2	54399913	108797713	0.12814	2	1	2.376
389	339	1	71574017	143145917	0.12814	1	1	0.739
390	340	2	66145721	132289321	0.05867	2	1	1.114
391	341	1	7313625	14625125	0.05867	1	1	1.992
392	342	2	16527929	33053729	0.12814	2	1	0.719
393	343	2	96407275	192812475	0.05867	1	0	0.937
394	344	1	37574780	75147480	0.12814	1	1	0.458
395	345	2	1459984	2917884	0.05867	2	1	0.314
396	346	2	54660488	109318888	0.12814	2	1	0.720
397	347	1	2546491	5090891	0.05867	1	1	0.444
398	348	1	58438095	116874095	0.12814	1	1	0.380
399	349	1	14299499	28596899	0.12814	1	1	0.261
400	350	1	86192403	172382703	0.05867	1	1	0.991
401	-1	2	2086194	4170294	0.12814	2	1	1.440
402	-1	2	50500499	100998899	0.05867	2	1	0.392
403	-1	1	3733202	7464302	0.05867	1	1	1.697
404	-1	2	87572407	175142707	0.12814	2	1	2.361
405	-1	2	38053712	76105312	0.05867	2	1	0.726
406	-1	2	24591016	49179916	0.12814	1	0	0.223
407	-1	1	60493120	120984120	0.05867	2	0	0.477
408	-1	1	21689423	43376723	0.12814	1	1	1.128
409	-1	2	48242927	96483727	0.12814	2	1	0.205
410	-1	2	82858731	165715331	0.05867	2	1	0.267
411	-1	2	24025734	48049334	0.12814	2	1	0.219
412	-1	2	59950979	119899879	0.05867	2	1	0.473
413	-1	2	21159882	42317682	0.12814	2	1	0.190
414	-1	2	54420386	108838686	0.05867	2	1	0.222
415	-1	2	90301789	180601489	0.05867	2	1	0.116
416	-1	1	15524692	31047292	0.12814	1	1	0.192
417	-1	2	48765695	97529295	0.12814	2	1	0.002
418	-1	2	63321999	126641899	0.05867	1	0	0.701
419	-1	2	47210002	94417902	0.05867	2	1	0.755
420	-1	2	36437806	72873506	0.12814	2	1	0.171
421	-1	1	66967210	133932310	0.05867	2	0	0.388
422	-1	2	20196013	40389913	0.12814	2	1	0.084
423	-1	1	42800216	85598316	0.12814	1	1	0.357
424	-1	1	91982320	183962520	0.05867	1	1	0.691
425	-1	2	74512024	149021924	0.05867	2	1	0.827
426	-1	1	71755828	143509528	0.12814	1	1	1.162
427	-1	1	2296632	4591132	0.12814	1	1	0.210
428	-1	1	36840135	73678135	0.05867	2	0	0.555
429	-1	2	6072080	12142080	0.12814	2	1	2.870
430	-1	2	7224986	14447886	0.05867	2	1	0.201
431	-1	1	41764089	83526089	0.05867	2	0	0.433
432	-1	1	98985393	197968693	0.12814	1	1	0.212
433	-1	2	34888596	69775096	0.05867	2	1	0.578
434	-1	1	6776700	13551300	0.12814	1	1	0.267
435	-1	2	48012503	96022903	0.05867	2	1	0.366
436	-1	2	98571707	197141307	0.12814	2	1	0.134
437	-1	2	26457310	52912510	0.05867	1	0	0.164
438	-1	1	57032514	114062914	0.12814	1	1	0.019
439	-1	1	72930017	145857917	0.12814	1	1	0.178
440	-1	1	4817520	9632920	0.05867	1	1	0.381
441	-1	1	56718124	113434124	0.05867	2	0	0.710
442	-1	1	41918627	83835127	0.12814	1	1	0.741
443	-1	1	29809131	59616131	0.12814	1	1	4.118
444	-1	1	56237480	112472880	0.05867	1	1	0.522
445	-1	1	22809583	45617083	0.05867	1	1	0.310
446	-1	1	68031387	136060687	0.12814	1	1	0.268
447	-1	1	9271490	18540890	0.05867	1	1	0.477
448	-1	1	70478594	140955094	0.12814	1	1	0.082
449	-1	2	93032497	186062897	0.12814	2	1	0.243
450	-1	2	31600000	63197900	0.05867	2	1	0.110
451	401	2	2086194	4170294	0.12814	2	1	0.638
452	402	2	50500499	100998899	0.05867	2	1	0.108
453	403	1	3733202	7464302	0.05867	1	1	1.018
454	404	2	87572407	175142707	0.12814	2	1	1.204
455	405	2	38053712	76105312	0.05867	2	1	0.874
456	406	2	24591016	49179916	0.12814	2	1	0.182
457	407	1	60493120	120984120	0.05867	2	0	0.349
458	408	1	21689423	43376723	0.12814	1	1	0.221
459	409	2	48242927	96483727	0.12814	2	1	1.948
460	410	2	82858731	165715331	0.05867	1	0	1.515
461	411	2	24025734	48049334	0.12814	2	1	3.388
462	412	2	59950979	119899879	0.05867	1	0	4.248
463	413	2	21159882	42317682	0.12814	1	0	0.746
464	414	2	54420386	108838686	0.05867	2	1	1.792
465	415	2	90301789	180601489	0.05867	1	0	1.811
466	416	1	15524692	31047292	0.12814	1	1	0.285
467	417	2	48765695	97529295	0.12814	2	1	0.482
468	418	2	63321999	126641899	0.05867	2	1	1.176
469	419	2	47210002	94417902	0.05867	2	1	0.345
470	420	2	36437806	72873506	0.12814	2	1	0.343
471	421	1	66967210	133932310	0.05867	1	1	0.431
472	422	2	20196013	40389913	0.12814	2	1	0.267
473	423	1	42800216	85598316	0.12814	1	1	1.254
474	424	1	91982320	183962520	0.05867	1	1	0.761
475	425	2	74512024	149021924	0.05867	1	0	6.665
476	426	1	71755828	143509528	0.12814	1	1	0.916
477	427	1	2296632	4591132	0.12814	1	1	0.904
478	428	1	36840135	73678135	0.05867	2	0	0.634
479	429	2	6072080	12142080	0.12814	2	1	1.351
480	430	2	7224986	14447886	0.05867	2	1	0.280
481	431	1	41764089	83526089	0.05867	1	1	1.466
482	432	1	98985393	197968693	0.12814	1	1	0.994
483	433	2	34888596	69775096	0.05867	1	0	1.868
484	434	1	6776700	13551300	0.12814	1	1	0.875
485	435	2	48012503	96022903	0.05867	1	0	0.665
486	436	2	98571707	197141307	0.12814	2	1	1.185
487	437	2	26457310	52912510	0.05867	2	1	0.318
488	438	1	57032514	114062914	0.12814	1	1	0.002
489	439	1	72930017	145857917	0.12814	1	1	0.002
490	440	1	4817520	9632920	0.05867	1	1	0.149
491	441	1	56718124	113434124	0.05867	2	0	0.536
492	442	1	41918627	83835127	0.12814	1	1	0.581
493	443	1	29809131	59616131	0.12814	1	1	0.968
494	444	1	56237480	112472880	0.05867	2	0	1.059
495	445	1	22809583	45617083	0.05867	1	1	0.361
496	446	1	68031387	136060687	0.12814	1	1	0.825
497	447	1	9271490	18540890	0.05867	1	1	0.670
498	448	1	70478594	140955094	0.12814	1	1	0.492
499	449	2	93032497	186062897	0.12814	2	1	0.194
500	450	2	31600000	63197900	0.05867	2	1	2.499
% finished 02-Mar-2015 11:53:10
