# Supplementary material for: Posterior Probability Matching and Human Perceptual Decision Making
Source: PLoS Comput Biol. 2015 Jun 16;11(6):e1004342. doi: 10.1371/journal.pcbi.1004342 (PMC4469678; doi:10.1371/journal.pcbi.1004342)
Supplement: S1 Data — This MATLAB code reproduces the results from Experiment 1 shown in Fig 3a and the results from Experiment 2 shown in Fig 3b. (ZIP) [file pcbi.1004342.s004.zip › ploscb2015/data/experiment2_subject03.txt]

% 25-Feb-2015 12:33:31
% trial matchtrial target_interval randseed randnseed signal_contrast response correct rt
1	-1	2	9146029	18289929	0.42688	2	1	1.242
2	-1	2	37532733	75063333	0.42688	2	1	0.394
3	-1	1	90744237	181486337	0.30491	1	1	0.205
4	-1	2	25314340	50626540	0.30491	2	1	0.291
5	-1	1	67867644	135733144	0.21780	1	1	0.600
6	-1	1	42427588	84853088	0.21780	1	1	0.287
7	-1	1	84975292	169948492	0.15557	1	1	0.687
8	-1	2	67526496	135050896	0.15557	2	1	0.280
9	-1	1	10079099	20156099	0.11112	1	1	0.274
10	-1	2	51324703	102647303	0.11112	2	1	0.170
11	-1	2	81837506	163672906	0.07937	2	1	0.151
12	-1	1	11115509	22228909	0.07937	1	1	0.650
13	-1	2	89653213	179304313	0.05669	2	1	0.002
14	-1	2	4237816	8473516	0.05669	2	1	0.223
15	-1	1	40127519	80252919	0.04050	2	0	0.215
16	-1	1	76016223	152030323	0.05669	2	0	1.447
17	-1	2	34568027	69133927	0.07937	1	0	0.474
18	-1	2	95757231	191512331	0.11112	2	1	0.349
19	-1	1	44987434	89972734	0.11112	1	1	2.099
20	-1	1	68835040	137667940	0.07937	1	1	0.292
21	-1	1	12719643	25437143	0.07937	2	0	0.464
22	-1	1	72578547	145154947	0.11112	1	1	2.019
23	-1	1	88440893	176879693	0.11112	2	0	0.462
24	-1	2	48354496	96706896	0.15557	2	1	1.566
25	-1	1	18861001	37719901	0.15557	1	1	0.269
26	-1	2	60088005	120173905	0.11112	1	0	0.671
27	-1	2	41290508	82578908	0.15557	2	1	0.357
28	-1	1	90512012	181021912	0.15557	1	1	1.512
29	-1	2	55726117	111450117	0.11112	2	1	0.461
30	-1	1	15616920	31231720	0.11112	1	1	0.563
31	-1	1	86146124	172290124	0.07937	1	1	1.369
32	-1	1	36655528	73308928	0.07937	1	1	0.857
33	-1	1	36549632	73097132	0.05669	1	1	0.213
34	-1	2	72457136	144912136	0.05669	2	1	0.238
35	-1	2	11026939	22051739	0.04050	2	1	0.746
36	-1	2	249343	496543	0.04050	2	1	0.701
37	-1	1	84106247	168210347	0.02893	2	0	0.643
38	-1	1	62651492	125300892	0.04050	2	0	1.819
39	-1	1	58502497	117002897	0.05669	1	1	0.787
40	-1	1	51691501	103380901	0.05669	1	1	0.568
41	-1	1	22266704	44531304	0.04050	1	1	0.869
42	-1	2	23464408	46926708	0.04050	2	1	0.275
43	-1	1	64719412	129436712	0.02893	1	1	0.464
44	-1	2	24605715	49209315	0.02893	1	0	1.039
45	-1	2	43130619	86259119	0.04050	1	0	0.410
46	-1	2	97634823	195267523	0.05669	2	1	0.452
47	-1	2	57564927	115127727	0.05669	2	1	0.556
48	-1	2	26784630	53567130	0.04050	2	1	2.940
49	-1	2	34593336	69184536	0.04050	1	0	1.149
50	-1	2	63784541	127566941	0.05669	1	0	3.043
51	-1	2	704121	1406121	0.07937	2	1	1.472
52	-1	1	51757526	103512926	0.07937	1	1	0.737
53	-1	2	39677229	79352329	0.05669	1	0	0.886
54	-1	1	42204133	84406133	0.07937	1	1	0.438
55	-1	1	99410637	198819137	0.07937	2	0	1.063
56	-1	1	19279941	38557741	0.11112	1	1	0.745
57	-1	2	8492745	16983345	0.11112	2	1	0.846
58	-1	2	7081549	14160949	0.07937	1	0	0.191
59	-1	1	40263793	80525493	0.11112	2	0	0.279
60	-1	2	82843397	165684697	0.15557	2	1	1.096
61	-1	1	6724301	13446501	0.15557	1	1	1.559
62	-1	2	77220906	154439706	0.11112	1	0	2.287
63	-1	2	19727211	39452311	0.15557	1	0	0.374
64	-1	1	71578815	143155515	0.21780	1	1	1.333
65	-1	1	19450819	38899519	0.21780	1	1	0.443
66	-1	2	78031323	156060523	0.15557	2	1	0.333
67	-1	1	25889626	51777126	0.15557	2	0	1.187
68	-1	2	59146831	118291531	0.21780	2	1	1.017
69	-1	1	74981335	149960535	0.21780	1	1	0.831
70	-1	1	72181839	144361539	0.15557	1	1	0.752
71	-1	1	61372143	122742143	0.15557	2	0	1.066
72	-1	2	82622247	165242347	0.21780	2	1	0.388
73	-1	1	35830050	71657950	0.21780	1	1	0.243
74	-1	1	74387395	148772695	0.15557	2	0	2.606
75	-1	2	48865400	97728700	0.21780	2	1	1.011
76	-1	2	64765805	129529505	0.21780	2	1	1.344
77	-1	1	12607309	25212509	0.15557	1	1	0.193
78	-1	1	45842112	91682112	0.15557	1	1	0.249
79	-1	1	84370516	168738916	0.11112	1	1	0.395
80	-1	1	37633919	75265719	0.11112	1	1	1.027
81	-1	1	54828224	109654324	0.07937	2	0	0.591
82	-1	1	28058727	56115327	0.11112	1	1	0.243
83	-1	1	66589731	133177331	0.11112	1	1	0.234
84	-1	1	3857434	7712734	0.07937	1	1	0.787
85	-1	1	97051238	194100338	0.07937	2	0	0.513
86	-1	1	62245842	124489542	0.11112	1	1	1.260
87	-1	1	2133946	4265746	0.11112	1	1	0.359
88	-1	1	52689150	105376150	0.07937	1	1	0.477
89	-1	2	13913694	27825294	0.07937	2	1	0.690
90	-1	2	96473298	192944498	0.05669	1	0	0.657
91	-1	2	76331102	152660102	0.07937	2	1	0.863
92	-1	2	76221306	152440506	0.07937	2	1	0.453
93	-1	2	36107409	72212709	0.05669	2	1	1.163
94	-1	2	66638614	133275114	0.05669	2	1	0.368
95	-1	1	17190417	34378717	0.04050	1	1	0.169
96	-1	1	47757720	95513320	0.04050	1	1	0.487
97	-1	1	10323824	20645524	0.02893	2	0	0.405
98	-1	2	64877728	129753328	0.04050	1	0	0.552
99	-1	1	34096531	68190931	0.05669	2	0	1.033
100	-1	1	51293736	102585336	0.07937	1	1	0.472
101	-1	1	93586514	187170914	0.13991	1	1	0.386
102	-1	2	36687317	73372517	0.06406	1	0	0.931
103	-1	2	44548621	89095121	0.13991	2	1	0.407
104	-1	1	99098625	198195125	0.06406	1	1	0.181
105	-1	1	31019828	62037528	0.06406	1	1	0.225
106	-1	2	68232032	136461932	0.13991	2	1	0.307
107	-1	1	13478135	26954135	0.06406	1	1	0.164
108	-1	1	44041138	88080138	0.13991	2	0	0.255
109	-1	1	83912142	167822142	0.13991	1	1	0.188
110	-1	1	17154345	34306545	0.06406	1	1	0.015
111	-1	2	33058948	66115748	0.06406	1	0	0.480
112	-1	2	95596752	191191352	0.13991	2	1	0.273
113	-1	1	36847596	73693096	0.06406	2	0	0.237
114	-1	1	74070000	148137900	0.13991	1	1	0.230
115	-1	1	11297303	22592503	0.13991	1	1	1.617
116	-1	1	87166808	174331508	0.06406	1	1	1.222
117	-1	1	23015312	46028512	0.06406	1	1	0.554
118	-1	2	92210816	184419516	0.13991	2	1	0.306
119	-1	2	37442919	74883719	0.06406	2	1	0.317
120	-1	2	82654723	165307323	0.13991	1	0	0.354
121	-1	1	31905326	63808526	0.06406	1	1	0.281
122	-1	1	74483430	148964730	0.13991	1	1	0.366
123	-1	1	25005333	50008533	0.13991	1	1	1.419
124	-1	1	80878838	161755538	0.06406	1	1	0.301
125	-1	1	24771241	49540341	0.13991	1	1	0.450
126	-1	2	83303945	166605745	0.06406	2	1	0.535
127	-1	1	51208849	102415549	0.06406	2	0	0.276
128	-1	2	92456152	184910152	0.13991	1	0	0.283
129	-1	1	35005755	70009355	0.06406	1	1	0.920
130	-1	1	41543900	83085700	0.13991	1	1	0.757
131	-1	2	30766504	61530904	0.13991	2	1	1.422
132	-1	2	86629409	173256709	0.06406	2	1	0.578
133	-1	2	58486513	116970913	0.06406	2	1	0.243
134	-1	1	97055416	194108716	0.13991	2	0	0.054
135	-1	1	17005919	34009719	0.13991	1	1	0.578
136	-1	1	88849223	177696323	0.06406	1	1	0.291
137	-1	1	31374326	62746526	0.13991	1	1	0.330
138	-1	1	77950530	155898930	0.06406	2	0	0.487
139	-1	1	40499633	80997133	0.13991	1	1	0.733
140	-1	2	28418937	56835737	0.06406	2	1	0.826
141	-1	1	25619941	51237741	0.06406	1	1	0.836
142	-1	2	22823445	45644745	0.13991	2	1	0.410
143	-1	1	77403049	154803949	0.13991	1	1	0.161
144	-1	1	7935152	15868152	0.06406	2	0	0.579
145	-1	1	79837156	159672156	0.13991	1	1	0.280
146	-1	2	22388700	44775300	0.06406	1	0	0.364
147	-1	1	72963604	145925104	0.13991	1	1	0.740
148	-1	2	60829408	121656708	0.06406	1	0	1.193
149	-1	1	93985812	187969512	0.13991	2	0	0.956
150	-1	1	3227116	6452116	0.06406	2	0	1.861
151	101	1	93586514	187170914	0.13991	1	1	0.280
152	102	2	36687317	73372517	0.06406	2	1	0.190
153	103	2	44548621	89095121	0.13991	2	1	0.178
154	104	1	99098625	198195125	0.06406	1	1	0.817
155	105	1	31019828	62037528	0.06406	1	1	0.460
156	106	2	68232032	136461932	0.13991	2	1	0.213
157	107	1	13478135	26954135	0.06406	1	1	1.208
158	108	1	44041138	88080138	0.13991	2	0	0.272
159	109	1	83912142	167822142	0.13991	1	1	0.392
160	110	1	17154345	34306545	0.06406	1	1	0.989
161	111	2	33058948	66115748	0.06406	1	0	0.997
162	112	2	95596752	191191352	0.13991	2	1	0.309
163	113	1	36847596	73693096	0.06406	1	1	0.906
164	114	1	74070000	148137900	0.13991	1	1	0.207
165	115	1	11297303	22592503	0.13991	2	0	1.192
166	116	1	87166808	174331508	0.06406	1	1	0.327
167	117	1	23015312	46028512	0.06406	1	1	0.305
168	118	2	92210816	184419516	0.13991	2	1	0.297
169	119	2	37442919	74883719	0.06406	1	0	0.119
170	120	2	82654723	165307323	0.13991	1	0	0.726
171	121	1	31905326	63808526	0.06406	1	1	0.436
172	122	1	74483430	148964730	0.13991	1	1	0.331
173	123	1	25005333	50008533	0.13991	1	1	0.284
174	124	1	80878838	161755538	0.06406	1	1	0.718
175	125	1	24771241	49540341	0.13991	1	1	0.127
176	126	2	83303945	166605745	0.06406	1	0	1.092
177	127	1	51208849	102415549	0.06406	2	0	0.139
178	128	2	92456152	184910152	0.13991	2	1	0.336
179	129	1	35005755	70009355	0.06406	2	0	0.839
180	130	1	41543900	83085700	0.13991	1	1	1.287
181	131	2	30766504	61530904	0.13991	1	0	0.272
182	132	2	86629409	173256709	0.06406	2	1	0.955
183	133	2	58486513	116970913	0.06406	1	0	0.496
184	134	1	97055416	194108716	0.13991	2	0	1.684
185	135	1	17005919	34009719	0.13991	1	1	0.336
186	136	1	88849223	177696323	0.06406	2	0	1.661
187	137	1	31374326	62746526	0.13991	1	1	0.665
188	138	1	77950530	155898930	0.06406	1	1	1.501
189	139	1	40499633	80997133	0.13991	1	1	1.148
190	140	2	28418937	56835737	0.06406	1	0	0.130
191	141	1	25619941	51237741	0.06406	2	0	2.321
192	142	2	22823445	45644745	0.13991	2	1	0.076
193	143	1	77403049	154803949	0.13991	1	1	0.160
194	144	1	7935152	15868152	0.06406	1	1	0.285
195	145	1	79837156	159672156	0.13991	1	1	0.002
196	146	2	22388700	44775300	0.06406	2	1	0.206
197	147	1	72963604	145925104	0.13991	1	1	0.211
198	148	2	60829408	121656708	0.06406	1	0	0.163
199	149	1	93985812	187969512	0.13991	1	1	0.277
200	150	1	3227116	6452116	0.06406	1	1	0.263
201	-1	1	94702237	189402337	0.06406	1	1	0.672
202	-1	1	65797241	131592341	0.13991	1	1	0.117
203	-1	2	91014044	182025944	0.13991	2	1	0.352
204	-1	2	40259047	80515947	0.06406	1	0	0.372
205	-1	2	90781451	181560751	0.06406	1	0	1.164
206	-1	1	21370955	42739755	0.13991	2	0	0.243
207	-1	2	59890059	119777959	0.13991	2	1	1.313
208	-1	2	5113404	10224704	0.06406	2	1	1.139
209	-1	2	32964108	65926108	0.06406	2	1	0.435
210	-1	1	90162812	180323512	0.13991	2	0	1.149
211	-1	2	19420216	38838316	0.13991	1	0	1.867
212	-1	1	20590521	41178921	0.06406	1	1	0.589
213	-1	1	93795225	187588325	0.06406	1	1	0.795
214	-1	1	87004729	174007329	0.13991	1	1	0.181
215	-1	1	18874332	37746532	0.13991	2	0	0.271
216	-1	1	60130236	120258336	0.06406	1	1	0.437
217	-1	1	17345839	34689539	0.13991	1	1	1.252
218	-1	2	57220544	114438944	0.06406	2	1	0.837
219	-1	2	54379948	108757748	0.06406	1	0	0.262
220	-1	1	94325851	188649551	0.13991	2	0	0.621
221	-1	1	70193355	140384555	0.13991	2	0	0.002
222	-1	1	84760158	169518158	0.06406	2	0	1.559
223	-1	2	55288463	110574763	0.06406	2	1	0.329
224	-1	2	1871307	3740507	0.13991	1	0	0.241
225	-1	1	40404710	80807310	0.13991	1	1	0.127
226	-1	1	66970814	133939514	0.06406	1	1	0.531
227	-1	1	33487317	66972517	0.13991	1	1	0.566
228	-1	1	4053521	8104921	0.06406	1	1	0.448
229	-1	1	62623925	125245725	0.06406	2	0	1.522
230	-1	2	29135729	58269329	0.13991	1	0	0.423
231	-1	1	85028233	170054333	0.06406	1	1	0.261
232	-1	1	24951936	49901736	0.13991	1	1	1.443
233	-1	2	83467441	166932741	0.13991	2	1	1.211
234	-1	2	17962245	35922345	0.06406	1	0	0.073
235	-1	2	39242748	78483348	0.13991	2	1	0.853
236	-1	2	39110152	78218152	0.06406	1	0	0.994
237	-1	2	52277357	104552557	0.06406	1	0	0.688
238	-1	1	34847960	69693760	0.13991	1	1	3.703
239	-1	2	19968208	39934308	0.13991	2	1	0.330
240	-1	1	66516612	133031112	0.06406	2	0	0.003
241	-1	1	81106215	162210315	0.13991	2	0	0.605
242	-1	2	55638119	111274119	0.06406	1	0	0.166
243	-1	2	86198922	172395722	0.13991	2	1	1.236
244	-1	1	23377726	46753326	0.06406	1	1	0.972
245	-1	1	35283930	70565730	0.13991	1	1	0.363
246	-1	2	85826234	171650334	0.06406	1	0	0.243
247	-1	2	24397337	48792537	0.06406	2	1	0.840
248	-1	1	22953341	45904541	0.13991	1	1	1.435
249	-1	2	80135446	160268746	0.13991	2	1	0.721
250	-1	2	66695050	133387950	0.06406	1	0	0.422
251	201	1	94702237	189402337	0.06406	1	1	1.057
252	202	1	65797241	131592341	0.13991	1	1	0.205
253	203	2	91014044	182025944	0.13991	2	1	1.056
254	204	2	40259047	80515947	0.06406	2	1	0.220
255	205	2	90781451	181560751	0.06406	1	0	0.316
256	206	1	21370955	42739755	0.13991	1	1	0.183
257	207	2	59890059	119777959	0.13991	1	0	1.330
258	208	2	5113404	10224704	0.06406	2	1	0.239
259	209	2	32964108	65926108	0.06406	1	0	0.365
260	210	1	90162812	180323512	0.13991	1	1	0.369
261	211	2	19420216	38838316	0.13991	2	1	1.071
262	212	1	20590521	41178921	0.06406	1	1	0.527
263	213	1	93795225	187588325	0.06406	2	0	1.823
264	214	1	87004729	174007329	0.13991	1	1	0.239
265	215	1	18874332	37746532	0.13991	1	1	0.318
266	216	1	60130236	120258336	0.06406	2	0	1.230
267	217	1	17345839	34689539	0.13991	1	1	2.776
268	218	2	57220544	114438944	0.06406	1	0	0.289
269	219	2	54379948	108757748	0.06406	1	0	0.319
270	220	1	94325851	188649551	0.13991	1	1	0.103
271	221	1	70193355	140384555	0.13991	2	0	1.344
272	222	1	84760158	169518158	0.06406	2	0	0.509
273	223	2	55288463	110574763	0.06406	1	0	1.348
274	224	2	1871307	3740507	0.13991	1	0	1.423
275	225	1	40404710	80807310	0.13991	1	1	0.072
276	226	1	66970814	133939514	0.06406	1	1	1.168
277	227	1	33487317	66972517	0.13991	2	0	2.160
278	228	1	4053521	8104921	0.06406	2	0	0.615
279	229	1	62623925	125245725	0.06406	1	1	1.377
280	230	2	29135729	58269329	0.13991	2	1	0.550
281	231	1	85028233	170054333	0.06406	1	1	0.312
282	232	1	24951936	49901736	0.13991	1	1	0.695
283	233	2	83467441	166932741	0.13991	2	1	1.007
284	234	2	17962245	35922345	0.06406	2	1	1.285
285	235	2	39242748	78483348	0.13991	1	0	0.628
286	236	2	39110152	78218152	0.06406	2	1	0.964
287	237	2	52277357	104552557	0.06406	1	0	0.875
288	238	1	34847960	69693760	0.13991	2	0	2.207
289	239	2	19968208	39934308	0.13991	1	0	0.855
290	240	1	66516612	133031112	0.06406	1	1	0.266
291	241	1	81106215	162210315	0.13991	1	1	1.344
292	242	2	55638119	111274119	0.06406	1	0	1.015
293	243	2	86198922	172395722	0.13991	1	0	0.378
294	244	1	23377726	46753326	0.06406	2	0	0.865
295	245	1	35283930	70565730	0.13991	1	1	0.320
296	246	2	85826234	171650334	0.06406	2	1	1.096
297	247	2	24397337	48792537	0.06406	1	0	0.795
298	248	1	22953341	45904541	0.13991	2	0	0.417
299	249	2	80135446	160268746	0.13991	1	0	0.741
300	250	2	66695050	133387950	0.06406	2	1	0.002
301	-1	2	19179321	38356521	0.06406	2	1	0.741
302	-1	1	98278425	196554725	0.13991	1	1	0.276
303	-1	2	39501828	79001528	0.06406	2	1	0.250
304	-1	2	78054032	156105932	0.13991	2	1	0.238
305	-1	2	15255735	30509335	0.06406	2	1	0.173
306	-1	2	47208438	94414738	0.13991	2	1	0.218
307	-1	2	83086042	166169942	0.13991	2	1	0.359
308	-1	2	33629945	67257745	0.06406	2	1	0.161
309	-1	2	64211949	128421749	0.13991	2	1	1.018
310	-1	2	80044553	160086953	0.06406	1	0	0.258
311	-1	1	19954156	39906156	0.13991	2	0	0.876
312	-1	1	21165260	42328360	0.06406	2	0	0.711
313	-1	2	6385064	12767964	0.06406	1	0	2.213
314	-1	2	42236869	84471569	0.13991	2	1	0.242
315	-1	2	80783814	161565514	0.13991	2	1	1.425
316	-1	2	38002118	76002118	0.06406	1	0	8.170
317	-1	2	69646830	139291530	0.13991	1	0	1.455
318	-1	1	29499734	58997334	0.06406	1	1	0.220
319	-1	1	65403038	130803938	0.06406	2	0	0.846
320	-1	1	63953342	127904542	0.13991	1	1	0.002
321	-1	2	78510545	157018945	0.13991	2	1	0.668
322	-1	2	59707149	119412149	0.06406	2	1	2.919
323	-1	1	66192555	132382955	0.06406	1	1	1.287
324	-1	1	8718159	17434159	0.13991	2	0	5.413
325	-1	2	64453368	128904568	0.06406	1	0	0.525
326	-1	2	31016112	62030112	0.13991	1	0	1.606
327	-1	1	5554317	11106517	0.06406	1	1	0.002
328	-1	2	20084120	40166120	0.13991	2	1	0.240
329	-1	1	58675124	117348124	0.13991	1	1	0.387
330	-1	1	11880227	23758327	0.06406	1	1	0.062
331	-1	2	31763630	63525130	0.13991	1	0	4.897
332	-1	1	35554438	71106738	0.06406	2	0	0.370
333	-1	2	86100842	172199542	0.06406	2	1	0.857
334	-1	1	85949346	171896546	0.13991	2	0	11.789
335	-1	1	78847861	157693561	0.13991	1	1	0.336
336	-1	1	26719964	53437764	0.06406	1	1	0.166
337	-1	2	57294568	114586968	0.06406	2	1	0.167
338	-1	1	87870871	175739571	0.13991	2	0	3.354
339	-1	1	36948918	73895718	0.13991	1	1	0.045
340	-1	2	55559422	111116722	0.06406	1	0	1.935
341	-1	1	63411727	126821327	0.13991	1	1	0.153
342	-1	2	92631730	185261330	0.06406	1	0	2.689
343	-1	1	75111336	150220536	0.06406	1	1	0.431
344	-1	1	32330239	64658339	0.13991	1	1	0.772
345	-1	2	24214843	48427543	0.06406	2	1	0.814
346	-1	2	20102147	40202147	0.13991	2	1	0.311
347	-1	1	65320951	130639751	0.06406	1	1	0.830
348	-1	2	62542355	125082555	0.13991	1	0	0.267
349	-1	1	3749858	7497558	0.06406	2	0	0.509
350	-1	2	68981062	137959962	0.13991	1	0	0.930
351	301	2	19179321	38356521	0.06406	1	0	0.560
352	302	1	98278425	196554725	0.13991	1	1	0.505
353	303	2	39501828	79001528	0.06406	1	0	0.846
354	304	2	78054032	156105932	0.13991	2	1	0.857
355	305	2	15255735	30509335	0.06406	2	1	0.267
356	306	2	47208438	94414738	0.13991	1	0	0.364
357	307	2	83086042	166169942	0.13991	2	1	0.002
358	308	2	33629945	67257745	0.06406	1	0	0.172
359	309	2	64211949	128421749	0.13991	2	1	0.431
360	310	2	80044553	160086953	0.06406	1	0	2.933
361	311	1	19954156	39906156	0.13991	1	1	0.367
362	312	1	21165260	42328360	0.06406	1	1	1.081
363	313	2	6385064	12767964	0.06406	1	0	0.265
364	314	2	42236869	84471569	0.13991	2	1	0.880
365	315	2	80783814	161565514	0.13991	2	1	0.118
366	316	2	38002118	76002118	0.06406	2	1	0.139
367	317	2	69646830	139291530	0.13991	2	1	0.383
368	318	1	29499734	58997334	0.06406	1	1	0.261
369	319	1	65403038	130803938	0.06406	2	0	0.294
370	320	1	63953342	127904542	0.13991	2	0	0.421
371	321	2	78510545	157018945	0.13991	1	0	0.484
372	322	2	59707149	119412149	0.06406	1	0	0.650
373	323	1	66192555	132382955	0.06406	2	0	1.758
374	324	1	8718159	17434159	0.13991	1	1	0.207
375	325	2	64453368	128904568	0.06406	2	1	1.607
376	326	2	31016112	62030112	0.13991	2	1	1.037
377	327	1	5554317	11106517	0.06406	2	0	1.173
378	328	2	20084120	40166120	0.13991	1	0	0.636
379	329	1	58675124	117348124	0.13991	1	1	0.316
380	330	1	11880227	23758327	0.06406	2	0	1.207
381	331	2	31763630	63525130	0.13991	2	1	0.002
382	332	1	35554438	71106738	0.06406	1	1	0.287
383	333	2	86100842	172199542	0.06406	1	0	4.881
384	334	1	85949346	171896546	0.13991	2	0	0.560
385	335	1	78847861	157693561	0.13991	1	1	0.938
386	336	1	26719964	53437764	0.06406	1	1	0.876
387	337	2	57294568	114586968	0.06406	2	1	0.419
388	338	1	87870871	175739571	0.13991	1	1	4.433
389	339	1	36948918	73895718	0.13991	2	0	2.241
390	340	2	55559422	111116722	0.06406	1	0	0.432
391	341	1	63411727	126821327	0.13991	2	0	0.315
392	342	2	92631730	185261330	0.06406	2	1	1.632
393	343	1	75111336	150220536	0.06406	1	1	0.775
394	344	1	32330239	64658339	0.13991	1	1	0.322
395	345	2	24214843	48427543	0.06406	1	0	0.312
396	346	2	20102147	40202147	0.13991	2	1	0.002
397	347	1	65320951	130639751	0.06406	1	1	2.881
398	348	2	62542355	125082555	0.13991	2	1	1.663
399	349	1	3749858	7497558	0.06406	1	1	0.677
400	350	2	68981062	137959962	0.13991	1	0	0.579
401	-1	1	13200870	26399670	0.06406	1	1	1.517
402	-1	2	69635675	139269275	0.13991	2	1	0.828
403	-1	2	66796379	133590679	0.13991	2	1	0.155
404	-1	1	96032582	192063082	0.06406	2	0	0.348
405	-1	1	45260185	90518285	0.06406	1	1	1.166
406	-1	2	75798190	151594290	0.13991	1	0	0.125
407	-1	1	2366293	4730493	0.06406	2	0	1.785
408	-1	1	95547098	191092098	0.13991	2	0	0.566
409	-1	1	66108502	132214902	0.06406	1	1	0.753
410	-1	2	55333306	110664506	0.13991	2	1	1.104
411	-1	1	79127910	158253710	0.13991	1	1	1.061
412	-1	2	99052314	198102514	0.06406	2	1	0.170
413	-1	2	29613217	59224317	0.06406	1	0	0.117
414	-1	1	54846162	109690262	0.13991	1	1	0.161
415	-1	2	85412365	170822665	0.06406	2	1	1.310
416	-1	1	30619469	61236869	0.13991	2	0	0.234
417	-1	2	67841173	135680273	0.13991	1	0	0.417
418	-1	1	23719876	47437676	0.06406	2	0	0.413
419	-1	2	79604280	159206480	0.06406	2	1	0.579
420	-1	1	51473684	102945284	0.13991	1	1	0.268
421	-1	2	92717287	185432487	0.13991	2	1	1.063
422	-1	2	12587091	25172091	0.06406	2	1	1.040
423	-1	1	31113495	62224895	0.13991	1	1	0.646
424	-1	1	9690399	19378699	0.06406	1	1	0.629
425	-1	1	86895603	173789103	0.06406	1	1	0.390
426	-1	1	40127606	80253106	0.13991	1	1	0.401
427	-1	2	94686210	189370310	0.13991	2	1	0.072
428	-1	1	15903813	31805513	0.06406	2	0	1.057
429	-1	1	35791717	71581317	0.06406	2	0	2.530
430	-1	2	2285464	4568864	0.13991	2	1	3.243
431	-1	2	40762470	81522870	0.13991	1	0	2.405
432	-1	1	95245076	190488076	0.06406	1	1	0.134
433	-1	2	23146579	46291079	0.13991	1	0	1.199
434	-1	2	57666984	115331884	0.06406	2	1	4.988
435	-1	2	70733092	141464092	0.13991	1	0	2.887
436	-1	1	73209998	146417898	0.06406	1	1	1.892
437	-1	2	77072403	154142703	0.06406	2	1	1.276
438	-1	2	18284607	36567107	0.13991	2	1	1.779
439	-1	1	10105312	20208512	0.06406	1	1	1.149
440	-1	2	39320716	78639316	0.13991	2	1	0.624
441	-1	2	15179420	30356720	0.13991	2	1	0.263
442	-1	2	55115065	110228065	0.06406	1	0	0.285
443	-1	2	97641768	195281468	0.06406	1	0	0.189
444	-1	2	30917771	61833471	0.13991	2	1	0.002
445	-1	1	45436574	90871074	0.13991	1	1	0.272
446	-1	2	86659278	173316478	0.06406	1	0	0.222
447	-1	2	22556381	45110681	0.13991	2	1	0.318
448	-1	2	67793385	135584685	0.06406	1	0	0.411
449	-1	1	22362388	44722688	0.06406	1	1	0.002
450	-1	1	36913691	73825291	0.13991	1	1	0.334
451	401	1	13200870	26399670	0.06406	1	1	0.336
452	402	2	69635675	139269275	0.13991	2	1	0.069
453	403	2	66796379	133590679	0.13991	1	0	0.163
454	404	1	96032582	192063082	0.06406	1	1	0.593
455	405	1	45260185	90518285	0.06406	2	0	0.742
456	406	2	75798190	151594290	0.13991	1	0	2.049
457	407	1	2366293	4730493	0.06406	1	1	0.950
458	408	1	95547098	191092098	0.13991	1	1	0.783
459	409	1	66108502	132214902	0.06406	2	0	0.319
460	410	2	55333306	110664506	0.13991	1	0	0.452
461	411	1	79127910	158253710	0.13991	1	1	0.285
462	412	2	99052314	198102514	0.06406	1	0	0.327
463	413	2	29613217	59224317	0.06406	2	1	0.967
464	414	1	54846162	109690262	0.13991	1	1	0.136
465	415	2	85412365	170822665	0.06406	2	1	1.627
466	416	1	30619469	61236869	0.13991	1	1	0.432
467	417	2	67841173	135680273	0.13991	2	1	0.381
468	418	1	23719876	47437676	0.06406	1	1	0.407
469	419	2	79604280	159206480	0.06406	1	0	0.979
470	420	1	51473684	102945284	0.13991	2	0	0.764
471	421	2	92717287	185432487	0.13991	2	1	0.236
472	422	2	12587091	25172091	0.06406	2	1	0.363
473	423	1	31113495	62224895	0.13991	1	1	0.557
474	424	1	9690399	19378699	0.06406	2	0	0.848
475	425	1	86895603	173789103	0.06406	1	1	0.689
476	426	1	40127606	80253106	0.13991	1	1	0.148
477	427	2	94686210	189370310	0.13991	2	1	0.162
478	428	1	15903813	31805513	0.06406	1	1	0.378
479	429	1	35791717	71581317	0.06406	1	1	1.090
480	430	2	2285464	4568864	0.13991	2	1	0.421
481	431	2	40762470	81522870	0.13991	1	0	0.360
482	432	1	95245076	190488076	0.06406	2	0	0.939
483	433	2	23146579	46291079	0.13991	2	1	0.471
484	434	2	57666984	115331884	0.06406	1	0	0.414
485	435	2	70733092	141464092	0.13991	2	1	0.490
486	436	1	73209998	146417898	0.06406	1	1	2.635
487	437	2	77072403	154142703	0.06406	2	1	1.758
488	438	2	18284607	36567107	0.13991	2	1	0.903
489	439	1	10105312	20208512	0.06406	1	1	0.691
490	440	2	39320716	78639316	0.13991	1	0	1.850
491	441	2	15179420	30356720	0.13991	2	1	1.634
492	442	2	55115065	110228065	0.06406	1	0	0.204
493	443	2	97641768	195281468	0.06406	1	0	0.404
494	444	2	30917771	61833471	0.13991	1	0	0.683
495	445	1	45436574	90871074	0.13991	1	1	0.512
496	446	2	86659278	173316478	0.06406	2	1	0.002
497	447	2	22556381	45110681	0.13991	2	1	1.634
498	448	2	67793385	135584685	0.06406	1	0	0.610
499	449	1	22362388	44722688	0.06406	1	1	0.274
500	450	1	36913691	73825291	0.13991	1	1	0.136
% finished 25-Feb-2015 13:12:16
