# Supplementary material for: Posterior Probability Matching and Human Perceptual Decision Making
Source: PLoS Comput Biol. 2015 Jun 16;11(6):e1004342. doi: 10.1371/journal.pcbi.1004342 (PMC4469678; doi:10.1371/journal.pcbi.1004342)
Supplement: S1 Data — This MATLAB code reproduces the results from Experiment 1 shown in Fig 3a and the results from Experiment 2 shown in Fig 3b. (ZIP) [file pcbi.1004342.s004.zip › ploscb2015/data/experiment2_subject04.txt]

% 02-Mar-2015 14:08:31
% trial matchtrial target_interval randseed randnseed signal_contrast response correct rt
1	-1	2	99972785	199943485	0.42688	2	1	1.684
2	-1	2	3284090	6566090	0.42688	2	1	0.209
3	-1	2	37860193	75718293	0.30491	2	1	0.272
4	-1	2	79126097	158250097	0.30491	2	1	0.191
5	-1	2	12351200	24700300	0.21780	2	1	0.110
6	-1	2	37555244	75108444	0.21780	2	1	0.221
7	-1	2	73460248	146918448	0.15557	2	1	0.149
8	-1	1	2698151	5394251	0.15557	1	1	0.197
9	-1	1	35945454	71888854	0.11112	1	1	0.162
10	-1	2	66497858	132993658	0.11112	2	1	0.344
11	-1	1	14354661	28707261	0.07937	1	1	0.161
12	-1	1	44936864	89871664	0.07937	1	1	0.162
13	-1	2	75491768	150981468	0.05669	2	1	0.749
14	-1	1	64721172	129440272	0.05669	1	1	0.189
15	-1	1	97944575	195887075	0.04050	1	1	0.379
16	-1	2	49824378	99646678	0.04050	2	1	0.560
17	-1	2	20400382	40798682	0.02893	1	0	0.725
18	-1	1	7009086	14016086	0.04050	1	1	1.585
19	-1	1	80130191	160258291	0.04050	2	0	0.488
20	-1	2	42657494	85312894	0.05669	1	0	0.754
21	-1	2	31902198	63802298	0.07937	2	1	0.720
22	-1	1	18451702	36901302	0.07937	1	1	0.242
23	-1	2	57010947	114019847	0.05669	1	0	0.424
24	-1	1	12877050	25752050	0.07937	1	1	1.996
25	-1	2	26071555	52141055	0.07937	1	0	2.073
26	-1	2	47245460	94488860	0.11112	2	1	0.529
27	-1	2	13757764	27513464	0.11112	2	1	0.217
28	-1	2	49670267	99338467	0.07937	1	0	0.514
29	-1	2	14889171	29776271	0.11112	2	1	0.135
30	-1	2	42800274	85598474	0.11112	2	1	0.219
31	-1	2	78718578	157435078	0.07937	2	1	0.202
32	-1	2	13256981	26511881	0.07937	1	0	0.750
33	-1	2	2476785	4951485	0.11112	2	1	0.659
34	-1	2	82361689	164721289	0.11112	2	1	0.316
35	-1	1	27581392	55160692	0.07937	1	1	0.262
36	-1	1	67476796	134951496	0.07937	2	0	0.237
37	-1	2	4705299	9408499	0.11112	2	1	1.635
38	-1	2	81891004	163779904	0.11112	1	0	3.220
39	-1	1	17678651	35355251	0.15557	1	1	0.452
40	-1	2	77561155	155120255	0.15557	2	1	0.803
41	-1	1	72137259	144272459	0.11112	2	0	0.771
42	-1	2	62630363	125258663	0.15557	2	1	0.230
43	-1	1	99905066	199808066	0.15557	1	1	0.243
44	-1	1	38465169	76928269	0.11112	1	1	0.651
45	-1	1	16997373	33992673	0.11112	1	1	0.151
46	-1	2	46235976	92469876	0.07937	1	0	0.222
47	-1	2	82137980	164273880	0.11112	2	1	0.002
48	-1	1	96682783	193363483	0.11112	2	0	0.343
49	-1	1	44592386	89182686	0.15557	1	1	2.558
50	-1	2	15075792	30149492	0.15557	2	1	0.409
51	-1	2	76096170	152190270	0.11112	2	1	1.224
52	-1	2	3167974	6333874	0.11112	2	1	0.144
53	-1	1	31031177	62060277	0.07937	1	1	0.194
54	-1	1	64270981	128539881	0.07937	1	1	0.194
55	-1	1	97524584	195047084	0.05669	1	1	1.248
56	-1	1	36051488	72100888	0.05669	1	1	0.138
57	-1	1	63958392	127914692	0.04050	2	0	0.762
58	-1	2	54471496	108940896	0.05669	2	1	0.333
59	-1	2	2369699	4737299	0.05669	2	1	0.060
60	-1	2	22270902	44539702	0.04050	1	0	0.002
61	-1	2	36862505	73722905	0.05669	2	1	0.002
62	-1	2	51430650	102859250	0.05669	2	1	0.405
63	-1	2	5976853	11951653	0.04050	2	1	0.266
64	-1	2	47201156	94400256	0.04050	2	1	0.512
65	-1	1	12415760	24829460	0.02893	2	0	0.099
66	-1	1	36330063	72658063	0.04050	1	1	0.002
67	-1	2	50887167	101772267	0.04050	1	0	2.703
68	-1	1	34699972	69397872	0.05669	1	1	0.264
69	-1	2	74601676	149201276	0.05669	2	1	0.240
70	-1	2	13161079	26320079	0.04050	2	1	0.320
71	-1	1	59703283	119404483	0.04050	1	1	2.839
72	-1	1	58196789	116391489	0.02893	1	1	0.342
73	-1	1	6095392	12188692	0.02893	1	1	0.834
74	-1	2	3309496	6616896	0.02066	2	1	0.137
75	-1	1	31209499	62416899	0.02066	2	0	0.345
76	-1	2	80427903	160853703	0.02893	2	1	1.186
77	-1	1	13651248	27300448	0.02893	1	1	1.274
78	-1	1	54820853	109639653	0.02066	2	0	1.341
79	-1	1	2667757	5333457	0.02893	1	1	0.024
80	-1	2	18576060	37150060	0.02893	1	0	1.018
81	-1	1	34472964	68943864	0.04050	1	1	2.134
82	-1	2	62304670	124607270	0.04050	1	0	0.547
83	-1	1	31521073	63040073	0.05669	1	1	0.757
84	-1	1	20723977	41445877	0.05669	2	0	0.759
85	-1	1	11279281	22556481	0.07937	1	1	1.881
86	-1	2	13783186	27564286	0.07937	2	1	0.694
87	-1	2	97654990	195307890	0.05669	2	1	2.447
88	-1	1	56162396	112322696	0.05669	1	1	0.981
89	-1	1	68044300	136086500	0.04050	1	1	2.183
90	-1	1	99842205	199682305	0.04050	1	1	0.781
91	-1	2	91746650	183491250	0.02893	2	1	0.764
92	-1	2	82281954	164561854	0.02893	2	1	0.414
93	-1	1	38178757	76355457	0.02066	1	1	0.433
94	-1	2	95398461	190794861	0.02066	1	0	0.237
95	-1	1	32601764	65201464	0.02893	2	0	1.174
96	-1	2	64492269	128982469	0.04050	2	1	0.556
97	-1	1	33697872	67393672	0.04050	1	1	0.769
98	-1	2	24258476	48514876	0.02893	2	1	3.320
99	-1	1	70728983	141455883	0.02893	2	0	1.142
100	-1	1	98571487	197140887	0.04050	1	1	0.273
101	-1	1	31899764	63797464	0.08018	1	1	0.277
102	-1	2	64108068	128214068	0.03671	2	1	0.018
103	-1	1	79921071	159840071	0.03671	2	0	0.517
104	-1	1	45143074	90284074	0.08018	1	1	0.487
105	-1	1	7709778	15417478	0.03671	1	1	0.766
106	-1	2	98229882	196457682	0.08018	2	1	0.641
107	-1	1	76797886	153593686	0.03671	2	0	0.625
108	-1	2	52650590	105299090	0.08018	2	1	0.173
109	-1	1	84549493	169096893	0.03671	2	0	0.780
110	-1	1	76447197	152892297	0.08018	1	1	0.340
111	-1	2	24353400	48704700	0.08018	2	1	0.460
112	-1	2	84238304	168474504	0.03671	1	0	4.411
113	-1	1	40005952	80009852	0.03671	1	1	1.285
114	-1	1	82521457	165040857	0.08018	1	1	0.280
115	-1	2	25067660	50133260	0.03671	2	1	0.141
116	-1	2	52974564	105947064	0.08018	1	0	1.293
117	-1	2	96832968	193663868	0.08018	1	0	0.118
118	-1	1	22084371	44166671	0.03671	2	0	0.353
119	-1	2	71302375	142602675	0.08018	2	1	0.709
120	-1	1	56514479	113026879	0.03671	2	0	0.132
121	-1	1	84425982	168849882	0.08018	1	1	1.510
122	-1	2	49607786	99213486	0.03671	1	0	0.324
123	-1	2	96161490	192320890	0.08018	2	1	1.111
124	-1	2	21379294	42756494	0.03671	2	1	0.346
125	-1	2	70591098	141180098	0.08018	1	0	1.512
126	-1	2	35773502	71544902	0.03671	2	1	0.405
127	-1	2	90352606	180703106	0.03671	1	0	1.359
128	-1	1	40864810	81727510	0.08018	1	1	0.218
129	-1	2	76749455	153496855	0.03671	2	1	0.550
130	-1	1	45959858	91917658	0.08018	1	1	0.581
131	-1	1	17851762	35701462	0.08018	1	1	0.790
132	-1	1	11071466	22140866	0.03671	1	1	1.772
133	-1	1	2925171	5848271	0.03671	1	1	0.522
134	-1	1	69461675	138921275	0.08018	1	1	0.760
135	-1	2	60013379	120024679	0.08018	2	1	0.794
136	-1	2	53205183	106408283	0.03671	1	0	1.361
137	-1	2	3739887	7477687	0.08018	2	1	2.315
138	-1	2	48920692	97839292	0.03671	2	1	2.374
139	-1	1	729198	1456298	0.03671	1	1	0.591
140	-1	1	73961702	147921302	0.08018	1	1	0.526
141	-1	1	40521505	81040905	0.08018	1	1	0.405
142	-1	2	95065909	190129709	0.03671	1	0	0.336
143	-1	1	42961353	85920653	0.08018	2	0	2.270
144	-1	1	84126959	168251859	0.03671	2	0	0.716
145	-1	1	69317063	138632063	0.08018	1	1	2.479
146	-1	2	31850868	63699668	0.03671	1	0	0.500
147	-1	2	95699972	191397872	0.03671	1	0	1.305
148	-1	2	40917176	81832276	0.08018	2	1	1.105
149	-1	2	66093281	132184481	0.08018	2	1	0.452
150	-1	1	26011584	52021084	0.03671	2	0	0.635
151	101	1	31899764	63797464	0.08018	2	0	1.177
152	102	2	64108068	128214068	0.03671	2	1	0.162
153	103	1	79921071	159840071	0.03671	1	1	0.288
154	104	1	45143074	90284074	0.08018	2	0	0.450
155	105	1	7709778	15417478	0.03671	2	0	0.126
156	106	2	98229882	196457682	0.08018	2	1	1.699
157	107	1	76797886	153593686	0.03671	1	1	3.151
158	108	2	52650590	105299090	0.08018	2	1	0.986
159	109	1	84549493	169096893	0.03671	2	0	0.255
160	110	1	76447197	152892297	0.08018	1	1	0.791
161	111	2	24353400	48704700	0.08018	2	1	0.325
162	112	2	84238304	168474504	0.03671	2	1	0.607
163	113	1	40005952	80009852	0.03671	1	1	0.246
164	114	1	82521457	165040857	0.08018	2	0	0.812
165	115	2	25067660	50133260	0.03671	2	1	0.238
166	116	2	52974564	105947064	0.08018	2	1	0.006
167	117	2	96832968	193663868	0.08018	1	0	0.438
168	118	1	22084371	44166671	0.03671	2	0	0.002
169	119	2	71302375	142602675	0.08018	1	0	0.211
170	120	1	56514479	113026879	0.03671	2	0	0.027
171	121	1	84425982	168849882	0.08018	1	1	1.040
172	122	2	49607786	99213486	0.03671	1	0	2.211
173	123	2	96161490	192320890	0.08018	2	1	0.082
174	124	2	21379294	42756494	0.03671	2	1	4.584
175	125	2	70591098	141180098	0.08018	1	0	0.590
176	126	2	35773502	71544902	0.03671	2	1	3.112
177	127	2	90352606	180703106	0.03671	2	1	3.397
178	128	1	40864810	81727510	0.08018	1	1	1.196
179	129	2	76749455	153496855	0.03671	1	0	0.273
180	130	1	45959858	91917658	0.08018	2	0	0.472
181	131	1	17851762	35701462	0.08018	1	1	5.175
182	132	1	11071466	22140866	0.03671	1	1	4.903
183	133	1	2925171	5848271	0.03671	2	0	6.889
184	134	1	69461675	138921275	0.08018	1	1	187.202
185	135	2	60013379	120024679	0.08018	1	0	5.314
186	136	2	53205183	106408283	0.03671	2	1	0.249
187	137	2	3739887	7477687	0.08018	2	1	1.591
188	138	2	48920692	97839292	0.03671	2	1	0.458
189	139	1	729198	1456298	0.03671	2	0	0.054
190	140	1	73961702	147921302	0.08018	1	1	0.231
191	141	1	40521505	81040905	0.08018	1	1	0.244
192	142	2	95065909	190129709	0.03671	1	0	0.009
193	143	1	42961353	85920653	0.08018	1	1	3.018
194	144	1	84126959	168251859	0.03671	1	1	0.842
195	145	1	69317063	138632063	0.08018	1	1	0.211
196	146	2	31850868	63699668	0.03671	1	0	0.273
197	147	2	95699972	191397872	0.03671	1	0	0.642
198	148	2	40917176	81832276	0.08018	2	1	0.221
199	149	2	66093281	132184481	0.08018	2	1	0.889
200	150	1	26011584	52021084	0.03671	2	0	0.465
201	-1	1	86631790	173261490	0.08018	2	0	1.435
202	-1	2	35048794	70095494	0.03671	1	0	0.365
203	-1	1	85597498	171192898	0.08018	2	0	0.773
204	-1	1	77478802	154955502	0.03671	1	1	0.612
205	-1	1	53340006	106677906	0.08018	1	1	0.331
206	-1	2	99906609	199811109	0.03671	2	1	0.329
207	-1	1	46444012	92885912	0.03671	1	1	0.003
208	-1	1	61061716	122121316	0.08018	1	1	0.188
209	-1	1	94287719	188573319	0.08018	1	1	0.187
210	-1	2	27472863	54943663	0.03671	2	1	0.162
211	-1	1	58058267	116114467	0.08018	1	1	0.433
212	-1	2	15300270	30598470	0.03671	1	0	0.226
213	-1	1	52504074	105006074	0.03671	1	1	0.002
214	-1	2	67091677	134181277	0.08018	1	0	0.188
215	-1	1	314180	626280	0.08018	2	0	0.199
216	-1	2	33534183	67066283	0.03671	2	1	0.129
217	-1	2	60090487	120178887	0.03671	1	0	0.699
218	-1	1	43992690	87983290	0.08018	1	1	0.147
219	-1	2	73191994	146381894	0.08018	2	1	0.509
220	-1	2	38431597	76861097	0.03671	2	1	0.233
221	-1	1	75687201	151372301	0.08018	2	0	0.594
222	-1	1	48870304	97738504	0.03671	1	1	0.014
223	-1	2	64784808	129567508	0.08018	2	1	0.387
224	-1	1	18002111	36002111	0.03671	1	1	0.028
225	-1	1	35245314	70488514	0.03671	1	1	0.118
226	-1	1	60454218	120906318	0.08018	1	1	0.545
227	-1	2	28330821	56659521	0.03671	2	1	0.286
228	-1	2	70925166	141848266	0.08018	2	1	0.069
229	-1	2	92133869	184265669	0.08018	2	1	0.512
230	-1	2	57378873	114755673	0.03671	2	1	0.002
231	-1	2	71940176	143878276	0.03671	1	0	0.497
232	-1	2	35830879	71659679	0.08018	1	0	1.550
233	-1	1	5017884	10033684	0.08018	2	0	0.539
234	-1	2	72909488	145816888	0.03671	2	1	0.133
235	-1	2	805491	1608891	0.08018	2	1	0.002
236	-1	1	15379794	30757494	0.03671	2	0	0.111
237	-1	1	40587897	81173697	0.03671	1	1	0.615
238	-1	2	16507501	33012901	0.08018	2	1	0.108
239	-1	1	41722304	83442504	0.03671	1	1	0.602
240	-1	2	16269308	32536508	0.08018	2	1	0.065
241	-1	2	36136011	72269911	0.03671	1	0	0.002
242	-1	1	50735315	101468515	0.08018	1	1	0.002
243	-1	1	65283118	130564118	0.03671	1	1	0.193
244	-1	1	98536821	197071521	0.08018	2	0	0.033
245	-1	2	15781065	31560065	0.03671	1	0	0.002
246	-1	2	30320668	60639268	0.08018	2	1	0.240
247	-1	1	68898672	137795272	0.08018	2	0	0.002
248	-1	1	83477975	166953875	0.03671	1	1	0.246
249	-1	2	22020578	44039078	0.03671	1	0	0.123
250	-1	1	48580481	97158881	0.08018	2	0	0.571
251	201	1	86631790	173261490	0.08018	1	1	0.672
252	202	2	35048794	70095494	0.03671	1	0	0.094
253	203	1	85597498	171192898	0.08018	1	1	0.701
254	204	1	77478802	154955502	0.03671	1	1	0.408
255	205	1	53340006	106677906	0.08018	1	1	0.371
256	206	2	99906609	199811109	0.03671	2	1	0.556
257	207	1	46444012	92885912	0.03671	1	1	0.216
258	208	1	61061716	122121316	0.08018	1	1	0.335
259	209	1	94287719	188573319	0.08018	2	0	0.219
260	210	2	27472863	54943663	0.03671	2	1	0.236
261	211	1	58058267	116114467	0.08018	1	1	0.025
262	212	2	15300270	30598470	0.03671	1	0	0.308
263	213	1	52504074	105006074	0.03671	2	0	0.105
264	214	2	67091677	134181277	0.08018	1	0	1.533
265	215	1	314180	626280	0.08018	2	0	0.354
266	216	2	33534183	67066283	0.03671	1	0	0.002
267	217	2	60090487	120178887	0.03671	1	0	0.659
268	218	1	43992690	87983290	0.08018	2	0	0.156
269	219	2	73191994	146381894	0.08018	1	0	0.791
270	220	2	38431597	76861097	0.03671	1	0	0.402
271	221	1	75687201	151372301	0.08018	2	0	0.098
272	222	1	48870304	97738504	0.03671	2	0	0.064
273	223	2	64784808	129567508	0.08018	2	1	0.599
274	224	1	18002111	36002111	0.03671	2	0	0.398
275	225	1	35245314	70488514	0.03671	1	1	0.195
276	226	1	60454218	120906318	0.08018	1	1	0.296
277	227	2	28330821	56659521	0.03671	1	0	0.242
278	228	2	70925166	141848266	0.08018	2	1	0.367
279	229	2	92133869	184265669	0.08018	2	1	0.337
280	230	2	57378873	114755673	0.03671	1	0	0.538
281	231	2	71940176	143878276	0.03671	1	0	1.337
282	232	2	35830879	71659679	0.08018	1	0	1.672
283	233	1	5017884	10033684	0.08018	2	0	1.689
284	234	2	72909488	145816888	0.03671	1	0	0.204
285	235	2	805491	1608891	0.08018	2	1	0.133
286	236	1	15379794	30757494	0.03671	2	0	0.002
287	237	1	40587897	81173697	0.03671	1	1	2.733
288	238	2	16507501	33012901	0.08018	2	1	0.824
289	239	1	41722304	83442504	0.03671	1	1	0.018
290	240	2	16269308	32536508	0.08018	2	1	0.434
291	241	2	36136011	72269911	0.03671	1	0	0.282
292	242	1	50735315	101468515	0.08018	1	1	0.367
293	243	1	65283118	130564118	0.03671	2	0	0.237
294	244	1	98536821	197071521	0.08018	2	0	0.002
295	245	2	15781065	31560065	0.03671	2	1	0.099
296	246	2	30320668	60639268	0.08018	2	1	0.314
297	247	1	68898672	137795272	0.08018	2	0	0.002
298	248	1	83477975	166953875	0.03671	2	0	0.196
299	249	2	22020578	44039078	0.03671	2	1	4.167
300	250	1	48580481	97158881	0.08018	2	0	0.035
301	-1	1	2841699	5681299	0.03671	2	0	0.461
302	-1	2	53948903	107895703	0.08018	2	1	0.002
303	-1	2	68499906	136997706	0.03671	2	1	0.144
304	-1	1	96387009	192771909	0.08018	2	0	0.342
305	-1	1	44293712	88585312	0.03671	1	1	2.105
306	-1	1	69464418	138926718	0.08018	1	1	0.295
307	-1	1	13362721	26723321	0.03671	1	1	0.276
308	-1	1	54590725	109179325	0.08018	1	1	0.037
309	-1	1	71831228	143660328	0.03671	2	0	0.162
310	-1	2	2397672	4793272	0.08018	2	1	0.007
311	-1	2	16973275	33944475	0.08018	2	1	0.170
312	-1	2	47510578	95019078	0.03671	2	1	1.002
313	-1	1	62057383	124112683	0.08018	1	1	0.380
314	-1	1	13938886	27875686	0.03671	1	1	0.327
315	-1	2	60488790	120975490	0.08018	1	0	0.124
316	-1	2	87103593	174205093	0.03671	2	1	0.243
317	-1	1	25636296	51270496	0.03671	2	0	0.256
318	-1	1	65521500	131040900	0.08018	2	0	0.200
319	-1	1	96303	190503	0.03671	2	0	0.026
320	-1	1	17330706	34659306	0.08018	1	1	0.881
321	-1	2	19872410	39742710	0.08018	1	0	0.770
322	-1	1	10418014	20833914	0.03671	2	0	0.668
323	-1	2	91634118	183266118	0.08018	2	1	0.872
324	-1	2	92856422	185710722	0.03671	2	1	0.752
325	-1	1	82061326	164120526	0.08018	2	0	2.487
326	-1	2	44541572	89081072	0.03671	1	0	0.317
327	-1	1	89748176	179494276	0.03671	2	0	0.802
328	-1	1	84330280	168658480	0.08018	1	1	0.264
329	-1	1	24211783	48421483	0.08018	1	1	0.276
330	-1	2	65445887	130889687	0.03671	2	1	0.362
331	-1	1	16004690	32007290	0.08018	1	1	0.187
332	-1	1	49217093	98432093	0.03671	1	1	0.139
333	-1	2	77143297	154284497	0.08018	1	0	0.911
334	-1	1	82302701	164603301	0.03671	1	1	31.240
335	-1	2	19958076	39914076	0.03671	1	0	1.826
336	-1	2	17116981	34231881	0.08018	2	1	0.264
337	-1	1	57001385	114000685	0.03671	2	0	0.002
338	-1	1	71596388	143190688	0.08018	1	1	0.178
339	-1	2	3486391	6970691	0.08018	2	1	0.009
340	-1	1	18031594	36061094	0.03671	1	1	0.240
341	-1	1	56612698	113223298	0.08018	2	0	0.857
342	-1	2	56470702	112939302	0.03671	2	1	0.268
343	-1	2	97698205	195394305	0.08018	2	1	1.199
344	-1	2	32218909	64435709	0.03671	2	1	0.398
345	-1	1	85463213	170924313	0.03671	2	0	0.364
346	-1	1	36029116	72056116	0.08018	1	1	1.315
347	-1	2	81213021	162423921	0.08018	1	0	0.329
348	-1	2	27749824	55497524	0.03671	1	0	0.360
349	-1	2	78323228	156644328	0.08018	1	0	0.569
350	-1	2	48881872	97761672	0.03671	2	1	0.126
351	301	1	2841699	5681299	0.03671	2	0	0.591
352	302	2	53948903	107895703	0.08018	2	1	1.171
353	303	2	68499906	136997706	0.03671	1	0	0.622
354	304	1	96387009	192771909	0.08018	1	1	0.543
355	305	1	44293712	88585312	0.03671	2	0	0.508
356	306	1	69464418	138926718	0.08018	1	1	0.002
357	307	1	13362721	26723321	0.03671	1	1	0.002
358	308	1	54590725	109179325	0.08018	1	1	0.579
359	309	1	71831228	143660328	0.03671	1	1	0.369
360	310	2	2397672	4793272	0.08018	1	0	0.284
361	311	2	16973275	33944475	0.08018	1	0	0.348
362	312	2	47510578	95019078	0.03671	2	1	0.016
363	313	1	62057383	124112683	0.08018	1	1	0.637
364	314	1	13938886	27875686	0.03671	1	1	0.296
365	315	2	60488790	120975490	0.08018	2	1	0.559
366	316	2	87103593	174205093	0.03671	2	1	0.002
367	317	1	25636296	51270496	0.03671	1	1	0.211
368	318	1	65521500	131040900	0.08018	1	1	0.455
369	319	1	96303	190503	0.03671	1	1	0.839
370	320	1	17330706	34659306	0.08018	2	0	0.352
371	321	2	19872410	39742710	0.08018	2	1	0.002
372	322	1	10418014	20833914	0.03671	2	0	0.196
373	323	2	91634118	183266118	0.08018	1	0	0.407
374	324	2	92856422	185710722	0.03671	2	1	1.249
375	325	1	82061326	164120526	0.08018	1	1	2.421
376	326	2	44541572	89081072	0.03671	1	0	0.373
377	327	1	89748176	179494276	0.03671	2	0	0.432
378	328	1	84330280	168658480	0.08018	2	0	0.483
379	329	1	24211783	48421483	0.08018	2	0	0.120
380	330	2	65445887	130889687	0.03671	1	0	0.996
381	331	1	16004690	32007290	0.08018	1	1	0.541
382	332	1	49217093	98432093	0.03671	1	1	0.552
383	333	2	77143297	154284497	0.08018	1	0	0.002
384	334	1	82302701	164603301	0.03671	1	1	0.002
385	335	2	19958076	39914076	0.03671	1	0	1.156
386	336	2	17116981	34231881	0.08018	2	1	0.813
387	337	1	57001385	114000685	0.03671	1	1	4.201
388	338	1	71596388	143190688	0.08018	2	0	0.018
389	339	2	3486391	6970691	0.08018	2	1	0.493
390	340	1	18031594	36061094	0.03671	2	0	0.556
391	341	1	56612698	113223298	0.08018	2	0	0.216
392	342	2	56470702	112939302	0.03671	1	0	1.280
393	343	2	97698205	195394305	0.08018	2	1	0.219
394	344	2	32218909	64435709	0.03671	2	1	1.203
395	345	1	85463213	170924313	0.03671	2	0	1.674
396	346	1	36029116	72056116	0.08018	1	1	1.597
397	347	2	81213021	162423921	0.08018	2	1	1.207
398	348	2	27749824	55497524	0.03671	2	1	0.002
399	349	2	78323228	156644328	0.08018	1	0	0.243
400	350	2	48881872	97761672	0.03671	1	0	1.561
401	-1	1	30211919	60421719	0.03671	2	0	0.347
402	-1	1	69326723	138651323	0.08018	1	1	0.002
403	-1	1	83873626	167745126	0.08018	2	0	0.013
404	-1	2	99800629	199599129	0.03671	2	1	0.387
405	-1	1	52999033	105995933	0.08018	1	1	0.231
406	-1	1	90237236	180472336	0.03671	1	1	0.278
407	-1	1	31437580	62873080	0.08018	1	1	0.002
408	-1	2	46044783	92087483	0.03671	2	1	0.021
409	-1	1	61932487	123862887	0.03671	1	1	0.485
410	-1	2	24473990	48945890	0.08018	1	0	0.325
411	-1	2	71068394	142134694	0.03671	1	0	0.132
412	-1	1	98953397	197904697	0.08018	2	0	0.002
413	-1	1	13513300	27024500	0.08018	1	1	0.503
414	-1	1	77399304	154796504	0.03671	1	1	0.376
415	-1	2	29281207	58560307	0.03671	1	0	0.320
416	-1	1	75860411	151718711	0.08018	1	1	0.187
417	-1	1	9088914	18175714	0.03671	1	1	65.123
418	-1	2	34969923	69937723	0.08018	2	1	0.793
419	-1	2	28178327	56354527	0.03671	1	0	0.302
420	-1	2	72076031	144149931	0.08018	2	1	0.452
421	-1	2	31952834	63903534	0.08018	2	1	0.002
422	-1	2	46536637	93071137	0.03671	2	1	0.002
423	-1	1	61092282	122182482	0.03671	2	0	0.294
424	-1	2	4981985	9961885	0.08018	2	1	0.002
425	-1	2	19555088	39108088	0.08018	1	0	0.606
426	-1	2	94119992	188237892	0.03671	2	1	1.957
427	-1	2	3249897	6497697	0.03671	1	0	24.252
428	-1	1	42655724	85309324	0.08018	1	1	0.445
429	-1	1	2317528	4632928	0.03671	1	1	0.438
430	-1	1	59513932	119025732	0.08018	2	0	0.040
431	-1	1	78109935	156217735	0.03671	2	0	0.095
432	-1	2	2004838	4007538	0.08018	1	0	0.195
433	-1	1	35222682	70443282	0.03671	1	1	0.319
434	-1	1	81798886	163595686	0.08018	1	1	0.521
435	-1	1	48365989	96729889	0.08018	1	1	0.533
436	-1	2	16239793	32477493	0.03671	2	1	5.066
437	-1	2	37324701	74647301	0.08018	2	1	0.390
438	-1	2	90532705	181063305	0.03671	1	0	0.378
439	-1	2	42429508	84856908	0.03671	2	1	0.112
440	-1	1	67625012	135247912	0.08018	2	0	1.213
441	-1	1	3525716	7049316	0.03671	1	1	0.421
442	-1	1	59402220	118802320	0.08018	2	0	2.095
443	-1	2	83238725	166475325	0.08018	1	0	1.164
444	-1	2	13765429	27528729	0.03671	2	1	0.538
445	-1	1	81683233	163364333	0.03671	2	0	0.002
446	-1	1	96244736	192487336	0.08018	2	0	1.712
447	-1	2	81409882	162817682	0.08018	2	1	0.348
448	-1	2	30625585	61249085	0.03671	2	1	2.662
449	-1	1	10474591	20947091	0.08018	1	1	0.139
450	-1	1	38358994	76715894	0.03671	1	1	0.516
451	401	1	30211919	60421719	0.03671	2	0	1.002
452	402	1	69326723	138651323	0.08018	1	1	0.552
453	403	1	83873626	167745126	0.08018	1	1	0.236
454	404	2	99800629	199599129	0.03671	1	0	0.002
455	405	1	52999033	105995933	0.08018	1	1	0.636
456	406	1	90237236	180472336	0.03671	1	1	0.398
457	407	1	31437580	62873080	0.08018	1	1	0.511
458	408	2	46044783	92087483	0.03671	2	1	0.594
459	409	1	61932487	123862887	0.03671	2	0	0.495
460	410	2	24473990	48945890	0.08018	2	1	0.276
461	411	2	71068394	142134694	0.03671	2	1	0.262
462	412	1	98953397	197904697	0.08018	2	0	0.149
463	413	1	13513300	27024500	0.08018	1	1	0.002
464	414	1	77399304	154796504	0.03671	1	1	0.002
465	415	2	29281207	58560307	0.03671	1	0	0.376
466	416	1	75860411	151718711	0.08018	2	0	0.265
467	417	1	9088914	18175714	0.03671	1	1	1.064
468	418	2	34969923	69937723	0.08018	1	0	0.307
469	419	2	28178327	56354527	0.03671	1	0	0.229
470	420	2	72076031	144149931	0.08018	1	0	0.188
471	421	2	31952834	63903534	0.08018	1	0	2.696
472	422	2	46536637	93071137	0.03671	2	1	0.592
473	423	1	61092282	122182482	0.03671	2	0	0.002
474	424	2	4981985	9961885	0.08018	2	1	0.002
475	425	2	19555088	39108088	0.08018	2	1	1.290
476	426	2	94119992	188237892	0.03671	2	1	0.512
477	427	2	3249897	6497697	0.03671	2	1	0.537
478	428	1	42655724	85309324	0.08018	2	0	0.627
479	429	1	2317528	4632928	0.03671	1	1	0.309
480	430	1	59513932	119025732	0.08018	1	1	0.333
481	431	1	78109935	156217735	0.03671	1	1	0.388
482	432	2	2004838	4007538	0.08018	1	0	0.738
483	433	1	35222682	70443282	0.03671	1	1	0.334
484	434	1	81798886	163595686	0.08018	1	1	0.446
485	435	1	48365989	96729889	0.08018	1	1	0.628
486	436	2	16239793	32477493	0.03671	2	1	0.445
487	437	2	37324701	74647301	0.08018	2	1	1.359
488	438	2	90532705	181063305	0.03671	2	1	0.882
489	439	2	42429508	84856908	0.03671	2	1	0.514
490	440	1	67625012	135247912	0.08018	1	1	0.011
491	441	1	3525716	7049316	0.03671	2	0	0.208
492	442	1	59402220	118802320	0.08018	2	0	0.608
493	443	2	83238725	166475325	0.08018	1	0	0.902
494	444	2	13765429	27528729	0.03671	2	1	0.318
495	445	1	81683233	163364333	0.03671	1	1	1.175
496	446	1	96244736	192487336	0.08018	1	1	0.333
497	447	2	81409882	162817682	0.08018	2	1	0.352
498	448	2	30625585	61249085	0.03671	1	0	1.159
499	449	1	10474591	20947091	0.08018	1	1	0.252
500	450	1	38358994	76715894	0.03671	2	0	0.151
% finished 02-Mar-2015 14:50:53
