# Supplementary material for: Posterior Probability Matching and Human Perceptual Decision Making
Source: PLoS Comput Biol. 2015 Jun 16;11(6):e1004342. doi: 10.1371/journal.pcbi.1004342 (PMC4469678; doi:10.1371/journal.pcbi.1004342)
Supplement: S1 Data — This MATLAB code reproduces the results from Experiment 1 shown in Fig 3a and the results from Experiment 2 shown in Fig 3b. (ZIP) [file pcbi.1004342.s004.zip › ploscb2015/data/experiment2_subject05.txt]

% 02-Mar-2015 16:12:37
% trial matchtrial target_interval randseed randnseed signal_contrast response correct rt
1	-1	2	59992206	119982306	0.42688	2	1	0.981
2	-1	2	63029551	126057051	0.42688	2	1	0.093
3	-1	2	86914854	173827654	0.30491	2	1	0.017
4	-1	2	2813257	5624457	0.30491	2	1	12.091
5	-1	1	26346472	52690872	0.21780	1	1	0.682
6	-1	2	8878776	17755476	0.21780	2	1	1.412
7	-1	2	64739781	129477481	0.15557	2	1	0.365
8	-1	2	15311284	30620484	0.15557	2	1	0.176
9	-1	1	47226287	94450487	0.11112	2	0	0.002
10	-1	2	61748891	123495691	0.15557	2	1	0.946
11	-1	1	70984195	141966295	0.15557	1	1	0.002
12	-1	1	85556398	171110698	0.11112	2	0	0.002
13	-1	2	125701	249301	0.15557	2	1	2.186
14	-1	2	33278906	66555706	0.15557	2	1	0.002
15	-1	1	47872250	95742450	0.11112	2	0	0.002
16	-1	1	62419754	124837454	0.15557	2	0	0.374
17	-1	2	14322657	28643257	0.21780	2	1	1.039
18	-1	2	32843061	65684061	0.21780	2	1	0.002
19	-1	1	47394164	94786264	0.15557	1	1	1.032
20	-1	1	64602769	129203469	0.15557	1	1	0.326
21	-1	2	11185972	22369872	0.11112	2	1	0.314
22	-1	2	56395076	112788076	0.11112	1	0	0.958
23	-1	1	66953180	133904280	0.15557	1	1	0.666
24	-1	2	48154583	96307083	0.15557	2	1	0.871
25	-1	2	49389987	98777887	0.11112	2	1	0.201
26	-1	1	83923591	167845091	0.11112	2	0	0.002
27	-1	2	98478894	196955694	0.15557	1	0	0.002
28	-1	2	13071497	26140897	0.21780	2	1	0.733
29	-1	1	954301	1906501	0.21780	1	1	0.771
30	-1	1	91474605	182947105	0.15557	1	1	1.040
31	-1	2	10042909	20083709	0.15557	2	1	0.376
32	-1	1	61900454	123798854	0.11112	1	1	0.908
33	-1	2	67131158	134260258	0.11112	2	1	2.130
34	-1	1	93591763	187181463	0.07937	1	1	0.861
35	-1	2	93494567	186987067	0.07937	2	1	0.316
36	-1	1	38717970	77433870	0.05669	1	1	2.489
37	-1	2	1203576	2405076	0.05669	2	1	1.140
38	-1	2	29100480	58198880	0.04050	2	1	1.170
39	-1	2	59594285	119186485	0.04050	1	0	0.162
40	-1	2	90172088	180342088	0.05669	2	1	0.972
41	-1	1	2083392	4164692	0.05669	1	1	0.230
42	-1	1	39278295	78554495	0.04050	2	0	0.940
43	-1	1	47148199	94294299	0.05669	1	1	0.149
44	-1	1	76395203	152788303	0.05669	2	0	0.300
45	-1	1	20277406	40552706	0.07937	1	1	0.222
46	-1	1	56179210	112356310	0.07937	2	0	0.915
47	-1	2	61392755	122783455	0.11112	2	1	0.913
48	-1	1	66584659	133167259	0.11112	2	0	0.259
49	-1	1	6481262	12960462	0.15557	1	1	0.403
50	-1	1	61035866	122069666	0.15557	1	1	0.650
51	-1	1	16714202	33426302	0.11112	1	1	1.013
52	-1	1	22446706	44891306	0.11112	1	1	0.010
53	-1	2	37023209	74044309	0.07937	1	0	0.139
54	-1	1	64920554	129839054	0.11112	1	1	0.605
55	-1	1	39474957	78947857	0.11112	1	1	0.563
56	-1	1	10013361	20024661	0.07937	2	0	0.715
57	-1	2	95228065	190454065	0.11112	1	0	0.498
58	-1	1	59134169	118266269	0.15557	2	0	1.504
59	-1	2	24306373	48610673	0.21780	1	0	0.847
60	-1	1	22836977	45671877	0.30491	1	1	0.722
61	-1	1	9405181	18808281	0.30491	1	1	0.668
62	-1	2	90628585	181255085	0.21780	2	1	0.402
63	-1	2	45186588	90371088	0.21780	1	0	0.412
64	-1	2	1061292	2120492	0.30491	2	1	0.485
65	-1	2	63599696	127197296	0.30491	2	1	0.494
66	-1	2	27493399	54984699	0.21780	1	0	0.400
67	-1	2	82060803	164119503	0.30491	2	1	0.398
68	-1	1	35254706	70507306	0.30491	2	0	0.332
69	-1	1	83199710	166397310	0.42688	1	1	0.328
70	-1	2	29742654	59483254	0.42688	2	1	0.217
71	-1	1	65633258	131264458	0.30491	1	1	0.244
72	-1	1	4188161	8374261	0.30491	1	1	0.381
73	-1	2	56078965	112155865	0.21780	2	1	0.381
74	-1	1	7951968	15901868	0.21780	1	1	0.610
75	-1	2	82519472	165036872	0.15557	2	1	0.534
76	-1	1	50399476	100796876	0.15557	1	1	0.353
77	-1	1	99632579	199263079	0.11112	1	1	0.459
78	-1	1	59527483	119052883	0.11112	1	1	0.519
79	-1	1	26083986	52165886	0.07937	1	1	0.037
80	-1	1	43280489	86558889	0.07937	1	1	0.150
81	-1	2	72539793	145077493	0.05669	1	0	0.002
82	-1	1	87098696	174195296	0.07937	1	1	0.654
83	-1	2	66983700	133965300	0.07937	2	1	0.411
84	-1	1	21546303	43090503	0.05669	1	1	0.228
85	-1	2	58789407	117576707	0.05669	2	1	0.266
86	-1	2	99997810	199993510	0.04050	2	1	0.002
87	-1	1	14566313	29130513	0.04050	2	0	0.119
88	-1	2	41118957	82235857	0.05669	1	0	0.298
89	-1	2	85014861	170027661	0.07937	2	1	1.291
90	-1	1	27536865	55071665	0.07937	1	1	0.005
91	-1	2	42130568	84259068	0.05669	2	1	0.360
92	-1	1	92677072	185352072	0.05669	2	0	0.374
93	-1	2	44563275	89124475	0.07937	1	0	0.002
94	-1	1	59123979	118245879	0.11112	2	0	0.002
95	-1	1	73711182	147420282	0.15557	1	1	0.464
96	-1	2	33585785	67169485	0.15557	1	0	0.433
97	-1	2	90809389	181616689	0.21780	2	1	0.360
98	-1	2	41383692	82765292	0.21780	2	1	0.599
99	-1	2	15941896	31881696	0.15557	2	1	0.646
100	-1	2	94483400	188964700	0.15557	2	1	0.325
101	-1	1	7458178	14914278	0.19291	1	1	0.634
102	-1	2	75877982	151753882	0.08832	2	1	0.858
103	-1	2	75784386	151566686	0.19291	2	1	0.494
104	-1	2	39640089	79278089	0.08832	2	1	0.207
105	-1	1	74213693	148425293	0.08832	2	0	0.102
106	-1	2	98083496	196164896	0.19291	2	1	0.633
107	-1	1	75304700	150607300	0.19291	1	1	0.204
108	-1	1	9900203	19798303	0.08832	1	1	0.526
109	-1	2	76443307	152884507	0.08832	2	1	0.200
110	-1	2	11004910	22007710	0.19291	2	1	0.399
111	-1	2	65553614	131105114	0.19291	2	1	0.285
112	-1	1	8130958	16259858	0.08832	1	1	0.268
113	-1	2	49334661	98667261	0.19291	2	1	1.075
114	-1	1	70543966	141085866	0.08832	1	1	0.330
115	-1	2	17085169	34168269	0.19291	2	1	0.441
116	-1	2	75642673	151283273	0.08832	1	0	1.230
117	-1	2	12853177	25704277	0.19291	2	1	1.000
118	-1	1	27405281	54808481	0.08832	2	0	0.354
119	-1	1	76609085	153216085	0.19291	1	1	0.002
120	-1	1	91179888	182357688	0.08832	1	1	0.251
121	-1	2	29716091	59430091	0.08832	1	0	0.130
122	-1	2	56321295	112640495	0.19291	2	1	0.002
123	-1	1	70875698	141749298	0.19291	1	1	0.002
124	-1	2	85446501	170890901	0.08832	2	1	0.226
125	-1	2	21312104	42622104	0.08832	1	0	0.151
126	-1	1	50577308	101152508	0.19291	1	1	0.470
127	-1	2	11811311	23620511	0.08832	2	1	0.335
128	-1	1	59691215	119380315	0.19291	1	1	0.232
129	-1	1	96936659	193871259	0.08832	1	1	0.324
130	-1	2	43481062	86960062	0.19291	2	1	0.257
131	-1	2	83379966	166757866	0.19291	2	1	0.002
132	-1	1	97920069	195838069	0.08832	1	1	0.260
133	-1	1	37849172	75696272	0.19291	1	1	0.517
134	-1	2	3038576	6075076	0.08832	2	1	0.207
135	-1	2	37597679	75193279	0.08832	2	1	0.551
136	-1	2	6852083	13702083	0.19291	2	1	0.011
137	-1	1	21402386	42802686	0.19291	1	1	1.184
138	-1	1	53284191	106566291	0.08832	2	0	0.489
139	-1	2	15821094	31640094	0.08832	2	1	3.017
140	-1	2	31656600	63311100	0.19291	2	1	0.002
141	-1	1	46191503	92380903	0.08832	1	1	0.396
142	-1	1	99407807	198813507	0.19291	2	0	0.399
143	-1	2	52619111	105236111	0.19291	1	0	0.002
144	-1	1	67213914	134425714	0.08832	2	0	0.357
145	-1	2	16426817	32851517	0.19291	2	1	0.646
146	-1	1	94998762	189995462	0.08832	1	1	0.349
147	-1	1	44218065	88434065	0.19291	2	0	1.312
148	-1	2	89423170	178844270	0.08832	2	1	0.685
149	-1	1	71925874	143849674	0.19291	1	1	0.189
150	-1	1	5186277	10370477	0.08832	1	1	0.591
151	101	1	7458178	14914278	0.19291	1	1	0.872
152	102	2	75877982	151753882	0.08832	2	1	0.025
153	103	2	75784386	151566686	0.19291	2	1	0.443
154	104	2	39640089	79278089	0.08832	2	1	1.135
155	105	1	74213693	148425293	0.08832	1	1	0.388
156	106	2	98083496	196164896	0.19291	2	1	0.162
157	107	1	75304700	150607300	0.19291	2	0	0.390
158	108	1	9900203	19798303	0.08832	2	0	0.651
159	109	2	76443307	152884507	0.08832	1	0	2.221
160	110	2	11004910	22007710	0.19291	1	0	2.329
161	111	2	65553614	131105114	0.19291	2	1	0.475
162	112	1	8130958	16259858	0.08832	1	1	1.071
163	113	2	49334661	98667261	0.19291	1	0	0.157
164	114	1	70543966	141085866	0.08832	2	0	0.206
165	115	2	17085169	34168269	0.19291	1	0	0.639
166	116	2	75642673	151283273	0.08832	2	1	0.163
167	117	2	12853177	25704277	0.19291	2	1	0.625
168	118	1	27405281	54808481	0.08832	1	1	0.037
169	119	1	76609085	153216085	0.19291	2	0	0.285
170	120	1	91179888	182357688	0.08832	2	0	1.191
171	121	2	29716091	59430091	0.08832	2	1	0.472
172	122	2	56321295	112640495	0.19291	2	1	0.323
173	123	1	70875698	141749298	0.19291	1	1	0.493
174	124	2	85446501	170890901	0.08832	2	1	0.341
175	125	2	21312104	42622104	0.08832	2	1	0.452
176	126	1	50577308	101152508	0.19291	2	0	0.161
177	127	2	11811311	23620511	0.08832	1	0	0.040
178	128	1	59691215	119380315	0.19291	2	0	0.409
179	129	1	96936659	193871259	0.08832	1	1	0.272
180	130	2	43481062	86960062	0.19291	1	0	0.314
181	131	2	83379966	166757866	0.19291	2	1	0.271
182	132	1	97920069	195838069	0.08832	2	0	0.380
183	133	1	37849172	75696272	0.19291	1	1	1.126
184	134	2	3038576	6075076	0.08832	2	1	0.099
185	135	2	37597679	75193279	0.08832	1	0	0.382
186	136	2	6852083	13702083	0.19291	2	1	0.520
187	137	1	21402386	42802686	0.19291	1	1	0.252
188	138	1	53284191	106566291	0.08832	2	0	0.421
189	139	2	15821094	31640094	0.08832	1	0	0.732
190	140	2	31656600	63311100	0.19291	2	1	0.408
191	141	1	46191503	92380903	0.08832	1	1	0.642
192	142	1	99407807	198813507	0.19291	2	0	0.188
193	143	2	52619111	105236111	0.19291	2	1	0.002
194	144	1	67213914	134425714	0.08832	1	1	0.865
195	145	2	16426817	32851517	0.19291	2	1	0.002
196	146	1	94998762	189995462	0.08832	2	0	0.379
197	147	1	44218065	88434065	0.19291	1	1	0.212
198	148	2	89423170	178844270	0.08832	2	1	0.376
199	149	1	71925874	143849674	0.19291	1	1	0.243
200	150	1	5186277	10370477	0.08832	1	1	0.447
201	-1	1	50181993	100361893	0.08832	2	0	1.382
202	-1	2	93234797	186467497	0.19291	2	1	0.421
203	-1	1	49125000	98247900	0.08832	2	0	0.351
204	-1	2	98347304	196692504	0.19291	2	1	0.323
205	-1	1	44907707	89813307	0.19291	1	1	0.002
206	-1	1	59480711	118959311	0.08832	1	1	0.295
207	-1	2	3369014	6735914	0.08832	1	0	0.175
208	-1	2	35264317	70526517	0.19291	2	1	0.321
209	-1	2	81839621	163677121	0.19291	1	0	0.107
210	-1	1	7078565	14155065	0.08832	1	1	0.377
211	-1	1	58935069	117868069	0.08832	1	1	0.750
212	-1	2	48183572	96365072	0.19291	1	0	0.153
213	-1	1	77409776	154817476	0.08832	2	0	0.428
214	-1	1	34621479	69240879	0.19291	1	1	0.558
215	-1	1	3841183	7680283	0.08832	2	0	0.184
216	-1	1	35715386	71428686	0.19291	1	1	0.814
217	-1	1	31604390	63206690	0.19291	2	0	0.275
218	-1	1	72834894	145667694	0.08832	2	0	0.362
219	-1	1	23396997	46791897	0.08832	2	0	0.548
220	-1	1	92594401	185186701	0.19291	1	1	0.275
221	-1	2	33857604	67713104	0.08832	1	0	0.541
222	-1	1	1725708	3449308	0.19291	1	1	0.904
223	-1	2	5593912	11185712	0.08832	2	1	0.633
224	-1	2	82809216	165616316	0.19291	2	1	0.404
225	-1	2	37383619	74765119	0.08832	2	1	0.358
226	-1	2	86598923	173195723	0.19291	2	1	0.002
227	-1	1	1153067	2304067	0.08832	1	1	0.002
228	-1	1	15717970	31433870	0.19291	1	1	0.216
229	-1	1	51624974	103247874	0.08832	2	0	0.502
230	-1	2	53613577	107225077	0.19291	1	0	1.004
231	-1	1	68139281	136276481	0.08832	2	0	1.808
232	-1	1	62662086	125322086	0.19291	1	1	1.274
233	-1	2	3860990	7719890	0.08832	1	0	0.688
234	-1	2	86361494	172720894	0.19291	2	1	0.002
235	-1	1	961897	1921697	0.19291	1	1	0.738
236	-1	2	88878401	177754701	0.08832	2	1	0.077
237	-1	1	10074204	20146304	0.08832	1	1	1.286
238	-1	2	52630809	105259509	0.19291	2	1	0.664
239	-1	1	32523212	65044312	0.08832	1	1	1.623
240	-1	1	8365217	16728317	0.19291	1	1	0.172
241	-1	2	40248020	80493920	0.19291	2	1	0.002
242	-1	2	54814024	109625924	0.08832	2	1	1.066
243	-1	1	76039369	152076669	0.08832	1	1	0.242
244	-1	2	14569772	29137472	0.19291	2	1	0.229
245	-1	2	51803876	103605676	0.19291	2	1	0.002
246	-1	1	66396879	132791679	0.08832	2	0	0.059
247	-1	1	86293982	172585882	0.08832	1	1	0.002
248	-1	1	851585	1701085	0.19291	1	1	0.722
249	-1	1	87399289	174796489	0.08832	1	1	0.006
250	-1	2	1962892	3923692	0.19291	2	1	0.956
251	201	1	50181993	100361893	0.08832	2	0	0.967
252	202	2	93234797	186467497	0.19291	2	1	0.431
253	203	1	49125000	98247900	0.08832	2	0	0.549
254	204	2	98347304	196692504	0.19291	2	1	0.110
255	205	1	44907707	89813307	0.19291	1	1	0.197
256	206	1	59480711	118959311	0.08832	2	0	0.219
257	207	2	3369014	6735914	0.08832	2	1	0.349
258	208	2	35264317	70526517	0.19291	2	1	0.512
259	209	2	81839621	163677121	0.19291	2	1	0.629
260	210	1	7078565	14155065	0.08832	1	1	0.614
261	211	1	58935069	117868069	0.08832	1	1	2.234
262	212	2	48183572	96365072	0.19291	2	1	1.171
263	213	1	77409776	154817476	0.08832	1	1	0.928
264	214	1	34621479	69240879	0.19291	1	1	0.677
265	215	1	3841183	7680283	0.08832	1	1	0.036
266	216	1	35715386	71428686	0.19291	1	1	1.082
267	217	1	31604390	63206690	0.19291	2	0	0.705
268	218	1	72834894	145667694	0.08832	2	0	0.296
269	219	1	23396997	46791897	0.08832	2	0	0.434
270	220	1	92594401	185186701	0.19291	2	0	0.991
271	221	2	33857604	67713104	0.08832	1	0	1.541
272	222	1	1725708	3449308	0.19291	1	1	0.687
273	223	2	5593912	11185712	0.08832	2	1	0.417
274	224	2	82809216	165616316	0.19291	2	1	0.245
275	225	2	37383619	74765119	0.08832	1	0	0.122
276	226	2	86598923	173195723	0.19291	2	1	0.002
277	227	1	1153067	2304067	0.08832	2	0	0.731
278	228	1	15717970	31433870	0.19291	1	1	0.274
279	229	1	51624974	103247874	0.08832	1	1	0.574
280	230	2	53613577	107225077	0.19291	2	1	0.422
281	231	1	68139281	136276481	0.08832	1	1	0.015
282	232	1	62662086	125322086	0.19291	1	1	0.252
283	233	2	3860990	7719890	0.08832	2	1	0.363
284	234	2	86361494	172720894	0.19291	2	1	0.594
285	235	1	961897	1921697	0.19291	1	1	0.587
286	236	2	88878401	177754701	0.08832	2	1	0.589
287	237	1	10074204	20146304	0.08832	1	1	0.772
288	238	2	52630809	105259509	0.19291	2	1	1.119
289	239	1	32523212	65044312	0.08832	2	0	0.095
290	240	1	8365217	16728317	0.19291	2	0	1.827
291	241	2	40248020	80493920	0.19291	2	1	0.400
292	242	2	54814024	109625924	0.08832	2	1	0.029
293	243	1	76039369	152076669	0.08832	2	0	0.387
294	244	2	14569772	29137472	0.19291	1	0	0.288
295	245	2	51803876	103605676	0.19291	2	1	0.225
296	246	1	66396879	132791679	0.08832	1	1	0.963
297	247	1	86293982	172585882	0.08832	2	0	0.254
298	248	1	851585	1701085	0.19291	1	1	0.445
299	249	1	87399289	174796489	0.08832	1	1	0.291
300	250	2	1962892	3923692	0.19291	2	1	0.049
301	-1	1	56189611	112377111	0.19291	1	1	1.591
302	-1	1	19272115	38542115	0.08832	1	1	0.520
303	-1	2	85801319	171600519	0.19291	2	1	0.489
304	-1	2	48344222	96686322	0.08832	2	1	1.747
305	-1	2	37528827	75055527	0.08832	1	0	0.681
306	-1	1	20085672	40169272	0.19291	1	1	2.142
307	-1	2	47874877	95747677	0.19291	1	0	0.341
308	-1	2	95807481	191612881	0.08832	2	1	0.002
309	-1	1	10376684	20751284	0.19291	1	1	1.366
310	-1	1	60906089	121810089	0.08832	2	0	0.090
311	-1	1	83467392	166932692	0.19291	2	0	0.307
312	-1	1	28707795	57413495	0.08832	1	1	0.434
313	-1	2	85920999	171839899	0.08832	1	0	0.955
314	-1	1	95150203	190298303	0.19291	1	1	0.430
315	-1	2	52325907	104649707	0.19291	2	1	1.045
316	-1	1	70883311	141764511	0.08832	1	1	1.460
317	-1	1	30718915	61435715	0.19291	1	1	0.528
318	-1	1	97275819	194549519	0.08832	1	1	2.061
319	-1	2	17127924	34253724	0.19291	2	1	0.677
320	-1	1	98346928	196691728	0.08832	1	1	0.949
321	-1	2	7526773	15051473	0.19291	2	1	1.696
322	-1	2	91402478	182802878	0.08832	1	0	0.242
323	-1	2	29964281	59926481	0.19291	2	1	0.582
324	-1	1	1834985	3667885	0.08832	1	1	0.587
325	-1	2	75066989	150131889	0.19291	2	1	0.804
326	-1	1	69605793	139209493	0.08832	1	1	0.908
327	-1	2	74833797	149665497	0.08832	2	1	0.952
328	-1	2	84021301	168040501	0.19291	1	0	0.157
329	-1	1	13236604	26471104	0.19291	1	1	1.972
330	-1	2	25112709	50223309	0.08832	2	1	0.475
331	-1	1	86313613	172625113	0.19291	1	1	1.039
332	-1	1	4855017	9707917	0.08832	2	0	0.396
333	-1	1	58085221	116168321	0.19291	1	1	1.658
334	-1	1	37934525	75866925	0.08832	1	1	1.315
335	-1	1	83100830	166199530	0.08832	1	1	0.283
336	-1	1	25669674	51337274	0.19291	1	1	0.435
337	-1	1	82890078	165778078	0.08832	2	0	0.575
338	-1	1	54757082	109512082	0.19291	1	1	0.243
339	-1	1	93338885	186675685	0.19291	1	1	0.002
340	-1	1	7905888	15809688	0.08832	1	1	1.002
341	-1	1	22442592	44883092	0.19291	1	1	1.110
342	-1	2	47642796	95283496	0.08832	1	0	0.098
343	-1	2	71559000	143115900	0.19291	2	1	1.213
344	-1	2	7426004	14849904	0.08832	2	1	0.331
345	-1	1	53947508	107892908	0.19291	1	1	0.409
346	-1	1	8548711	17095311	0.08832	1	1	0.812
347	-1	2	4431015	8859915	0.19291	2	1	0.206
348	-1	2	38993418	77984718	0.08832	1	0	0.305
349	-1	2	82830722	165659322	0.08832	2	1	0.387
350	-1	1	36072825	72143525	0.19291	1	1	0.376
351	301	1	56189611	112377111	0.19291	1	1	0.849
352	302	1	19272115	38542115	0.08832	2	0	0.242
353	303	2	85801319	171600519	0.19291	2	1	0.002
354	304	2	48344222	96686322	0.08832	1	0	0.045
355	305	2	37528827	75055527	0.08832	2	1	0.584
356	306	1	20085672	40169272	0.19291	1	1	1.308
357	307	2	47874877	95747677	0.19291	2	1	0.457
358	308	2	95807481	191612881	0.08832	2	1	0.075
359	309	1	10376684	20751284	0.19291	1	1	0.339
360	310	1	60906089	121810089	0.08832	2	0	0.359
361	311	1	83467392	166932692	0.19291	1	1	1.006
362	312	1	28707795	57413495	0.08832	1	1	0.652
363	313	2	85920999	171839899	0.08832	1	0	0.307
364	314	1	95150203	190298303	0.19291	2	0	0.758
365	315	2	52325907	104649707	0.19291	2	1	0.930
366	316	1	70883311	141764511	0.08832	1	1	0.789
367	317	1	30718915	61435715	0.19291	2	0	0.254
368	318	1	97275819	194549519	0.08832	1	1	1.491
369	319	2	17127924	34253724	0.19291	2	1	0.433
370	320	1	98346928	196691728	0.08832	1	1	0.303
371	321	2	7526773	15051473	0.19291	2	1	1.027
372	322	2	91402478	182802878	0.08832	2	1	0.310
373	323	2	29964281	59926481	0.19291	2	1	0.322
374	324	1	1834985	3667885	0.08832	1	1	0.490
375	325	2	75066989	150131889	0.19291	2	1	0.599
376	326	1	69605793	139209493	0.08832	1	1	1.896
377	327	2	74833797	149665497	0.08832	2	1	0.344
378	328	2	84021301	168040501	0.19291	2	1	1.366
379	329	1	13236604	26471104	0.19291	1	1	0.314
380	330	2	25112709	50223309	0.08832	2	1	0.215
381	331	1	86313613	172625113	0.19291	1	1	1.300
382	332	1	4855017	9707917	0.08832	1	1	0.317
383	333	1	58085221	116168321	0.19291	1	1	0.836
384	334	1	37934525	75866925	0.08832	2	0	0.262
385	335	1	83100830	166199530	0.08832	1	1	0.382
386	336	1	25669674	51337274	0.19291	2	0	0.227
387	337	1	82890078	165778078	0.08832	1	1	0.002
388	338	1	54757082	109512082	0.19291	2	0	0.743
389	339	1	93338885	186675685	0.19291	2	0	0.340
390	340	1	7905888	15809688	0.08832	2	0	0.382
391	341	1	22442592	44883092	0.19291	1	1	0.250
392	342	2	47642796	95283496	0.08832	1	0	0.432
393	343	2	71559000	143115900	0.19291	2	1	1.134
394	344	2	7426004	14849904	0.08832	2	1	0.331
395	345	1	53947508	107892908	0.19291	1	1	0.623
396	346	1	8548711	17095311	0.08832	1	1	0.634
397	347	2	4431015	8859915	0.19291	2	1	0.250
398	348	2	38993418	77984718	0.08832	2	1	0.261
399	349	2	82830722	165659322	0.08832	2	1	0.451
400	350	1	36072825	72143525	0.19291	2	0	0.216
401	-1	2	9010184	18018284	0.08832	2	1	1.463
402	-1	1	60076689	120151289	0.19291	2	0	0.602
403	-1	1	34608892	69215692	0.08832	1	1	1.290
404	-1	2	77163297	154324497	0.19291	2	1	0.072
405	-1	1	98360600	196719100	0.19291	1	1	0.303
406	-1	2	42256203	84510303	0.08832	1	0	1.138
407	-1	2	70147308	140292508	0.08832	2	1	0.258
408	-1	1	10021111	20040111	0.19291	1	1	0.820
409	-1	2	5903615	11805115	0.08832	1	0	1.688
410	-1	2	88418820	176835520	0.19291	1	0	0.427
411	-1	1	45652323	91302523	0.19291	1	1	0.579
412	-1	2	17539927	35077727	0.08832	1	0	0.304
413	-1	1	61435831	122869531	0.19291	2	0	0.004
414	-1	2	76001134	152000134	0.08832	1	0	0.222
415	-1	2	11861437	23720737	0.08832	2	1	0.002
416	-1	2	26442681	52883281	0.19291	2	1	0.041
417	-1	1	45055684	90109284	0.08832	2	0	0.027
418	-1	2	62256488	124510888	0.19291	1	0	0.062
419	-1	1	82152891	164303691	0.19291	1	1	0.947
420	-1	2	91380295	182758495	0.08832	2	1	0.838
421	-1	2	88557499	177112899	0.19291	2	1	0.601
422	-1	2	63136903	126271703	0.08832	2	1	0.411
423	-1	1	17649706	35297306	0.08832	2	0	0.375
424	-1	2	69562510	139122910	0.19291	2	1	0.311
425	-1	1	14805413	29608713	0.08832	1	1	0.852
426	-1	2	14684017	29365917	0.19291	2	1	0.002
427	-1	2	29263820	58525520	0.08832	2	1	0.367
428	-1	2	79823724	159645324	0.19291	2	1	0.283
429	-1	2	22377127	44752127	0.19291	2	1	0.002
430	-1	2	36934730	73867330	0.08832	1	0	0.450
431	-1	2	95500434	190998734	0.08832	2	1	0.229
432	-1	1	32720337	65438537	0.19291	1	1	0.379
433	-1	2	84621382	169240682	0.08832	2	1	0.427
434	-1	1	41821985	83641885	0.19291	1	1	2.402
435	-1	1	96345491	192688891	0.08832	1	1	0.818
436	-1	2	92213095	184424095	0.19291	2	1	0.311
437	-1	2	37417098	74832098	0.08832	2	1	0.213
438	-1	1	73327302	146652502	0.19291	2	0	0.206
439	-1	1	7876705	15751305	0.19291	1	1	1.619
440	-1	1	83745810	167489510	0.08832	1	1	0.002
441	-1	1	98318913	196635713	0.08832	1	1	0.002
442	-1	1	12897816	25793516	0.19291	2	0	0.020
443	-1	1	28791419	57580719	0.19291	2	0	0.496
444	-1	2	92682723	185363323	0.08832	1	0	0.002
445	-1	1	7235526	14468926	0.08832	2	0	0.382
446	-1	1	59130830	118259530	0.19291	1	1	0.712
447	-1	2	44345033	88687933	0.19291	2	1	0.002
448	-1	2	58903337	117804537	0.08832	1	0	0.374
449	-1	1	10799881	21597681	0.08832	2	0	1.366
450	-1	2	61347486	122692886	0.19291	2	1	0.002
451	401	2	9010184	18018284	0.08832	1	0	0.212
452	402	1	60076689	120151289	0.19291	2	0	2.055
453	403	1	34608892	69215692	0.08832	1	1	0.560
454	404	2	77163297	154324497	0.19291	2	1	2.129
455	405	1	98360600	196719100	0.19291	1	1	0.241
456	406	2	42256203	84510303	0.08832	1	0	0.375
457	407	2	70147308	140292508	0.08832	2	1	0.401
458	408	1	10021111	20040111	0.19291	1	1	0.322
459	409	2	5903615	11805115	0.08832	2	1	1.121
460	410	2	88418820	176835520	0.19291	2	1	0.274
461	411	1	45652323	91302523	0.19291	1	1	0.192
462	412	2	17539927	35077727	0.08832	1	0	0.427
463	413	1	61435831	122869531	0.19291	2	0	0.185
464	414	2	76001134	152000134	0.08832	1	0	0.027
465	415	2	11861437	23720737	0.08832	1	0	0.276
466	416	2	26442681	52883281	0.19291	2	1	0.330
467	417	1	45055684	90109284	0.08832	1	1	0.384
468	418	2	62256488	124510888	0.19291	2	1	1.096
469	419	1	82152891	164303691	0.19291	2	0	0.221
470	420	2	91380295	182758495	0.08832	1	0	0.474
471	421	2	88557499	177112899	0.19291	2	1	0.033
472	422	2	63136903	126271703	0.08832	2	1	0.463
473	423	1	17649706	35297306	0.08832	1	1	0.361
474	424	2	69562510	139122910	0.19291	2	1	0.108
475	425	1	14805413	29608713	0.08832	1	1	1.481
476	426	2	14684017	29365917	0.19291	2	1	0.422
477	427	2	29263820	58525520	0.08832	1	0	0.160
478	428	2	79823724	159645324	0.19291	2	1	0.420
479	429	2	22377127	44752127	0.19291	1	0	0.169
480	430	2	36934730	73867330	0.08832	1	0	348.268
481	431	2	95500434	190998734	0.08832	1	0	3.692
482	432	1	32720337	65438537	0.19291	1	1	1.581
483	433	2	84621382	169240682	0.08832	2	1	0.136
484	434	1	41821985	83641885	0.19291	1	1	0.322
485	435	1	96345491	192688891	0.08832	2	0	0.002
486	436	2	92213095	184424095	0.19291	2	1	3.206
487	437	2	37417098	74832098	0.08832	2	1	0.371
488	438	1	73327302	146652502	0.19291	2	0	0.387
489	439	1	7876705	15751305	0.19291	2	0	0.002
490	440	1	83745810	167489510	0.08832	1	1	0.246
491	441	1	98318913	196635713	0.08832	1	1	0.002
492	442	1	12897816	25793516	0.19291	1	1	0.002
493	443	1	28791419	57580719	0.19291	1	1	0.368
494	444	2	92682723	185363323	0.08832	1	0	0.339
495	445	1	7235526	14468926	0.08832	2	0	0.282
496	446	1	59130830	118259530	0.19291	1	1	0.817
497	447	2	44345033	88687933	0.19291	2	1	0.255
498	448	2	58903337	117804537	0.08832	1	0	0.320
499	449	1	10799881	21597681	0.08832	2	0	0.017
500	450	2	61347486	122692886	0.19291	1	0	0.390
% finished 02-Mar-2015 16:54:33
