# Supplementary material for: Posterior Probability Matching and Human Perceptual Decision Making
Source: PLoS Comput Biol. 2015 Jun 16;11(6):e1004342. doi: 10.1371/journal.pcbi.1004342 (PMC4469678; doi:10.1371/journal.pcbi.1004342)
Supplement: S1 Data — This MATLAB code reproduces the results from Experiment 1 shown in Fig 3a and the results from Experiment 2 shown in Fig 3b. (ZIP) [file pcbi.1004342.s004.zip › ploscb2015/data/experiment2_subject06.txt]

% 27-Feb-2015 11:14:20
% trial matchtrial target_interval randseed randnseed signal_contrast response correct rt
1	-1	2	98961901	197921701	0.42688	2	1	296.049
2	-1	1	8883205	17764305	0.42688	1	1	2.102
3	-1	1	32644610	65287110	0.30491	1	1	0.419
4	-1	1	88580814	177159514	0.30491	1	1	0.179
5	-1	1	20456017	40909917	0.21780	1	1	0.181
6	-1	1	52333721	104665321	0.21780	1	1	2.136
7	-1	1	80206926	160411726	0.15557	1	1	0.526
8	-1	2	46765929	93529729	0.15557	2	1	0.236
9	-1	2	83940333	167878533	0.11112	2	1	0.308
10	-1	2	29205477	58408877	0.11112	2	1	0.546
11	-1	2	98436881	196871681	0.07937	2	1	0.643
12	-1	2	76963085	153924085	0.07937	2	1	0.493
13	-1	2	40850488	81698888	0.05669	1	0	0.511
14	-1	2	6105392	12208692	0.07937	1	0	0.762
15	-1	1	96636496	193270896	0.11112	1	1	1.144
16	-1	1	24493800	48985500	0.11112	1	1	0.218
17	-1	1	60394704	120787304	0.07937	1	1	0.537
18	-1	2	28286307	56570507	0.07937	1	0	0.393
19	-1	1	81512711	163023311	0.11112	1	1	0.326
20	-1	1	28054714	56107314	0.11112	1	1	0.616
21	-1	1	3958918	7915718	0.07937	1	1	0.694
22	-1	1	87839022	175675922	0.07937	1	1	0.479
23	-1	1	50377426	100752726	0.05669	2	0	0.565
24	-1	1	20942229	41882329	0.07937	1	1	0.449
25	-1	2	79507233	159012333	0.07937	2	1	1.206
26	-1	1	14021578	28041078	0.05669	1	1	0.653
27	-1	2	93914082	187826082	0.05669	2	1	0.985
28	-1	2	7150286	14298486	0.04050	2	1	0.576
29	-1	1	78981390	157960690	0.04050	2	0	0.536
30	-1	1	46867393	93732693	0.05669	1	1	0.411
31	-1	1	1381997	2761897	0.05669	1	1	0.377
32	-1	1	53305401	106608701	0.04050	1	1	0.604
33	-1	1	27889004	55775904	0.04050	1	1	0.289
34	-1	2	70433108	140864108	0.02893	2	1	0.780
35	-1	1	62307912	124613712	0.02893	2	0	0.148
36	-1	1	91548515	183094915	0.04050	1	1	0.342
37	-1	2	39430218	78858318	0.04050	2	1	0.587
38	-1	1	12648922	25295722	0.02893	1	1	0.714
39	-1	1	97873826	195745526	0.02893	1	1	0.416
40	-1	1	53755630	107509130	0.02066	2	0	1.223
41	-1	1	89572134	179142134	0.02893	1	1	0.736
42	-1	1	77493779	154985479	0.02893	1	1	0.489
43	-1	2	40042082	80082082	0.02066	2	1	0.723
44	-1	2	26593886	53185686	0.02066	1	0	0.448
45	-1	1	85148290	170294490	0.02893	1	1	0.597
46	-1	2	58343194	116684294	0.02893	1	0	1.187
47	-1	1	91598298	183194498	0.04050	1	1	0.556
48	-1	1	60769502	121536902	0.04050	1	1	0.666
49	-1	1	42013005	84023905	0.02893	1	1	0.354
50	-1	2	91220009	182437909	0.02893	2	1	1.338
51	-1	1	62835788	125669488	0.02066	1	1	0.373
52	-1	2	4636191	9270291	0.02066	2	1	0.447
53	-1	2	63166895	126331695	0.01476	1	0	0.226
54	-1	2	400298	798498	0.02066	1	0	0.658
55	-1	2	80269602	160537102	0.02893	2	1	0.909
56	-1	1	85495006	170987906	0.02893	1	1	0.671
57	-1	1	66719510	133436910	0.02066	2	0	0.955
58	-1	2	75919614	151837114	0.02893	2	1	0.845
59	-1	1	74463918	148925718	0.02893	1	1	0.315
60	-1	1	19660821	39319521	0.02066	2	0	0.878
61	-1	1	22225825	44449525	0.02893	1	1	0.206
62	-1	2	56779329	113556529	0.02893	1	0	0.302
63	-1	2	682332	1362532	0.04050	1	0	1.049
64	-1	1	19192636	38383136	0.05669	1	1	0.645
65	-1	1	97758681	195515281	0.05669	1	1	1.381
66	-1	1	49633185	99264285	0.04050	1	1	0.835
67	-1	1	46831089	93660089	0.04050	1	1	0.497
68	-1	2	10707593	21413093	0.02893	1	0	0.749
69	-1	1	99931097	199860097	0.04050	1	1	0.504
70	-1	2	63820601	127639101	0.04050	1	0	0.578
71	-1	1	35709404	71416704	0.05669	1	1	0.002
72	-1	2	50248208	100494308	0.05669	2	1	0.868
73	-1	1	51479412	102956712	0.04050	2	0	0.356
74	-1	1	697715	1393315	0.05669	1	1	0.305
75	-1	1	45943218	91884318	0.05669	1	1	1.736
76	-1	1	33776423	67550723	0.04050	1	1	0.491
77	-1	2	96301827	192601527	0.04050	1	0	0.466
78	-1	2	57539431	115076731	0.05669	1	0	0.769
79	-1	2	48052034	96101934	0.07937	2	1	0.576
80	-1	1	19960238	39918338	0.07937	1	1	0.188
81	-1	2	53212883	106423683	0.05669	1	0	0.861
82	-1	1	53053287	106104487	0.07937	1	1	0.689
83	-1	1	35649090	71296090	0.07937	1	1	0.936
84	-1	2	43512994	87023894	0.05669	2	1	0.715
85	-1	2	28684498	57366898	0.05669	2	1	1.128
86	-1	1	55234203	110466303	0.04050	1	1	0.621
87	-1	2	31129006	62255906	0.04050	2	1	1.349
88	-1	2	80340911	160679711	0.02893	2	1	1.934
89	-1	2	88152316	176302516	0.02893	1	0	1.163
90	-1	1	18711320	37420520	0.04050	1	1	0.278
91	-1	2	61275424	122548724	0.04050	2	1	0.768
92	-1	1	51795128	103588128	0.02893	2	0	0.260
93	-1	1	91710631	183419131	0.04050	1	1	1.417
94	-1	2	47549535	95096935	0.04050	2	1	0.369
95	-1	2	98126339	196250539	0.02893	1	0	0.611
96	-1	1	72638484	145274884	0.04050	1	1	1.399
97	-1	2	27199788	54397488	0.04050	2	1	1.039
98	-1	2	45756692	91511292	0.02893	1	0	1.005
99	-1	2	60280197	120558297	0.04050	1	0	2.418
100	-1	2	16108802	32215502	0.05669	1	0	0.618
101	-1	1	61048140	122094140	0.03211	1	1	1.100
102	-1	1	76147585	152293085	0.07014	1	1	0.397
103	-1	1	29309288	58616488	0.07014	1	1	0.320
104	-1	1	75926592	151851092	0.03211	2	0	0.444
105	-1	2	34471295	68940495	0.03211	2	1	0.614
106	-1	1	10359899	20717699	0.07014	1	1	0.368
107	-1	1	60920603	121839103	0.03211	1	1	0.474
108	-1	1	22139906	44277706	0.07014	1	1	0.775
109	-1	2	14032910	28063710	0.07014	2	1	0.695
110	-1	2	97895114	195788114	0.03211	2	1	0.567
111	-1	1	68427718	136853318	0.03211	1	1	0.441
112	-1	1	27019321	54036521	0.07014	1	1	0.398
113	-1	1	80208725	160415325	0.03211	1	1	0.759
114	-1	2	70761629	141521129	0.07014	2	1	0.679
115	-1	2	53325433	106648733	0.07014	2	1	0.544
116	-1	1	22555736	45109336	0.03211	1	1	0.406
117	-1	1	77076340	154150540	0.07014	1	1	0.541
118	-1	1	44981184	89960284	0.03211	1	1	1.091
119	-1	2	68870989	137739889	0.03211	1	0	0.341
120	-1	1	16742192	33482292	0.07014	1	1	0.360
121	-1	2	67304696	134607296	0.03211	1	0	0.794
122	-1	1	60509500	121016900	0.07014	1	1	0.361
123	-1	2	11046403	22090703	0.03211	2	1	0.816
124	-1	1	6960307	13918507	0.07014	1	1	0.514
125	-1	2	72182811	144363511	0.03211	2	1	1.440
126	-1	1	30709815	61417515	0.07014	1	1	0.557
127	-1	2	99919219	199836319	0.03211	1	0	0.802
128	-1	2	94465323	188928523	0.07014	2	1	0.568
129	-1	2	64998427	129994727	0.07014	2	1	1.196
130	-1	1	98184331	196366531	0.03211	2	0	0.699
131	-1	1	82098035	164193935	0.03211	1	1	1.339
132	-1	2	29937539	59872939	0.07014	1	0	0.505
133	-1	1	95157843	190313543	0.07014	1	1	0.700
134	-1	2	79062988	158123888	0.03211	2	1	1.069
135	-1	1	273692	545292	0.03211	2	0	0.008
136	-1	2	14813295	29624495	0.07014	1	0	1.015
137	-1	2	30690199	61378299	0.07014	1	0	1.130
138	-1	1	58562504	117122904	0.03211	1	1	2.454
139	-1	2	18379309	36756509	0.07014	2	1	0.478
140	-1	2	80948013	161893913	0.03211	1	0	0.657
141	-1	2	60810717	121619317	0.03211	1	0	0.357
142	-1	2	10022220	20042320	0.07014	1	0	1.680
143	-1	2	92563625	185125125	0.03211	2	1	0.557
144	-1	2	61742529	123482929	0.07014	2	1	0.240
145	-1	1	346632	691132	0.07014	1	1	0.185
146	-1	1	33574735	67147335	0.03211	2	0	0.970
147	-1	2	44062239	88122339	0.03211	2	1	0.452
148	-1	2	4002543	8002943	0.07014	2	1	0.634
149	-1	2	81193988	162385888	0.07014	1	0	1.116
150	-1	2	6431992	12861892	0.03211	1	0	0.610
151	101	1	61048140	122094140	0.03211	1	1	0.050
152	102	1	76147585	152293085	0.07014	1	1	0.545
153	103	1	29309288	58616488	0.07014	1	1	0.286
154	104	1	75926592	151851092	0.03211	2	0	0.674
155	105	2	34471295	68940495	0.03211	2	1	0.506
156	106	1	10359899	20717699	0.07014	1	1	0.545
157	107	1	60920603	121839103	0.03211	1	1	0.824
158	108	1	22139906	44277706	0.07014	1	1	0.576
159	109	2	14032910	28063710	0.07014	1	0	1.065
160	110	2	97895114	195788114	0.03211	1	0	0.982
161	111	1	68427718	136853318	0.03211	2	0	1.005
162	112	1	27019321	54036521	0.07014	2	0	1.088
163	113	1	80208725	160415325	0.03211	1	1	0.441
164	114	2	70761629	141521129	0.07014	2	1	0.401
165	115	2	53325433	106648733	0.07014	2	1	0.646
166	116	1	22555736	45109336	0.03211	2	0	0.754
167	117	1	77076340	154150540	0.07014	1	1	0.305
168	118	1	44981184	89960284	0.03211	1	1	0.814
169	119	2	68870989	137739889	0.03211	1	0	0.545
170	120	1	16742192	33482292	0.07014	1	1	0.734
171	121	2	67304696	134607296	0.03211	2	1	1.535
172	122	1	60509500	121016900	0.07014	1	1	0.447
173	123	2	11046403	22090703	0.03211	1	0	1.191
174	124	1	6960307	13918507	0.07014	1	1	0.764
175	125	2	72182811	144363511	0.03211	2	1	0.615
176	126	1	30709815	61417515	0.07014	2	0	0.605
177	127	2	99919219	199836319	0.03211	2	1	0.898
178	128	2	94465323	188928523	0.07014	2	1	0.898
179	129	2	64998427	129994727	0.07014	1	0	0.662
180	130	1	98184331	196366531	0.03211	2	0	0.621
181	131	1	82098035	164193935	0.03211	1	1	1.024
182	132	2	29937539	59872939	0.07014	1	0	0.420
183	133	1	95157843	190313543	0.07014	1	1	0.585
184	134	2	79062988	158123888	0.03211	2	1	1.870
185	135	1	273692	545292	0.03211	1	1	0.572
186	136	2	14813295	29624495	0.07014	2	1	1.004
187	137	2	30690199	61378299	0.07014	2	1	0.829
188	138	1	58562504	117122904	0.03211	1	1	0.403
189	139	2	18379309	36756509	0.07014	2	1	0.582
190	140	2	80948013	161893913	0.03211	1	0	0.597
191	141	2	60810717	121619317	0.03211	1	0	1.310
192	142	2	10022220	20042320	0.07014	2	1	0.953
193	143	2	92563625	185125125	0.03211	2	1	0.382
194	144	2	61742529	123482929	0.07014	2	1	0.474
195	145	1	346632	691132	0.07014	1	1	0.261
196	146	1	33574735	67147335	0.03211	2	0	0.629
197	147	2	44062239	88122339	0.03211	2	1	0.243
198	148	2	4002543	8002943	0.07014	2	1	0.651
199	149	2	81193988	162385888	0.07014	2	1	0.082
200	150	2	6431992	12861892	0.03211	2	1	0.435
201	-1	2	64231123	128460123	0.07014	2	1	0.863
202	-1	1	55355027	110707927	0.03211	1	1	0.906
203	-1	1	60550431	121098731	0.07014	1	1	0.443
204	-1	2	19100034	38197934	0.03211	1	0	0.594
205	-1	2	92321138	184640138	0.07014	1	0	0.552
206	-1	2	61542842	123083542	0.03211	1	0	0.572
207	-1	1	33407445	66812745	0.03211	1	1	0.374
208	-1	1	85317949	170633749	0.07014	1	1	0.546
209	-1	1	54520194	109038294	0.07014	1	1	0.321
210	-1	2	1081597	2161097	0.03211	1	0	0.713
211	-1	1	86302401	172602701	0.03211	1	1	0.406
212	-1	1	40882804	81763504	0.07014	1	1	1.303
213	-1	1	84684709	169367309	0.07014	1	1	0.522
214	-1	2	51286713	102571313	0.03211	2	1	1.648
215	-1	2	29764317	59526517	0.03211	2	1	0.756
216	-1	1	18991821	37981521	0.07014	1	1	0.002
217	-1	1	33593224	67184324	0.03211	1	1	0.401
218	-1	1	88141428	176280728	0.07014	2	0	1.052
219	-1	1	8018332	16034532	0.07014	1	1	0.376
220	-1	2	59902636	119803136	0.03211	2	1	0.874
221	-1	1	61094740	122187340	0.03211	1	1	0.618
222	-1	2	36986243	73970343	0.07014	2	1	0.956
223	-1	1	46214247	92426347	0.03211	1	1	0.824
224	-1	2	42060492	84118892	0.07014	2	1	1.579
225	-1	1	13929397	27856697	0.03211	1	1	1.394
226	-1	2	67128902	134255702	0.07014	2	1	0.903
227	-1	1	70968006	141933906	0.03211	2	0	1.319
228	-1	1	17521610	35041110	0.07014	2	0	0.455
229	-1	2	77395414	154788714	0.03211	1	0	1.209
230	-1	2	11877418	23752718	0.07014	2	1	0.586
231	-1	2	85175422	170348722	0.03211	2	1	0.366
232	-1	2	35704125	71406125	0.07014	1	0	1.506
233	-1	1	906830	1811530	0.03211	1	1	0.658
234	-1	1	80784634	161567134	0.07014	1	1	0.571
235	-1	2	51327638	102653138	0.03211	2	1	0.521
236	-1	1	17887841	35773541	0.07014	1	1	0.614
237	-1	2	93789445	187576745	0.07014	2	1	0.929
238	-1	2	309949	617749	0.03211	2	1	0.555
239	-1	2	69509694	139017294	0.03211	2	1	0.877
240	-1	1	72077498	144152898	0.07014	1	1	0.442
241	-1	1	30612501	61222901	0.07014	1	1	1.041
242	-1	1	49178505	98354905	0.03211	1	1	0.490
243	-1	2	11718009	23433909	0.03211	1	0	0.398
244	-1	2	66285413	132568713	0.07014	2	1	1.587
245	-1	1	39469317	78936517	0.07014	1	1	0.367
246	-1	1	90005121	180008121	0.03211	2	0	0.764
247	-1	2	80589325	161176525	0.07014	2	1	0.629
248	-1	2	57762229	115522329	0.03211	1	0	1.436
249	-1	2	16231233	32460333	0.07014	2	1	0.777
250	-1	2	8182137	16362137	0.03211	2	1	0.244
251	201	2	64231123	128460123	0.07014	2	1	0.918
252	202	1	55355027	110707927	0.03211	2	0	0.402
253	203	1	60550431	121098731	0.07014	1	1	0.164
254	204	2	19100034	38197934	0.03211	2	1	1.698
255	205	2	92321138	184640138	0.07014	1	0	0.639
256	206	2	61542842	123083542	0.03211	1	0	0.578
257	207	1	33407445	66812745	0.03211	1	1	0.897
258	208	1	85317949	170633749	0.07014	1	1	0.662
259	209	1	54520194	109038294	0.07014	2	0	0.756
260	210	2	1081597	2161097	0.03211	1	0	0.959
261	211	1	86302401	172602701	0.03211	1	1	0.824
262	212	1	40882804	81763504	0.07014	1	1	1.397
263	213	1	84684709	169367309	0.07014	1	1	0.477
264	214	2	51286713	102571313	0.03211	2	1	0.925
265	215	2	29764317	59526517	0.03211	2	1	0.854
266	216	1	18991821	37981521	0.07014	1	1	0.524
267	217	1	33593224	67184324	0.03211	1	1	0.693
268	218	1	88141428	176280728	0.07014	1	1	0.297
269	219	1	8018332	16034532	0.07014	1	1	0.460
270	220	2	59902636	119803136	0.03211	2	1	0.718
271	221	1	61094740	122187340	0.03211	1	1	2.468
272	222	2	36986243	73970343	0.07014	2	1	0.838
273	223	1	46214247	92426347	0.03211	1	1	0.993
274	224	2	42060492	84118892	0.07014	2	1	0.991
275	225	1	13929397	27856697	0.03211	2	0	0.785
276	226	2	67128902	134255702	0.07014	2	1	0.645
277	227	1	70968006	141933906	0.03211	2	0	0.956
278	228	1	17521610	35041110	0.07014	2	0	0.385
279	229	2	77395414	154788714	0.03211	2	1	0.948
280	230	2	11877418	23752718	0.07014	2	1	0.467
281	231	2	85175422	170348722	0.03211	2	1	0.770
282	232	2	35704125	71406125	0.07014	1	0	0.991
283	233	1	906830	1811530	0.03211	1	1	0.695
284	234	1	80784634	161567134	0.07014	1	1	0.558
285	235	2	51327638	102653138	0.03211	2	1	1.050
286	236	1	17887841	35773541	0.07014	1	1	0.622
287	237	2	93789445	187576745	0.07014	2	1	0.643
288	238	2	309949	617749	0.03211	2	1	1.124
289	239	2	69509694	139017294	0.03211	1	0	0.850
290	240	1	72077498	144152898	0.07014	2	0	1.680
291	241	1	30612501	61222901	0.07014	1	1	1.132
292	242	1	49178505	98354905	0.03211	1	1	0.655
293	243	2	11718009	23433909	0.03211	2	1	0.569
294	244	2	66285413	132568713	0.07014	2	1	1.476
295	245	1	39469317	78936517	0.07014	1	1	0.005
296	246	1	90005121	180008121	0.03211	2	0	0.684
297	247	2	80589325	161176525	0.07014	2	1	1.875
298	248	2	57762229	115522329	0.03211	1	0	0.712
299	249	2	16231233	32460333	0.07014	2	1	0.945
300	250	2	8182137	16362137	0.03211	1	0	1.241
301	-1	2	17873312	35744512	0.07014	1	0	0.502
302	-1	2	73033316	146064516	0.03211	2	1	0.454
303	-1	2	32904319	65806519	0.03211	2	1	0.682
304	-1	2	15435323	30868523	0.07014	2	1	0.466
305	-1	2	76692827	153383527	0.03211	2	1	0.422
306	-1	2	32574230	65146330	0.07014	2	1	0.271
307	-1	2	73813134	147624134	0.03211	2	1	0.002
308	-1	2	88369737	176737337	0.07014	2	1	0.453
309	-1	2	48242340	96482540	0.03211	2	1	0.522
310	-1	1	14814844	29627544	0.07014	2	0	0.389
311	-1	2	68021148	136040148	0.07014	1	0	0.817
312	-1	1	63899352	127796552	0.03211	2	0	1.415
313	-1	1	19758156	39514156	0.07014	1	1	0.547
314	-1	1	88988901	177975701	0.03211	1	1	0.658
315	-1	2	68877005	137751905	0.07014	2	1	0.705
316	-1	2	54088909	108175709	0.03211	2	1	0.713
317	-1	2	39248412	78494712	0.07014	2	1	0.460
318	-1	2	99178116	198354116	0.03211	2	1	0.315
319	-1	2	44409519	88816919	0.03211	1	0	0.002
320	-1	2	58966723	117931323	0.07014	2	1	0.684
321	-1	2	41510926	83019726	0.03211	2	1	0.908
322	-1	2	46697730	93393330	0.07014	2	1	0.489
323	-1	2	9278234	18554334	0.07014	2	1	0.565
324	-1	1	79846538	159690938	0.03211	2	0	0.002
325	-1	2	94374641	188747141	0.03211	2	1	1.624
326	-1	2	71608346	143214546	0.07014	2	1	0.442
327	-1	1	30142549	60282949	0.03211	1	1	0.298
328	-1	1	74037053	148071953	0.07014	1	1	0.639
329	-1	2	52599757	105197357	0.03211	2	1	0.421
330	-1	1	8464501	16926901	0.07014	1	1	0.395
331	-1	2	61677705	123353305	0.03211	2	1	0.901
332	-1	2	65565009	131127909	0.07014	2	1	0.676
333	-1	2	46773012	93543912	0.03211	2	1	0.735
334	-1	2	34670116	69338116	0.07014	1	0	0.726
335	-1	1	21212620	42423120	0.07014	1	1	0.540
336	-1	1	89104124	178206124	0.03211	2	0	1.597
337	-1	2	63618129	127234129	0.03211	2	1	1.048
338	-1	1	82155533	164308933	0.07014	1	1	0.002
339	-1	1	96731836	193461536	0.03211	1	1	0.728
340	-1	1	83258940	166515740	0.07014	2	0	0.821
341	-1	2	79133944	158265744	0.03211	2	1	0.531
342	-1	1	47031647	94061147	0.07014	1	1	0.531
343	-1	2	14929551	29856951	0.03211	2	1	0.722
344	-1	2	1455755	2909355	0.07014	2	1	1.178
345	-1	1	33327100	66652100	0.07014	2	0	0.549
346	-1	2	2527504	5052904	0.03211	1	0	0.491
347	-1	1	65056908	130111708	0.03211	1	1	0.410
348	-1	1	19634811	39267511	0.07014	2	0	0.632
349	-1	1	96844215	193686315	0.07014	1	1	0.270
350	-1	1	38089818	76177518	0.03211	1	1	0.639
351	301	2	17873312	35744512	0.07014	2	1	0.755
352	302	2	73033316	146064516	0.03211	2	1	0.476
353	303	2	32904319	65806519	0.03211	1	0	1.455
354	304	2	15435323	30868523	0.07014	2	1	1.143
355	305	2	76692827	153383527	0.03211	2	1	0.609
356	306	2	32574230	65146330	0.07014	2	1	0.363
357	307	2	73813134	147624134	0.03211	2	1	0.369
358	308	2	88369737	176737337	0.07014	2	1	0.508
359	309	2	48242340	96482540	0.03211	1	0	0.849
360	310	1	14814844	29627544	0.07014	1	1	0.543
361	311	2	68021148	136040148	0.07014	2	1	0.251
362	312	1	63899352	127796552	0.03211	1	1	0.308
363	313	1	19758156	39514156	0.07014	1	1	0.399
364	314	1	88988901	177975701	0.03211	1	1	0.308
365	315	2	68877005	137751905	0.07014	2	1	0.242
366	316	2	54088909	108175709	0.03211	2	1	0.063
367	317	2	39248412	78494712	0.07014	2	1	0.701
368	318	2	99178116	198354116	0.03211	2	1	0.642
369	319	2	44409519	88816919	0.03211	1	0	0.727
370	320	2	58966723	117931323	0.07014	1	0	0.891
371	321	2	41510926	83019726	0.03211	1	0	0.601
372	322	2	46697730	93393330	0.07014	2	1	0.521
373	323	2	9278234	18554334	0.07014	2	1	0.479
374	324	1	79846538	159690938	0.03211	1	1	0.511
375	325	2	94374641	188747141	0.03211	2	1	0.820
376	326	2	71608346	143214546	0.07014	1	0	0.415
377	327	1	30142549	60282949	0.03211	2	0	0.581
378	328	1	74037053	148071953	0.07014	1	1	0.393
379	329	2	52599757	105197357	0.03211	2	1	0.519
380	330	1	8464501	16926901	0.07014	1	1	0.412
381	331	2	61677705	123353305	0.03211	2	1	0.747
382	332	2	65565009	131127909	0.07014	2	1	0.747
383	333	2	46773012	93543912	0.03211	1	0	1.355
384	334	2	34670116	69338116	0.07014	1	0	0.688
385	335	1	21212620	42423120	0.07014	2	0	0.744
386	336	1	89104124	178206124	0.03211	1	1	0.679
387	337	2	63618129	127234129	0.03211	2	1	1.119
388	338	1	82155533	164308933	0.07014	1	1	0.464
389	339	1	96731836	193461536	0.03211	1	1	0.635
390	340	1	83258940	166515740	0.07014	2	0	0.575
391	341	2	79133944	158265744	0.03211	2	1	0.806
392	342	1	47031647	94061147	0.07014	1	1	0.147
393	343	2	14929551	29856951	0.03211	2	1	0.858
394	344	2	1455755	2909355	0.07014	2	1	1.449
395	345	1	33327100	66652100	0.07014	2	0	1.265
396	346	2	2527504	5052904	0.03211	1	0	0.655
397	347	1	65056908	130111708	0.03211	1	1	0.388
398	348	1	19634811	39267511	0.07014	1	1	0.637
399	349	1	96844215	193686315	0.07014	1	1	0.657
400	350	1	38089818	76177518	0.03211	2	0	0.626
401	-1	1	58709345	117416545	0.07014	1	1	1.123
402	-1	1	75148349	150294549	0.03211	1	1	0.194
403	-1	1	8371052	16739952	0.07014	1	1	0.609
404	-1	2	82930856	165859556	0.03211	1	0	0.676
405	-1	2	64138360	128274560	0.07014	1	0	0.781
406	-1	1	56025964	112049764	0.03211	2	0	0.674
407	-1	2	37237308	74472508	0.03211	1	0	1.105
408	-1	1	62465613	124929113	0.07014	2	0	0.846
409	-1	2	60994217	121986317	0.03211	1	0	1.497
410	-1	1	24845821	49689521	0.07014	1	1	1.470
411	-1	2	86036526	172070926	0.07014	1	0	1.067
412	-1	2	7256330	14510530	0.03211	2	1	1.207
413	-1	2	41720734	83439334	0.07014	1	0	0.970
414	-1	1	52310539	104618939	0.03211	1	1	0.441
415	-1	1	10851942	21701742	0.03211	1	1	0.884
416	-1	2	13439946	26877746	0.07014	1	0	1.707
417	-1	2	98581851	197161551	0.07014	1	0	1.098
418	-1	1	22464455	44926755	0.03211	2	0	0.719
419	-1	2	9000459	17998759	0.07014	2	1	0.724
420	-1	1	95527563	191052963	0.03211	1	1	0.649
421	-1	2	74098808	148195508	0.03211	2	1	0.487
422	-1	2	36634411	73266711	0.07014	2	1	0.495
423	-1	2	551015	1099915	0.07014	2	1	0.502
424	-1	1	64411819	128821519	0.03211	1	1	1.149
425	-1	1	93620123	187238123	0.07014	1	1	0.537
426	-1	1	61508727	123015327	0.03211	2	0	0.727
427	-1	1	48053930	96105730	0.03211	2	0	0.507
428	-1	2	13243634	26485134	0.07014	2	1	0.433
429	-1	2	70493938	140985738	0.03211	2	1	0.449
430	-1	1	29031641	58061141	0.07014	2	0	0.655
431	-1	2	8926345	17850545	0.03211	2	1	0.255
432	-1	1	48843748	97685348	0.07014	1	1	0.321
433	-1	2	95379152	190756152	0.07014	2	1	1.155
434	-1	1	24588356	49174556	0.03211	2	0	0.664
435	-1	1	5813560	11624960	0.03211	2	0	0.969
436	-1	2	16340764	32679364	0.07014	1	0	0.430
437	-1	1	73560909	147119709	0.07014	2	0	1.100
438	-1	2	97422213	194842313	0.03211	1	0	1.643
439	-1	2	75942718	151883318	0.07014	2	1	0.582
440	-1	1	47850521	95698921	0.03211	1	1	0.835
441	-1	2	45055225	90108325	0.07014	2	1	1.025
442	-1	1	62179130	124356130	0.03211	2	0	0.903
443	-1	2	66095234	132188334	0.03211	2	1	0.926
444	-1	1	72691138	145380138	0.07014	1	1	0.271
445	-1	2	13895141	27788141	0.07014	1	0	0.784
446	-1	1	7129345	14256545	0.03211	1	1	0.003
447	-1	2	21662948	43323748	0.07014	1	0	1.100
448	-1	2	45543052	91083952	0.03211	1	0	0.551
449	-1	1	14750656	29499156	0.07014	1	1	0.255
450	-1	2	54658860	109315560	0.03211	2	1	0.840
451	401	1	58709345	117416545	0.07014	1	1	1.996
452	402	1	75148349	150294549	0.03211	1	1	1.006
453	403	1	8371052	16739952	0.07014	1	1	0.518
454	404	2	82930856	165859556	0.03211	1	0	0.284
455	405	2	64138360	128274560	0.07014	2	1	1.111
456	406	1	56025964	112049764	0.03211	1	1	0.471
457	407	2	37237308	74472508	0.03211	1	0	0.943
458	408	1	62465613	124929113	0.07014	1	1	0.432
459	409	2	60994217	121986317	0.03211	2	1	0.415
460	410	1	24845821	49689521	0.07014	1	1	0.669
461	411	2	86036526	172070926	0.07014	2	1	0.616
462	412	2	7256330	14510530	0.03211	1	0	0.984
463	413	2	41720734	83439334	0.07014	2	1	0.567
464	414	1	52310539	104618939	0.03211	1	1	0.990
465	415	1	10851942	21701742	0.03211	1	1	1.032
466	416	2	13439946	26877746	0.07014	2	1	0.763
467	417	2	98581851	197161551	0.07014	1	0	0.390
468	418	1	22464455	44926755	0.03211	1	1	0.661
469	419	2	9000459	17998759	0.07014	1	0	0.756
470	420	1	95527563	191052963	0.03211	1	1	0.553
471	421	2	74098808	148195508	0.03211	2	1	0.776
472	422	2	36634411	73266711	0.07014	2	1	0.649
473	423	2	551015	1099915	0.07014	2	1	0.836
474	424	1	64411819	128821519	0.03211	2	0	0.463
475	425	1	93620123	187238123	0.07014	1	1	0.657
476	426	1	61508727	123015327	0.03211	1	1	0.639
477	427	1	48053930	96105730	0.03211	2	0	0.576
478	428	2	13243634	26485134	0.07014	2	1	0.368
479	429	2	70493938	140985738	0.03211	2	1	0.755
480	430	1	29031641	58061141	0.07014	1	1	0.284
481	431	2	8926345	17850545	0.03211	2	1	0.379
482	432	1	48843748	97685348	0.07014	1	1	0.573
483	433	2	95379152	190756152	0.07014	1	0	0.622
484	434	1	24588356	49174556	0.03211	2	0	1.905
485	435	1	5813560	11624960	0.03211	1	1	0.543
486	436	2	16340764	32679364	0.07014	1	0	0.623
487	437	1	73560909	147119709	0.07014	1	1	0.891
488	438	2	97422213	194842313	0.03211	1	0	0.555
489	439	2	75942718	151883318	0.07014	1	0	0.812
490	440	1	47850521	95698921	0.03211	1	1	0.498
491	441	2	45055225	90108325	0.07014	2	1	0.685
492	442	1	62179130	124356130	0.03211	1	1	0.526
493	443	2	66095234	132188334	0.03211	2	1	0.585
494	444	1	72691138	145380138	0.07014	1	1	0.668
495	445	2	13895141	27788141	0.07014	1	0	0.701
496	446	1	7129345	14256545	0.03211	1	1	0.690
497	447	2	21662948	43323748	0.07014	1	0	0.620
498	448	2	45543052	91083952	0.03211	1	0	0.789
499	449	1	14750656	29499156	0.07014	1	1	1.233
500	450	2	54658860	109315560	0.03211	2	1	0.002
% finished 27-Feb-2015 11:56:41
