# Supplementary material for: Posterior Probability Matching and Human Perceptual Decision Making
Source: PLoS Comput Biol. 2015 Jun 16;11(6):e1004342. doi: 10.1371/journal.pcbi.1004342 (PMC4469678; doi:10.1371/journal.pcbi.1004342)
Supplement: S1 Data — This MATLAB code reproduces the results from Experiment 1 shown in Fig 3a and the results from Experiment 2 shown in Fig 3b. (ZIP) [file pcbi.1004342.s004.zip › ploscb2015/data/experiment2_subject07.txt]

% 03-Mar-2015 15:07:22
% trial matchtrial target_interval randseed randnseed signal_contrast response correct rt
1	-1	2	39231980	78461880	0.42688	2	1	0.358
2	-1	1	80576584	161151084	0.42688	1	1	4.180
3	-1	1	13623991	27245891	0.30491	1	1	0.553
4	-1	1	84023695	168045295	0.30491	1	1	0.002
5	-1	1	98591198	197180298	0.21780	1	1	0.611
6	-1	2	73138902	146275702	0.21780	2	1	0.408
7	-1	2	27686946	55371846	0.15557	2	1	0.441
8	-1	1	86251850	172501650	0.15557	1	1	0.298
9	-1	2	30132153	60262253	0.11112	1	0	0.448
10	-1	2	88705457	177408857	0.15557	2	1	1.802
11	-1	1	83202162	166402262	0.15557	1	1	0.470
12	-1	2	44453365	88904665	0.11112	1	0	1.143
13	-1	1	72294170	144586270	0.15557	1	1	1.141
14	-1	2	159074	316074	0.15557	2	1	1.475
15	-1	2	61357579	122713079	0.11112	1	0	0.653
16	-1	1	41236882	82471682	0.15557	1	1	0.951
17	-1	2	50431787	100861487	0.15557	2	1	0.548
18	-1	2	19679290	39356490	0.11112	2	1	0.444
19	-1	2	78233994	156465894	0.11112	2	1	0.303
20	-1	1	22091197	44180297	0.07937	1	1	0.215
21	-1	1	58021201	116040301	0.07937	2	0	0.065
22	-1	1	77873904	155745704	0.11112	2	0	0.408
23	-1	1	32457248	64912448	0.15557	1	1	0.721
24	-1	2	19001052	38000052	0.15557	2	1	1.796
25	-1	1	12153757	24305457	0.11112	1	1	0.409
26	-1	1	66744461	133486861	0.11112	2	0	0.237
27	-1	1	3946664	7891264	0.15557	1	1	1.006
28	-1	2	18514668	37027268	0.15557	2	1	1.250
29	-1	2	57058073	114114073	0.11112	2	1	0.442
30	-1	1	15589876	31177676	0.11112	1	1	0.443
31	-1	1	74151880	148301680	0.07937	1	1	1.167
32	-1	2	4701184	9400284	0.07937	2	1	0.147
33	-1	2	33921587	67841087	0.05669	2	1	0.388
34	-1	1	87141391	174280691	0.05669	1	1	0.175
35	-1	2	19060794	38119494	0.04050	2	1	1.108
36	-1	2	44232498	88462898	0.04050	2	1	0.728
37	-1	1	30804402	61606702	0.02893	2	0	0.486
38	-1	2	93351647	186701247	0.04050	2	1	0.002
39	-1	1	7916550	15831050	0.04050	1	1	0.048
40	-1	2	26489153	52976253	0.02893	1	0	0.125
41	-1	2	53050457	106098857	0.04050	2	1	0.571
42	-1	1	23557360	47112660	0.04050	1	1	1.051
43	-1	2	42082564	84163064	0.02893	2	1	0.906
44	-1	2	47369468	94736868	0.02893	1	0	0.780
45	-1	1	39177072	78352072	0.04050	1	1	2.049
46	-1	2	57724178	115446278	0.04050	2	1	1.452
47	-1	2	17590282	35178482	0.02893	1	0	0.770
48	-1	1	8118686	16235286	0.04050	2	0	1.892
49	-1	1	11960291	23918491	0.05669	1	1	1.648
50	-1	1	90471196	180940296	0.05669	1	1	0.407
51	-1	1	27667473	55332873	0.04050	1	1	1.047
52	-1	1	37227377	74452677	0.04050	2	0	1.781
53	-1	1	29069082	58136082	0.05669	1	1	0.757
54	-1	1	18266786	36531486	0.05669	1	1	0.105
55	-1	1	42156089	84310089	0.04050	2	0	0.734
56	-1	1	30073393	60144693	0.05669	1	1	1.907
57	-1	2	35251098	70500098	0.05669	2	1	1.368
58	-1	1	85764703	171527303	0.04050	1	1	1.610
59	-1	2	60279049	120556049	0.04050	2	1	1.083
60	-1	1	82846453	165690853	0.02893	1	1	1.260
61	-1	1	22676857	45351657	0.02893	1	1	2.732
62	-1	1	10510763	21019463	0.02066	2	0	1.547
63	-1	1	79704368	159406668	0.02893	1	1	0.274
64	-1	1	20915871	41829671	0.02893	1	1	1.170
65	-1	2	51425976	102849876	0.02066	2	1	1.174
66	-1	2	83344580	166687080	0.02066	2	1	0.108
67	-1	2	8549383	17096683	0.01476	1	0	0.002
68	-1	1	23117186	46232286	0.02066	2	0	1.033
69	-1	1	40312990	80623890	0.02893	1	1	0.914
70	-1	1	45525994	91049894	0.02893	1	1	0.527
71	-1	2	12104698	24207298	0.02066	1	0	0.136
72	-1	2	39980801	79959501	0.02893	2	1	0.728
73	-1	2	26537605	53073105	0.02893	2	1	1.600
74	-1	2	1054751	2107451	0.02066	2	1	0.196
75	-1	1	34271054	68540054	0.02066	1	1	0.880
76	-1	1	36838758	73675458	0.01476	1	1	0.230
77	-1	1	74039462	148076862	0.01476	1	1	0.423
78	-1	2	29947465	59892865	0.01054	2	1	0.870
79	-1	1	31135069	62268069	0.01054	1	1	0.143
80	-1	1	59039573	118077073	0.00753	2	0	0.914
81	-1	1	64258377	128514677	0.01054	2	0	2.208
82	-1	2	98741382	197480682	0.01476	1	0	0.283
83	-1	1	41304785	82607485	0.02066	2	0	0.255
84	-1	1	81213689	162425289	0.02893	2	0	1.569
85	-1	1	51748894	103495694	0.04050	2	0	0.362
86	-1	1	2285497	4568897	0.05669	2	0	1.245
87	-1	1	40840201	81678301	0.07937	1	1	1.213
88	-1	2	76682906	153363706	0.07937	2	1	1.086
89	-1	2	99218151	198434251	0.05669	1	0	1.925
90	-1	1	5729056	11456056	0.07937	1	1	1.472
91	-1	2	66900361	133798661	0.07937	2	1	1.788
92	-1	1	60101366	120200666	0.05669	1	1	1.300
93	-1	1	3953970	7905870	0.05669	1	1	0.191
94	-1	2	37196973	74391873	0.04050	2	1	1.674
95	-1	1	18342478	36682878	0.04050	1	1	0.565
96	-1	1	88917982	177833882	0.02893	2	0	1.606
97	-1	1	63445387	126888687	0.04050	1	1	0.607
98	-1	1	37979790	75957490	0.04050	1	1	0.768
99	-1	1	28562594	57123094	0.02893	1	1	1.856
100	-1	1	28364399	56726699	0.02893	2	0	0.076
101	-1	2	71617377	143232677	0.07589	2	1	1.358
102	-1	1	12517081	25032081	0.03474	2	0	0.323
103	-1	2	59022885	118043685	0.03474	2	1	0.267
104	-1	2	241188	480288	0.07589	2	1	0.071
105	-1	2	21456491	42910891	0.07589	1	0	0.382
106	-1	2	73377995	146753895	0.03474	2	1	0.970
107	-1	1	83893299	167784499	0.07589	2	0	0.510
108	-1	1	49135502	98268902	0.03474	1	1	0.997
109	-1	1	62295707	124589307	0.07589	1	1	0.002
110	-1	1	76878510	153754910	0.03474	1	1	0.176
111	-1	1	8799454	17596854	0.07589	1	1	0.177
112	-1	2	40692857	81383657	0.03474	2	1	0.167
113	-1	2	71247961	142493861	0.03474	1	0	0.179
114	-1	1	3151164	6300264	0.07589	1	1	0.651
115	-1	1	83031968	166061868	0.03474	1	1	0.387
116	-1	1	36257071	72512071	0.07589	2	0	0.002
117	-1	1	50820375	101638675	0.07589	1	1	1.989
118	-1	2	64014480	128026880	0.03474	2	1	0.918
119	-1	2	70535184	141068284	0.07589	2	1	0.207
120	-1	1	5109187	10216287	0.03474	2	0	0.428
121	-1	1	62318391	124634691	0.07589	1	1	0.287
122	-1	1	4902094	9802094	0.03474	1	1	0.596
123	-1	1	78095998	156189898	0.07589	2	0	0.274
124	-1	1	19355601	38709101	0.03474	1	1	2.767
125	-1	2	9806307	19610507	0.07589	2	1	0.743
126	-1	1	97636411	195270711	0.03474	1	1	1.277
127	-1	1	38840656	77679256	0.03474	2	0	0.969
128	-1	1	49413160	98824260	0.07589	1	1	0.577
129	-1	1	21316764	42631464	0.03474	2	0	0.492
130	-1	1	85188968	170375868	0.07589	1	1	1.017
131	-1	2	1046172	2090272	0.07589	2	1	2.303
132	-1	2	44904077	89806077	0.03474	1	0	1.050
133	-1	1	63410382	126818682	0.07589	2	0	0.904
134	-1	2	67319686	134637286	0.03474	2	1	1.174
135	-1	2	99163390	198324690	0.07589	2	1	0.601
136	-1	1	73743294	147484494	0.03474	1	1	0.220
137	-1	2	9612297	19222497	0.07589	2	1	0.428
138	-1	1	66841901	133681701	0.03474	1	1	0.524
139	-1	1	33395104	66788104	0.03474	2	0	1.077
140	-1	2	54564209	109126309	0.07589	2	1	2.232
141	-1	2	91758655	183515255	0.07589	2	1	0.280
142	-1	1	34341658	68681258	0.03474	1	1	0.232
143	-1	1	71546462	143090862	0.07589	1	1	1.877
144	-1	2	72696167	145390267	0.03474	1	0	0.296
145	-1	2	16605170	33208270	0.03474	2	1	0.354
146	-1	1	65851374	131700674	0.07589	1	1	1.229
147	-1	1	3062078	6122078	0.03474	2	0	0.346
148	-1	1	52248482	104494882	0.07589	1	1	0.938
149	-1	2	60153986	120305886	0.03474	2	1	0.460
150	-1	1	20053289	40104489	0.07589	1	1	2.069
151	101	2	71617377	143232677	0.07589	2	1	1.450
152	102	1	12517081	25032081	0.03474	1	1	1.491
153	103	2	59022885	118043685	0.03474	2	1	0.614
154	104	2	241188	480288	0.07589	2	1	0.724
155	105	2	21456491	42910891	0.07589	2	1	0.470
156	106	2	73377995	146753895	0.03474	2	1	1.481
157	107	1	83893299	167784499	0.07589	1	1	0.627
158	108	1	49135502	98268902	0.03474	1	1	1.118
159	109	1	62295707	124589307	0.07589	1	1	1.748
160	110	1	76878510	153754910	0.03474	1	1	0.691
161	111	1	8799454	17596854	0.07589	1	1	0.342
162	112	2	40692857	81383657	0.03474	2	1	0.251
163	113	2	71247961	142493861	0.03474	1	0	1.242
164	114	1	3151164	6300264	0.07589	1	1	1.074
165	115	1	83031968	166061868	0.03474	2	0	0.847
166	116	1	36257071	72512071	0.07589	1	1	1.270
167	117	1	50820375	101638675	0.07589	1	1	1.955
168	118	2	64014480	128026880	0.03474	1	0	1.173
169	119	2	70535184	141068284	0.07589	2	1	1.491
170	120	1	5109187	10216287	0.03474	1	1	0.757
171	121	1	62318391	124634691	0.07589	1	1	0.372
172	122	1	4902094	9802094	0.03474	1	1	0.465
173	123	1	78095998	156189898	0.07589	1	1	0.532
174	124	1	19355601	38709101	0.03474	1	1	0.149
175	125	2	9806307	19610507	0.07589	2	1	0.975
176	126	1	97636411	195270711	0.03474	1	1	0.265
177	127	1	38840656	77679256	0.03474	2	0	0.914
178	128	1	49413160	98824260	0.07589	1	1	0.611
179	129	1	21316764	42631464	0.03474	1	1	1.140
180	130	1	85188968	170375868	0.07589	1	1	0.810
181	131	2	1046172	2090272	0.07589	1	0	1.489
182	132	2	44904077	89806077	0.03474	2	1	0.329
183	133	1	63410382	126818682	0.07589	1	1	0.699
184	134	2	67319686	134637286	0.03474	2	1	1.249
185	135	2	99163390	198324690	0.07589	2	1	0.689
186	136	1	73743294	147484494	0.03474	2	0	0.283
187	137	2	9612297	19222497	0.07589	2	1	0.412
188	138	1	66841901	133681701	0.03474	1	1	1.365
189	139	1	33395104	66788104	0.03474	1	1	0.878
190	140	2	54564209	109126309	0.07589	2	1	0.849
191	141	2	91758655	183515255	0.07589	2	1	1.881
192	142	1	34341658	68681258	0.03474	1	1	3.032
193	143	1	71546462	143090862	0.07589	2	0	0.226
194	144	2	72696167	145390267	0.03474	2	1	1.736
195	145	2	16605170	33208270	0.03474	2	1	0.749
196	146	1	65851374	131700674	0.07589	1	1	0.176
197	147	1	3062078	6122078	0.03474	1	1	0.515
198	148	1	52248482	104494882	0.07589	1	1	2.205
199	149	2	60153986	120305886	0.03474	2	1	0.730
200	150	1	20053289	40104489	0.07589	2	0	0.714
201	-1	1	72240670	144479270	0.07589	2	0	1.276
202	-1	2	4695274	9388474	0.03474	1	0	1.682
203	-1	1	87174279	174346479	0.03474	1	1	0.738
204	-1	1	75053783	150105483	0.07589	2	0	1.586
205	-1	2	48268787	96535487	0.07589	2	1	0.073
206	-1	2	69476091	138950091	0.03474	1	0	0.313
207	-1	2	14718094	29434094	0.03474	2	1	2.105
208	-1	1	39874999	79747899	0.07589	2	0	2.095
209	-1	1	63705705	127409305	0.07589	1	1	0.469
210	-1	1	24937708	49873308	0.03474	1	1	1.300
211	-1	2	68781013	137559913	0.07589	2	1	1.294
212	-1	1	12668517	25334917	0.03474	1	1	1.153
213	-1	2	41846362	83690662	0.07589	2	1	0.778
214	-1	1	33743666	67485266	0.03474	1	1	1.472
215	-1	1	94951771	189901471	0.07589	1	1	1.495
216	-1	2	58784676	117567276	0.03474	2	1	1.481
217	-1	1	21321280	42640480	0.03474	1	1	1.075
218	-1	1	42501984	85001884	0.07589	2	0	1.161
219	-1	2	73034089	146066089	0.03474	1	0	0.002
220	-1	2	87636392	175270692	0.07589	1	0	1.135
221	-1	1	15491996	30981896	0.03474	1	1	1.054
222	-1	1	35353300	70704500	0.07589	1	1	1.579
223	-1	1	7108805	14215505	0.07589	1	1	0.517
224	-1	2	72406409	144810709	0.03474	2	1	0.512
225	-1	1	37629512	75256912	0.07589	1	1	0.763
226	-1	2	28200016	56397916	0.03474	2	1	1.616
227	-1	1	4029262	8056462	0.03474	1	1	1.537
228	-1	2	71872067	143742067	0.07589	2	1	2.125
229	-1	1	98404072	196806072	0.03474	2	0	1.697
230	-1	1	82226577	164451077	0.07589	1	1	0.211
231	-1	1	16807980	33613880	0.07589	2	0	2.356
232	-1	2	65943086	131884086	0.03474	2	1	0.465
233	-1	2	27182789	54363489	0.07589	2	1	0.689
234	-1	1	9736493	19470893	0.03474	1	1	0.679
235	-1	2	92271997	184541897	0.07589	2	1	1.028
236	-1	2	9500301	18998501	0.03474	2	1	0.623
237	-1	2	85381305	170760505	0.03474	2	1	0.037
238	-1	2	2629908	5257708	0.07589	1	0	0.611
239	-1	1	78514112	157026112	0.07589	1	1	0.780
240	-1	2	70380116	140758116	0.03474	2	1	0.563
241	-1	1	40919119	81836119	0.03474	1	1	0.683
242	-1	1	23474364	46946664	0.07589	2	0	0.209
243	-1	2	58048068	116094068	0.07589	2	1	0.205
244	-1	1	92593171	185184271	0.03474	2	0	1.888
245	-1	1	95127176	190252276	0.03474	2	0	1.679
246	-1	1	77637081	155272081	0.07589	1	1	1.096
247	-1	2	1492185	2982285	0.07589	2	1	0.671
248	-1	1	82694889	165387689	0.03474	2	0	0.741
249	-1	2	70594993	141187893	0.03474	1	0	1.271
250	-1	1	11779097	23556097	0.07589	2	0	0.539
251	201	1	72240670	144479270	0.07589	1	1	1.791
252	202	2	4695274	9388474	0.03474	2	1	0.937
253	203	1	87174279	174346479	0.03474	2	0	1.055
254	204	1	75053783	150105483	0.07589	1	1	1.278
255	205	2	48268787	96535487	0.07589	2	1	1.093
256	206	2	69476091	138950091	0.03474	2	1	2.549
257	207	2	14718094	29434094	0.03474	2	1	1.480
258	208	1	39874999	79747899	0.07589	2	0	1.255
259	209	1	63705705	127409305	0.07589	1	1	1.142
260	210	1	24937708	49873308	0.03474	1	1	1.847
261	211	2	68781013	137559913	0.07589	2	1	0.237
262	212	1	12668517	25334917	0.03474	1	1	1.838
263	213	2	41846362	83690662	0.07589	2	1	1.278
264	214	1	33743666	67485266	0.03474	2	0	1.655
265	215	1	94951771	189901471	0.07589	1	1	0.875
266	216	2	58784676	117567276	0.03474	2	1	0.878
267	217	1	21321280	42640480	0.03474	1	1	1.105
268	218	1	42501984	85001884	0.07589	2	0	1.467
269	219	2	73034089	146066089	0.03474	1	0	0.477
270	220	2	87636392	175270692	0.07589	2	1	0.983
271	221	1	15491996	30981896	0.03474	1	1	1.117
272	222	1	35353300	70704500	0.07589	2	0	1.827
273	223	1	7108805	14215505	0.07589	2	0	1.940
274	224	2	72406409	144810709	0.03474	2	1	1.081
275	225	1	37629512	75256912	0.07589	1	1	1.650
276	226	2	28200016	56397916	0.03474	1	0	0.834
277	227	1	4029262	8056462	0.03474	1	1	0.508
278	228	2	71872067	143742067	0.07589	2	1	1.615
279	229	1	98404072	196806072	0.03474	1	1	0.884
280	230	1	82226577	164451077	0.07589	1	1	1.775
281	231	1	16807980	33613880	0.07589	2	0	2.178
282	232	2	65943086	131884086	0.03474	2	1	1.092
283	233	2	27182789	54363489	0.07589	1	0	1.837
284	234	1	9736493	19470893	0.03474	1	1	2.254
285	235	2	92271997	184541897	0.07589	2	1	1.647
286	236	2	9500301	18998501	0.03474	2	1	1.949
287	237	2	85381305	170760505	0.03474	2	1	0.457
288	238	2	2629908	5257708	0.07589	1	0	0.694
289	239	1	78514112	157026112	0.07589	1	1	2.076
290	240	2	70380116	140758116	0.03474	2	1	4.077
291	241	1	40919119	81836119	0.03474	1	1	1.431
292	242	1	23474364	46946664	0.07589	1	1	0.414
293	243	2	58048068	116094068	0.07589	2	1	0.975
294	244	1	92593171	185184271	0.03474	2	0	1.028
295	245	1	95127176	190252276	0.03474	2	0	34.446
296	246	1	77637081	155272081	0.07589	1	1	1.539
297	247	2	1492185	2982285	0.07589	2	1	0.932
298	248	1	82694889	165387689	0.03474	1	1	1.387
299	249	2	70594993	141187893	0.03474	2	1	1.008
300	250	1	11779097	23556097	0.07589	1	1	1.555
301	-1	2	40203698	80405298	0.07589	2	1	1.802
302	-1	1	24608403	49214703	0.03474	2	0	0.057
303	-1	2	44511006	89019906	0.07589	2	1	0.268
304	-1	2	85723710	171445310	0.03474	1	0	0.580
305	-1	1	57608814	115215514	0.03474	2	0	1.463
306	-1	1	17426518	34850918	0.07589	1	1	1.183
307	-1	1	49334622	98667122	0.07589	2	0	0.273
308	-1	2	90556226	181110326	0.03474	1	0	1.553
309	-1	1	59752472	119502872	0.07589	1	1	1.520
310	-1	2	26264176	52526276	0.03474	2	1	2.501
311	-1	1	90091782	180181482	0.03474	2	0	2.366
312	-1	2	40586887	81171687	0.07589	2	1	1.652
313	-1	1	20442992	40883892	0.07589	1	1	1.311
314	-1	2	65626697	131251297	0.03474	1	0	0.312
315	-1	1	10852600	21703100	0.07589	2	0	0.539
316	-1	1	78725604	157449104	0.03474	2	0	1.957
317	-1	1	89257609	178513109	0.03474	2	0	1.870
318	-1	1	90446014	180889914	0.07589	1	1	0.886
319	-1	1	92987518	185972918	0.03474	1	1	0.640
320	-1	2	71500522	142998922	0.07589	2	1	0.837
321	-1	1	68691726	137381326	0.07589	1	1	1.523
322	-1	1	35248871	70495671	0.03474	2	0	1.009
323	-1	2	49777875	99553675	0.07589	2	1	1.141
324	-1	2	77681480	155360880	0.03474	2	1	0.506
325	-1	1	42907783	85813483	0.03474	1	1	0.589
326	-1	1	16106187	32210287	0.07589	1	1	0.727
327	-1	1	2646491	5290891	0.07589	2	0	0.743
328	-1	1	90527595	181053095	0.03474	1	1	1.636
329	-1	1	67684900	135367700	0.03474	2	0	1.329
330	-1	2	14236304	28470504	0.07589	2	1	0.971
331	-1	2	24748308	49494508	0.07589	2	1	0.771
332	-1	1	15272512	30542912	0.03474	1	1	0.711
333	-1	2	528416	1054716	0.07589	1	0	0.495
334	-1	2	64421820	128841520	0.03474	2	1	0.839
335	-1	2	62949924	125897724	0.03474	2	1	1.343
336	-1	2	10815228	21628328	0.07589	2	1	0.362
337	-1	1	61376473	122750873	0.03474	2	0	1.008
338	-1	1	75924677	151847277	0.07589	1	1	1.566
339	-1	1	46436681	92871281	0.03474	1	1	0.731
340	-1	2	32971785	65941485	0.07589	2	1	2.661
341	-1	2	12781091	25560091	0.03474	1	0	1.869
342	-1	2	13980196	27958296	0.07589	2	1	2.718
343	-1	2	482202	962302	0.03474	1	0	0.307
344	-1	1	45667405	91332705	0.07589	1	1	1.479
345	-1	1	8219210	16436310	0.07589	2	0	0.466
346	-1	1	69428914	138855714	0.03474	1	1	0.848
347	-1	2	67988818	135975518	0.03474	2	1	2.151
348	-1	2	97170023	194337923	0.07589	2	1	0.808
349	-1	1	91680727	183359327	0.07589	1	1	0.765
350	-1	1	82257831	164513531	0.03474	2	0	1.012
351	301	2	40203698	80405298	0.07589	2	1	1.785
352	302	1	24608403	49214703	0.03474	2	0	2.731
353	303	2	44511006	89019906	0.07589	2	1	1.793
354	304	2	85723710	171445310	0.03474	1	0	0.911
355	305	1	57608814	115215514	0.03474	1	1	1.866
356	306	1	17426518	34850918	0.07589	1	1	0.928
357	307	1	49334622	98667122	0.07589	2	0	1.406
358	308	2	90556226	181110326	0.03474	1	0	1.722
359	309	1	59752472	119502872	0.07589	2	0	1.211
360	310	2	26264176	52526276	0.03474	1	0	1.388
361	311	1	90091782	180181482	0.03474	1	1	1.617
362	312	2	40586887	81171687	0.07589	2	1	2.359
363	313	1	20442992	40883892	0.07589	1	1	1.129
364	314	2	65626697	131251297	0.03474	1	0	1.612
365	315	1	10852600	21703100	0.07589	1	1	0.577
366	316	1	78725604	157449104	0.03474	1	1	0.267
367	317	1	89257609	178513109	0.03474	1	1	2.143
368	318	1	90446014	180889914	0.07589	1	1	4.313
369	319	1	92987518	185972918	0.03474	1	1	0.621
370	320	2	71500522	142998922	0.07589	2	1	0.157
371	321	1	68691726	137381326	0.07589	1	1	1.443
372	322	1	35248871	70495671	0.03474	1	1	0.863
373	323	2	49777875	99553675	0.07589	2	1	1.565
374	324	2	77681480	155360880	0.03474	2	1	2.994
375	325	1	42907783	85813483	0.03474	1	1	1.857
376	326	1	16106187	32210287	0.07589	1	1	2.462
377	327	1	2646491	5290891	0.07589	2	0	0.869
378	328	1	90527595	181053095	0.03474	1	1	2.155
379	329	1	67684900	135367700	0.03474	2	0	1.725
380	330	2	14236304	28470504	0.07589	2	1	1.337
381	331	2	24748308	49494508	0.07589	2	1	0.932
382	332	1	15272512	30542912	0.03474	1	1	0.272
383	333	2	528416	1054716	0.07589	1	0	0.798
384	334	2	64421820	128841520	0.03474	2	1	0.197
385	335	2	62949924	125897724	0.03474	1	0	0.352
386	336	2	10815228	21628328	0.07589	2	1	0.594
387	337	1	61376473	122750873	0.03474	2	0	1.239
388	338	1	75924677	151847277	0.07589	1	1	2.458
389	339	1	46436681	92871281	0.03474	1	1	0.302
390	340	2	32971785	65941485	0.07589	2	1	0.327
391	341	2	12781091	25560091	0.03474	2	1	0.485
392	342	2	13980196	27958296	0.07589	1	0	0.718
393	343	2	482202	962302	0.03474	2	1	0.824
394	344	1	45667405	91332705	0.07589	1	1	2.118
395	345	1	8219210	16436310	0.07589	1	1	1.308
396	346	1	69428914	138855714	0.03474	2	0	0.444
397	347	2	67988818	135975518	0.03474	1	0	0.572
398	348	2	97170023	194337923	0.07589	2	1	0.376
399	349	1	91680727	183359327	0.07589	1	1	1.243
400	350	1	82257831	164513531	0.03474	1	1	0.707
401	-1	2	16886703	33771303	0.03474	2	1	1.284
402	-1	2	49291207	98580307	0.07589	2	1	0.511
403	-1	2	14525511	29048911	0.07589	2	1	0.323
404	-1	2	61076915	122151715	0.03474	2	1	0.392
405	-1	1	14289818	28577518	0.03474	1	1	0.381
406	-1	1	66192322	132382522	0.07589	2	0	0.719
407	-1	1	52750326	105498526	0.07589	1	1	1.411
408	-1	2	8595230	17188330	0.03474	2	1	0.463
409	-1	2	68476434	136950734	0.03474	2	1	3.424
410	-1	1	25616081	51230081	0.07589	2	0	2.388
411	-1	2	78770687	157539287	0.07589	2	1	1.312
412	-1	2	23945191	47888291	0.03474	1	0	0.572
413	-1	1	95847595	191693095	0.03474	1	1	0.557
414	-1	1	65045499	130088899	0.07589	2	0	1.252
415	-1	1	4947703	9893303	0.03474	1	1	0.217
416	-1	2	40823606	81645106	0.07589	2	1	0.682
417	-1	2	23368310	46734510	0.07589	1	0	3.057
418	-1	1	43185516	86368916	0.03474	2	0	0.863
419	-1	1	43037720	86073320	0.03474	1	1	1.850
420	-1	2	41543225	83084325	0.07589	1	0	0.409
421	-1	2	96125929	192249729	0.03474	1	0	0.464
422	-1	2	56023233	112044333	0.07589	2	1	1.714
423	-1	1	41204737	82407337	0.07589	2	0	0.733
424	-1	1	29064482	58126882	0.03474	1	1	1.612
425	-1	1	4941387	9880687	0.07589	2	0	1.286
426	-1	1	47452491	94902891	0.03474	2	0	3.072
427	-1	2	68584098	137166098	0.03474	1	0	1.800
428	-1	1	63114203	126226303	0.07589	2	0	0.690
429	-1	2	45611106	91220106	0.07589	2	1	1.468
430	-1	2	6842711	13683311	0.03474	1	0	0.950
431	-1	2	16043315	32084515	0.07589	2	1	1.585
432	-1	1	89240320	178478520	0.03474	1	1	0.676
433	-1	1	70450024	140897924	0.07589	1	1	1.286
434	-1	2	12984128	25966128	0.03474	1	0	2.949
435	-1	1	22113834	44225534	0.03474	1	1	3.269
436	-1	1	63255082	126508082	0.07589	1	1	0.402
437	-1	1	17826985	35651885	0.03474	1	1	0.760
438	-1	1	8369689	16737289	0.07589	1	1	0.567
439	-1	2	78918093	157834093	0.07589	1	0	0.486
440	-1	2	41487496	82972896	0.03474	2	1	1.024
441	-1	2	57326801	114651501	0.07589	2	1	1.377
442	-1	2	9220705	18439305	0.03474	2	1	0.367
443	-1	2	59755109	119508109	0.07589	2	1	0.483
444	-1	2	22321012	44639912	0.03474	2	1	0.325
445	-1	1	68888316	137774516	0.03474	1	1	0.483
446	-1	1	31427219	62852319	0.07589	1	1	1.829
447	-1	2	28623024	57243924	0.03474	1	0	1.087
448	-1	1	51129329	102256529	0.07589	2	0	0.754
449	-1	2	40355332	80708532	0.07589	1	0	2.060
450	-1	2	60215438	120428738	0.03474	2	1	3.882
451	401	2	16886703	33771303	0.03474	2	1	2.803
452	402	2	49291207	98580307	0.07589	2	1	1.723
453	403	2	14525511	29048911	0.07589	2	1	2.011
454	404	2	61076915	122151715	0.03474	2	1	1.824
455	405	1	14289818	28577518	0.03474	1	1	0.272
456	406	1	66192322	132382522	0.07589	1	1	1.225
457	407	1	52750326	105498526	0.07589	1	1	0.523
458	408	2	8595230	17188330	0.03474	2	1	0.907
459	409	2	68476434	136950734	0.03474	2	1	2.165
460	410	1	25616081	51230081	0.07589	2	0	2.047
461	411	2	78770687	157539287	0.07589	2	1	0.373
462	412	2	23945191	47888291	0.03474	2	1	1.366
463	413	1	95847595	191693095	0.03474	2	0	0.830
464	414	1	65045499	130088899	0.07589	1	1	0.256
465	415	1	4947703	9893303	0.03474	2	0	0.469
466	416	2	40823606	81645106	0.07589	1	0	0.693
467	417	2	23368310	46734510	0.07589	2	1	1.502
468	418	1	43185516	86368916	0.03474	2	0	0.678
469	419	1	43037720	86073320	0.03474	1	1	1.433
470	420	2	41543225	83084325	0.07589	1	0	0.676
471	421	2	96125929	192249729	0.03474	1	0	0.485
472	422	2	56023233	112044333	0.07589	2	1	1.079
473	423	1	41204737	82407337	0.07589	1	1	1.714
474	424	1	29064482	58126882	0.03474	1	1	1.643
475	425	1	4941387	9880687	0.07589	2	0	1.775
476	426	1	47452491	94902891	0.03474	2	0	3.597
477	427	2	68584098	137166098	0.03474	1	0	1.060
478	428	1	63114203	126226303	0.07589	1	1	1.698
479	429	2	45611106	91220106	0.07589	2	1	1.338
480	430	2	6842711	13683311	0.03474	2	1	1.563
481	431	2	16043315	32084515	0.07589	2	1	0.997
482	432	1	89240320	178478520	0.03474	1	1	1.016
483	433	1	70450024	140897924	0.07589	1	1	1.133
484	434	2	12984128	25966128	0.03474	2	1	2.154
485	435	1	22113834	44225534	0.03474	1	1	0.824
486	436	1	63255082	126508082	0.07589	1	1	1.240
487	437	1	17826985	35651885	0.03474	1	1	2.210
488	438	1	8369689	16737289	0.07589	1	1	1.151
489	439	2	78918093	157834093	0.07589	1	0	2.014
490	440	2	41487496	82972896	0.03474	2	1	1.344
491	441	2	57326801	114651501	0.07589	2	1	2.097
492	442	2	9220705	18439305	0.03474	2	1	0.977
493	443	2	59755109	119508109	0.07589	2	1	0.851
494	444	2	22321012	44639912	0.03474	1	0	0.250
495	445	1	68888316	137774516	0.03474	1	1	0.802
496	446	1	31427219	62852319	0.07589	1	1	0.570
497	447	2	28623024	57243924	0.03474	1	0	1.500
498	448	1	51129329	102256529	0.07589	2	0	1.541
499	449	2	40355332	80708532	0.07589	2	1	1.228
500	450	2	60215438	120428738	0.03474	1	0	0.626
% finished 03-Mar-2015 15:49:52
