# Supplementary material for: Posterior Probability Matching and Human Perceptual Decision Making
Source: PLoS Comput Biol. 2015 Jun 16;11(6):e1004342. doi: 10.1371/journal.pcbi.1004342 (PMC4469678; doi:10.1371/journal.pcbi.1004342)
Supplement: S1 Data — This MATLAB code reproduces the results from Experiment 1 shown in Fig 3a and the results from Experiment 2 shown in Fig 3b. (ZIP) [file pcbi.1004342.s004.zip › ploscb2015/data/experiment2_subject08.txt]

% 18-Feb-2015 14:58:39
% trial matchtrial target_interval randseed randnseed signal_contrast response correct rt
1	-1	2	66881854	133761554	0.42688	2	1	0.636
2	-1	1	49288157	98574157	0.42688	1	1	0.232
3	-1	2	87442161	174882161	0.30491	2	1	0.225
4	-1	2	24670464	49338764	0.30491	2	1	0.161
5	-1	2	55215809	110429509	0.21780	2	1	0.094
6	-1	1	79111012	158219912	0.21780	1	1	1.053
7	-1	2	98982316	197962516	0.15557	2	1	0.161
8	-1	2	29582019	59161919	0.15557	2	1	0.332
9	-1	2	77435123	154868123	0.11112	2	1	0.364
10	-1	1	28018226	56034326	0.11112	1	1	0.189
11	-1	2	61245030	122487930	0.07937	2	1	0.106
12	-1	1	86472733	172943333	0.07937	2	0	0.454
13	-1	2	46375536	92748936	0.11112	2	1	0.164
14	-1	1	76908940	153815740	0.11112	2	0	0.299
15	-1	1	22153943	44305743	0.15557	1	1	0.201
16	-1	2	56703747	113405347	0.15557	2	1	0.467
17	-1	1	17928450	35854750	0.11112	2	0	0.354
18	-1	1	67155954	134309754	0.15557	1	1	0.237
19	-1	1	4363257	8724357	0.15557	2	0	0.297
20	-1	1	48262960	96523760	0.21780	1	1	0.189
21	-1	1	81512364	163022564	0.21780	1	1	0.208
22	-1	1	16063867	32125567	0.15557	1	1	0.328
23	-1	2	62630553	125259053	0.15557	2	1	0.226
24	-1	1	99858056	199714056	0.11112	2	0	0.207
25	-1	1	34434159	68866259	0.15557	1	1	0.326
26	-1	1	80979863	161957663	0.15557	1	1	0.742
27	-1	2	68876067	137750067	0.11112	2	1	0.621
28	-1	2	44728570	89455070	0.11112	2	1	0.475
29	-1	1	5961474	11920874	0.07937	1	1	0.317
30	-1	1	51175878	102349678	0.07937	2	0	0.352
31	-1	1	414181	826281	0.11112	1	1	0.415
32	-1	1	56302285	112602485	0.11112	1	1	0.196
33	-1	2	89528988	179055888	0.07937	2	1	0.284
34	-1	2	32095391	64188691	0.07937	2	1	0.291
35	-1	2	74653595	149305095	0.05669	2	1	0.262
36	-1	1	14561098	29120098	0.05669	2	0	0.295
37	-1	1	58454902	116907702	0.07937	1	1	0.379
38	-1	1	10334305	20666505	0.07937	2	0	0.381
39	-1	1	62217409	124432709	0.11112	1	1	0.204
40	-1	1	96802153	193602253	0.11112	1	1	0.155
41	-1	2	26036956	52071856	0.07937	2	1	0.002
42	-1	2	40606459	81210859	0.07937	2	1	0.355
43	-1	1	89812763	179623463	0.05669	2	0	0.361
44	-1	1	40387966	80773866	0.07937	1	1	0.266
45	-1	1	81620670	163239270	0.07937	1	1	0.227
46	-1	2	18854573	37707073	0.05669	2	1	0.772
47	-1	1	10705077	21408077	0.05669	1	1	0.429
48	-1	1	67919981	135837881	0.04050	2	0	0.470
49	-1	2	29145584	58289084	0.05669	2	1	0.299
50	-1	2	73040288	146078488	0.05669	1	0	0.359
51	-1	1	2089064	4176064	0.07937	1	1	0.427
52	-1	2	49186567	98371067	0.07937	2	1	0.168
53	-1	2	79725171	159448271	0.05669	2	1	0.428
54	-1	2	36966174	73930274	0.05669	2	1	0.344
55	-1	2	84816578	169631078	0.04050	2	1	0.353
56	-1	2	34094481	68186881	0.04050	1	0	0.077
57	-1	1	55315585	110629085	0.05669	2	0	0.330
58	-1	1	1868288	3734488	0.07937	2	0	0.398
59	-1	1	55066292	110130492	0.11112	1	1	0.342
60	-1	1	2986395	5970695	0.11112	1	1	0.397
61	-1	2	56171299	112340499	0.07937	1	0	0.341
62	-1	1	4115002	8227902	0.11112	2	0	0.360
63	-1	1	54671406	109340706	0.15557	1	1	0.264
64	-1	2	94536809	189071509	0.15557	2	1	0.577
65	-1	2	66444654	132887254	0.11112	2	1	0.672
66	-1	2	47656357	95310657	0.11112	2	1	0.338
67	-1	1	95569361	191136661	0.07937	1	1	0.301
68	-1	2	39437564	78873064	0.07937	2	1	0.282
69	-1	2	82000568	163999068	0.05669	1	0	0.288
70	-1	1	24592971	49183871	0.07937	2	0	0.293
71	-1	1	68468975	136935875	0.11112	2	0	0.286
72	-1	1	11026478	22050878	0.15557	1	1	0.338
73	-1	1	58898082	117794082	0.15557	1	1	0.516
74	-1	2	24118485	48234885	0.11112	2	1	0.463
75	-1	1	83999589	167997089	0.11112	1	1	0.352
76	-1	2	33236692	66471292	0.07937	2	1	0.359
77	-1	2	83822596	167643096	0.07937	2	1	0.442
78	-1	1	42315699	84629299	0.05669	1	1	0.356
79	-1	1	91566403	183130703	0.05669	1	1	0.159
80	-1	2	22138906	44275706	0.04050	2	1	0.938
81	-1	1	30034710	60067310	0.04050	2	0	0.392
82	-1	1	83238855	166475655	0.05669	1	1	0.291
83	-1	2	25772458	51542858	0.05669	1	0	0.421
84	-1	2	81713462	163424862	0.07937	1	0	0.183
85	-1	2	13578765	27155465	0.11112	2	1	0.272
86	-1	1	54848869	109695669	0.11112	2	0	0.280
87	-1	1	97389872	194777672	0.15557	1	1	0.208
88	-1	2	31946475	63890875	0.15557	2	1	0.395
89	-1	2	85174679	170347279	0.11112	2	1	0.429
90	-1	2	42399182	84796282	0.11112	2	1	0.334
91	-1	1	90300486	180598886	0.07937	2	0	0.465
92	-1	1	51508990	103015890	0.11112	1	1	0.363
93	-1	1	2063993	4125893	0.11112	1	1	0.257
94	-1	1	41976496	83950896	0.07937	1	1	0.434
95	-1	1	99166700	198331300	0.07937	1	1	0.294
96	-1	1	43125203	86248303	0.05669	1	1	0.229
97	-1	1	80300507	160598907	0.05669	1	1	0.277
98	-1	2	21537210	43072310	0.04050	1	0	0.298
99	-1	2	65445014	130887914	0.05669	2	1	0.504
100	-1	1	29332958	58663858	0.05669	2	0	0.464
101	-1	1	6446094	12890094	0.06340	1	1	0.435
102	-1	2	54849398	109696698	0.13848	2	1	0.488
103	-1	1	17306401	34610701	0.06340	2	0	0.170
104	-1	1	47893104	95784104	0.13848	1	1	0.240
105	-1	1	86443908	172885708	0.13848	1	1	0.296
106	-1	1	30326811	60651511	0.06340	2	0	0.278
107	-1	1	71536115	143070115	0.13848	1	1	0.422
108	-1	1	27454959	54907859	0.06340	1	1	0.226
109	-1	1	64672263	129342463	0.06340	1	1	0.443
110	-1	1	23231766	46461466	0.13848	2	0	0.480
111	-1	2	85784370	171566670	0.06340	2	1	0.287
112	-1	2	28320073	56638073	0.13848	1	0	0.246
113	-1	2	66918377	133834677	0.06340	1	0	0.619
114	-1	1	42769880	85537680	0.13848	1	1	0.313
115	-1	1	87975784	175949484	0.06340	1	1	0.475
116	-1	1	49214287	98426487	0.13848	1	1	0.394
117	-1	1	2450491	4898891	0.13848	1	1	0.192
118	-1	1	35673094	71344094	0.06340	1	1	0.427
119	-1	2	92910498	185818898	0.06340	2	1	0.510
120	-1	2	58167602	116333102	0.13848	2	1	0.020
121	-1	2	74029805	148057505	0.06340	2	1	0.450
122	-1	1	32582108	65162108	0.13848	1	1	0.284
123	-1	1	75132012	150261912	0.06340	2	0	0.449
124	-1	1	33714015	67425915	0.13848	1	1	0.417
125	-1	1	89579860	179157660	0.06340	1	1	0.224
126	-1	2	25468063	50934063	0.13848	2	1	0.545
127	-1	2	93376867	186751667	0.13848	2	1	0.645
128	-1	1	71959571	143917071	0.06340	2	0	0.459
129	-1	1	31843874	63685674	0.06340	1	1	0.382
130	-1	2	83699478	167396878	0.13848	2	1	0.442
131	-1	2	42286881	84571681	0.13848	1	0	0.467
132	-1	2	3496185	6990285	0.06340	2	1	0.476
133	-1	1	64713689	129425289	0.13848	1	1	0.432
134	-1	1	21920792	43839492	0.06340	1	1	0.335
135	-1	2	69802696	139603296	0.06340	2	1	0.254
136	-1	2	9705999	19409899	0.13848	2	1	0.254
137	-1	2	49584702	99167302	0.13848	1	0	0.220
138	-1	1	85510106	171018106	0.06340	1	1	0.841
139	-1	1	84026210	168050310	0.13848	1	1	0.592
140	-1	2	57279014	114555914	0.06340	2	1	0.169
141	-1	2	87820717	175639317	0.13848	2	1	0.227
142	-1	1	25067161	50132261	0.06340	1	1	0.275
143	-1	2	66290665	132579265	0.06340	2	1	0.304
144	-1	2	10150568	20299068	0.13848	2	1	0.343
145	-1	2	58066672	116131272	0.13848	1	0	0.409
146	-1	1	12624775	25247475	0.06340	2	0	0.283
147	-1	1	55204679	110407279	0.06340	1	1	0.377
148	-1	1	7081282	14160482	0.13848	1	1	0.393
149	-1	2	60320186	120638286	0.06340	1	0	0.336
150	-1	2	8217989	16433889	0.13848	2	1	0.300
151	101	1	6446094	12890094	0.06340	2	0	0.484
152	102	2	54849398	109696698	0.13848	2	1	0.227
153	103	1	17306401	34610701	0.06340	1	1	0.185
154	104	1	47893104	95784104	0.13848	1	1	0.194
155	105	1	86443908	172885708	0.13848	1	1	0.463
156	106	1	30326811	60651511	0.06340	1	1	0.340
157	107	1	71536115	143070115	0.13848	1	1	0.171
158	108	1	27454959	54907859	0.06340	1	1	0.778
159	109	1	64672263	129342463	0.06340	1	1	0.471
160	110	1	23231766	46461466	0.13848	1	1	0.280
161	111	2	85784370	171566670	0.06340	1	0	0.420
162	112	2	28320073	56638073	0.13848	2	1	0.329
163	113	2	66918377	133834677	0.06340	2	1	0.519
164	114	1	42769880	85537680	0.13848	1	1	0.306
165	115	1	87975784	175949484	0.06340	1	1	0.264
166	116	1	49214287	98426487	0.13848	2	0	0.386
167	117	1	2450491	4898891	0.13848	1	1	0.355
168	118	1	35673094	71344094	0.06340	1	1	0.203
169	119	2	92910498	185818898	0.06340	1	0	0.164
170	120	2	58167602	116333102	0.13848	2	1	0.234
171	121	2	74029805	148057505	0.06340	1	0	0.529
172	122	1	32582108	65162108	0.13848	2	0	0.342
173	123	1	75132012	150261912	0.06340	2	0	0.483
174	124	1	33714015	67425915	0.13848	1	1	0.109
175	125	1	89579860	179157660	0.06340	1	1	0.323
176	126	2	25468063	50934063	0.13848	2	1	0.368
177	127	2	93376867	186751667	0.13848	2	1	0.282
178	128	1	71959571	143917071	0.06340	1	1	0.198
179	129	1	31843874	63685674	0.06340	1	1	0.317
180	130	2	83699478	167396878	0.13848	2	1	0.353
181	131	2	42286881	84571681	0.13848	1	0	0.170
182	132	2	3496185	6990285	0.06340	2	1	0.350
183	133	1	64713689	129425289	0.13848	2	0	0.864
184	134	1	21920792	43839492	0.06340	1	1	0.296
185	135	2	69802696	139603296	0.06340	2	1	0.368
186	136	2	9705999	19409899	0.13848	1	0	0.497
187	137	2	49584702	99167302	0.13848	2	1	0.221
188	138	1	85510106	171018106	0.06340	2	0	0.519
189	139	1	84026210	168050310	0.13848	1	1	0.668
190	140	2	57279014	114555914	0.06340	2	1	0.490
191	141	2	87820717	175639317	0.13848	2	1	0.376
192	142	1	25067161	50132261	0.06340	2	0	0.545
193	143	2	66290665	132579265	0.06340	1	0	0.387
194	144	2	10150568	20299068	0.13848	2	1	0.320
195	145	2	58066672	116131272	0.13848	1	0	0.454
196	146	1	12624775	25247475	0.06340	1	1	0.331
197	147	1	55204679	110407279	0.06340	1	1	0.151
198	148	1	7081282	14160482	0.13848	1	1	0.256
199	149	2	60320186	120638286	0.06340	2	1	0.446
200	150	2	8217989	16433889	0.13848	2	1	0.539
201	-1	2	1414297	2826497	0.13848	2	1	0.473
202	-1	1	53842201	107682301	0.06340	2	0	0.228
203	-1	2	91067104	182132104	0.13848	2	1	0.411
204	-1	2	46969507	93936907	0.06340	1	0	0.194
205	-1	1	80171311	160340511	0.13848	1	1	0.205
206	-1	1	14744714	29487314	0.06340	1	1	0.076
207	-1	2	35992017	71981917	0.06340	2	1	0.239
208	-1	2	74554021	149105921	0.13848	2	1	0.037
209	-1	1	91789165	183576265	0.13848	2	0	0.083
210	-1	1	14361068	28720068	0.06340	1	1	0.265
211	-1	1	55574572	111147072	0.13848	1	1	0.217
212	-1	1	91520775	183039475	0.06340	1	1	0.301
213	-1	1	35378578	70755078	0.13848	1	1	0.340
214	-1	1	83249482	166496882	0.06340	1	1	0.438
215	-1	1	40467085	80932085	0.13848	1	1	0.465
216	-1	2	1719289	3436489	0.06340	2	1	0.286
217	-1	1	44275192	88548292	0.06340	1	1	0.268
218	-1	2	85507196	171012296	0.13848	1	0	0.625
219	-1	2	61326100	122650100	0.13848	2	1	0.545
220	-1	2	30606503	61210903	0.06340	2	1	0.499
221	-1	1	94479407	188956707	0.13848	2	0	1.114
222	-1	1	19667711	39333311	0.06340	2	0	0.732
223	-1	2	7535215	15068315	0.13848	2	1	0.363
224	-1	1	58117719	116233319	0.06340	1	1	0.299
225	-1	1	2001522	4000922	0.06340	1	1	0.776
226	-1	2	93795667	187589267	0.13848	2	1	0.401
227	-1	1	48436270	96870470	0.13848	2	0	0.389
228	-1	2	1674274	3346474	0.06340	2	1	0.502
229	-1	2	65556278	131110478	0.06340	2	1	0.655
230	-1	1	45449481	90896881	0.13848	1	1	0.208
231	-1	2	79998985	159995885	0.06340	1	0	0.428
232	-1	1	37240588	74479088	0.13848	2	0	0.411
233	-1	1	93128492	186254892	0.13848	1	1	0.363
234	-1	2	43664595	87327095	0.06340	1	0	0.199
235	-1	1	78241399	156480699	0.06340	2	0	0.320
236	-1	2	24812002	49621902	0.13848	2	1	0.465
237	-1	1	86026706	172051306	0.06340	1	1	0.216
238	-1	2	21908209	43814309	0.13848	2	1	0.333
239	-1	1	69807113	139612113	0.13848	2	0	0.230
240	-1	2	7028816	14055516	0.06340	2	1	0.268
241	-1	2	48282419	96562719	0.06340	2	1	0.266
242	-1	2	89486923	178971723	0.13848	2	1	0.296
243	-1	1	33387767	66773467	0.13848	2	0	0.423
244	-1	2	89272371	178542671	0.06340	1	0	0.273
245	-1	1	30487274	60972474	0.06340	2	0	0.393
246	-1	1	83740278	167478478	0.13848	1	1	0.552
247	-1	2	52947082	105892082	0.13848	1	0	1.686
248	-1	2	35475086	70948086	0.06340	2	1	0.473
249	-1	1	96680890	193359690	0.13848	2	0	0.338
250	-1	2	44598093	89194093	0.06340	1	0	0.300
251	201	2	1414297	2826497	0.13848	2	1	0.319
252	202	1	53842201	107682301	0.06340	2	0	0.156
253	203	2	91067104	182132104	0.13848	2	1	0.384
254	204	2	46969507	93936907	0.06340	2	1	0.320
255	205	1	80171311	160340511	0.13848	1	1	0.219
256	206	1	14744714	29487314	0.06340	1	1	0.099
257	207	2	35992017	71981917	0.06340	2	1	0.438
258	208	2	74554021	149105921	0.13848	2	1	0.309
259	209	1	91789165	183576265	0.13848	2	0	0.129
260	210	1	14361068	28720068	0.06340	2	0	0.713
261	211	1	55574572	111147072	0.13848	1	1	0.167
262	212	1	91520775	183039475	0.06340	2	0	0.363
263	213	1	35378578	70755078	0.13848	1	1	0.322
264	214	1	83249482	166496882	0.06340	1	1	0.286
265	215	1	40467085	80932085	0.13848	1	1	0.395
266	216	2	1719289	3436489	0.06340	1	0	0.002
267	217	1	44275192	88548292	0.06340	1	1	0.297
268	218	2	85507196	171012296	0.13848	1	0	0.145
269	219	2	61326100	122650100	0.13848	2	1	0.183
270	220	2	30606503	61210903	0.06340	1	0	0.362
271	221	1	94479407	188956707	0.13848	1	1	0.154
272	222	1	19667711	39333311	0.06340	2	0	0.440
273	223	2	7535215	15068315	0.13848	2	1	0.790
274	224	1	58117719	116233319	0.06340	1	1	0.213
275	225	1	2001522	4000922	0.06340	1	1	0.328
276	226	2	93795667	187589267	0.13848	2	1	0.285
277	227	1	48436270	96870470	0.13848	1	1	0.213
278	228	2	1674274	3346474	0.06340	2	1	0.261
279	229	2	65556278	131110478	0.06340	2	1	0.858
280	230	1	45449481	90896881	0.13848	1	1	0.234
281	231	2	79998985	159995885	0.06340	1	0	0.280
282	232	1	37240588	74479088	0.13848	1	1	0.320
283	233	1	93128492	186254892	0.13848	1	1	0.409
284	234	2	43664595	87327095	0.06340	2	1	0.657
285	235	1	78241399	156480699	0.06340	1	1	0.177
286	236	2	24812002	49621902	0.13848	2	1	0.390
287	237	1	86026706	172051306	0.06340	1	1	0.166
288	238	2	21908209	43814309	0.13848	2	1	0.234
289	239	1	69807113	139612113	0.13848	1	1	0.239
290	240	2	7028816	14055516	0.06340	2	1	0.532
291	241	2	48282419	96562719	0.06340	2	1	0.655
292	242	2	89486923	178971723	0.13848	2	1	0.411
293	243	1	33387767	66773467	0.13848	1	1	0.363
294	244	2	89272371	178542671	0.06340	1	0	0.471
295	245	1	30487274	60972474	0.06340	1	1	0.300
296	246	1	83740278	167478478	0.13848	1	1	0.461
297	247	2	52947082	105892082	0.13848	2	1	0.509
298	248	2	35475086	70948086	0.06340	1	0	0.331
299	249	1	96680890	193359690	0.13848	2	0	0.576
300	250	2	44598093	89194093	0.06340	2	1	0.379
301	-1	2	63189800	126377500	0.06340	2	1	0.443
302	-1	2	11612103	23222103	0.13848	2	1	0.270
303	-1	1	52861107	105720107	0.06340	1	1	0.008
304	-1	2	67432610	134863110	0.13848	2	1	0.250
305	-1	1	5966113	11930113	0.06340	2	0	0.285
306	-1	1	48537016	97071916	0.13848	1	1	0.178
307	-1	2	80469420	160936720	0.13848	1	0	0.155
308	-1	2	9681023	19359923	0.06340	2	1	0.192
309	-1	1	42917226	85832326	0.13848	1	1	0.134
310	-1	1	70811671	141621271	0.06340	1	1	0.208
311	-1	2	5354474	10706874	0.06340	2	1	0.228
312	-1	1	42606977	85211877	0.13848	1	1	0.162
313	-1	1	73154281	146306481	0.13848	1	1	0.322
314	-1	1	19713584	39425084	0.06340	1	1	0.333
315	-1	2	67601688	135201288	0.13848	2	1	0.274
316	-1	2	8854591	17707091	0.06340	1	0	0.236
317	-1	2	46023294	92044494	0.13848	2	1	0.230
318	-1	1	83304198	166606298	0.06340	1	1	0.242
319	-1	2	21846401	43690701	0.06340	1	0	0.367
320	-1	2	72367005	144731905	0.13848	2	1	0.350
321	-1	2	21653008	43303908	0.13848	1	0	0.795
322	-1	1	14819612	29637112	0.06340	2	0	0.643
323	-1	1	93394316	186786516	0.06340	1	1	0.188
324	-1	1	26624219	53246319	0.13848	1	1	0.343
325	-1	1	74479123	148956123	0.06340	2	0	0.262
326	-1	2	14414426	28826726	0.13848	1	0	0.274
327	-1	1	55637830	111273530	0.13848	1	1	0.224
328	-1	1	91515274	183028474	0.06340	1	1	0.016
329	-1	1	7427677	14853277	0.06340	1	1	0.524
330	-1	2	73947781	147893481	0.13848	2	1	0.425
331	-1	1	31201884	62401684	0.13848	1	1	0.251
332	-1	1	69742188	139482288	0.06340	1	1	0.409
333	-1	2	24327391	48652691	0.13848	2	1	0.126
334	-1	1	50898095	101794095	0.06340	1	1	0.123
335	-1	1	77442298	154882498	0.06340	2	0	0.088
336	-1	2	30101	58101	0.13848	2	1	0.237
337	-1	2	37259604	74517104	0.13848	1	0	0.351
338	-1	1	86510908	173019708	0.06340	1	1	0.595
339	-1	2	59702012	119401912	0.13848	2	1	0.442
340	-1	1	18236915	36471715	0.06340	2	0	0.264
341	-1	2	58102119	116202119	0.13848	2	1	0.477
342	-1	2	20702122	41402122	0.06340	2	1	0.552
343	-1	2	89917226	179832326	0.06340	1	0	0.427
344	-1	1	47156929	94311729	0.13848	1	1	0.084
345	-1	1	69723274	139444474	0.13848	1	1	0.223
346	-1	1	5599677	11197277	0.06340	2	0	0.250
347	-1	2	44175580	88349080	0.06340	2	1	0.386
348	-1	1	97396584	194791084	0.13848	2	0	0.578
349	-1	2	69271188	138540288	0.06340	1	0	0.325
350	-1	1	15838091	31674091	0.13848	1	1	0.099
351	301	2	63189800	126377500	0.06340	1	0	0.459
352	302	2	11612103	23222103	0.13848	1	0	0.128
353	303	1	52861107	105720107	0.06340	1	1	0.182
354	304	2	67432610	134863110	0.13848	2	1	0.216
355	305	1	5966113	11930113	0.06340	1	1	0.086
356	306	1	48537016	97071916	0.13848	1	1	0.246
357	307	2	80469420	160936720	0.13848	2	1	0.224
358	308	2	9681023	19359923	0.06340	2	1	0.151
359	309	1	42917226	85832326	0.13848	1	1	0.233
360	310	1	70811671	141621271	0.06340	1	1	0.282
361	311	2	5354474	10706874	0.06340	2	1	0.390
362	312	1	42606977	85211877	0.13848	1	1	0.299
363	313	1	73154281	146306481	0.13848	1	1	0.248
364	314	1	19713584	39425084	0.06340	1	1	0.339
365	315	2	67601688	135201288	0.13848	1	0	0.247
366	316	2	8854591	17707091	0.06340	1	0	0.167
367	317	2	46023294	92044494	0.13848	1	0	0.271
368	318	1	83304198	166606298	0.06340	2	0	0.223
369	319	2	21846401	43690701	0.06340	1	0	0.273
370	320	2	72367005	144731905	0.13848	2	1	0.202
371	321	2	21653008	43303908	0.13848	1	0	0.198
372	322	1	14819612	29637112	0.06340	1	1	0.240
373	323	1	93394316	186786516	0.06340	1	1	0.264
374	324	1	26624219	53246319	0.13848	2	0	0.285
375	325	1	74479123	148956123	0.06340	1	1	0.244
376	326	2	14414426	28826726	0.13848	2	1	0.416
377	327	1	55637830	111273530	0.13848	2	0	0.467
378	328	1	91515274	183028474	0.06340	1	1	0.545
379	329	1	7427677	14853277	0.06340	1	1	0.274
380	330	2	73947781	147893481	0.13848	2	1	0.033
381	331	1	31201884	62401684	0.13848	2	0	0.191
382	332	1	69742188	139482288	0.06340	1	1	0.279
383	333	2	24327391	48652691	0.13848	2	1	0.296
384	334	1	50898095	101794095	0.06340	1	1	0.323
385	335	1	77442298	154882498	0.06340	1	1	0.391
386	336	2	30101	58101	0.13848	1	0	0.526
387	337	2	37259604	74517104	0.13848	2	1	0.438
388	338	1	86510908	173019708	0.06340	2	0	0.297
389	339	2	59702012	119401912	0.13848	2	1	1.156
390	340	1	18236915	36471715	0.06340	1	1	0.251
391	341	2	58102119	116202119	0.13848	2	1	0.172
392	342	2	20702122	41402122	0.06340	2	1	0.431
393	343	2	89917226	179832326	0.06340	2	1	0.371
394	344	1	47156929	94311729	0.13848	1	1	0.251
395	345	1	69723274	139444474	0.13848	1	1	0.217
396	346	1	5599677	11197277	0.06340	1	1	0.233
397	347	2	44175580	88349080	0.06340	2	1	0.226
398	348	1	97396584	194791084	0.13848	1	1	0.004
399	349	2	69271188	138540288	0.06340	1	0	0.178
400	350	1	15838091	31674091	0.13848	1	1	0.143
401	-1	2	74543394	149084694	0.06340	2	1	0.363
402	-1	1	14994597	29987097	0.13848	1	1	0.181
403	-1	2	46883500	93764900	0.06340	1	0	0.227
404	-1	2	84120804	168239504	0.13848	2	1	0.207
405	-1	2	18686107	37370107	0.06340	2	1	0.238
406	-1	1	57219611	114437111	0.13848	2	0	0.171
407	-1	1	89119114	178236114	0.06340	1	1	0.171
408	-1	2	21025917	42049717	0.13848	2	1	0.363
409	-1	1	71593321	143184521	0.13848	2	0	0.277
410	-1	1	12822924	25643724	0.06340	1	1	0.352
411	-1	2	62043028	124083928	0.13848	2	1	0.279
412	-1	1	4605831	9209531	0.06340	1	1	0.229
413	-1	1	41806734	83611334	0.06340	1	1	0.002
414	-1	2	56393179	112784279	0.13848	1	0	0.170
415	-1	1	86951082	173900082	0.13848	2	0	0.273
416	-1	2	28164785	56327485	0.06340	1	0	0.260
417	-1	2	68091989	136181889	0.13848	2	1	0.088
418	-1	2	90657792	181313492	0.06340	2	1	0.217
419	-1	2	26560095	53118095	0.06340	2	1	0.267
420	-1	1	67781599	135561099	0.13848	1	1	2.039
421	-1	1	86286404	172570704	0.13848	2	0	0.398
422	-1	2	40818807	81635507	0.06340	2	1	0.318
423	-1	2	87374111	174746111	0.06340	2	1	0.678
424	-1	2	69939915	139877715	0.13848	2	1	0.239
425	-1	2	8521318	17040518	0.06340	2	1	0.274
426	-1	2	49731421	99460721	0.13848	2	1	0.036
427	-1	1	66971525	133940925	0.13848	1	1	0.327
428	-1	1	13542028	27081928	0.06340	2	0	0.148
429	-1	2	42759331	85516531	0.13848	1	0	1.581
430	-1	1	14593336	29184536	0.06340	1	1	0.295
431	-1	1	58506981	117011881	0.13848	1	1	0.263
432	-1	2	98387284	196772484	0.06340	2	1	0.217
433	-1	1	34284087	68566087	0.06340	2	0	0.347
434	-1	2	83511791	167021491	0.13848	2	1	0.116
435	-1	2	8731394	17460694	0.06340	2	1	0.352
436	-1	2	57968998	115935898	0.13848	2	1	0.281
437	-1	2	534301	1066501	0.06340	1	0	0.219
438	-1	1	36424904	72847704	0.13848	1	1	0.225
439	-1	1	72272608	144543108	0.06340	1	1	0.049
440	-1	1	90899311	181796511	0.13848	1	1	0.273
441	-1	1	32147314	64292514	0.13848	1	1	0.268
442	-1	2	73333218	146664318	0.06340	1	0	0.299
443	-1	1	17239421	34476721	0.13848	1	1	0.371
444	-1	1	67815225	135628325	0.06340	1	1	0.331
445	-1	1	15696528	31390928	0.13848	1	1	1.071
446	-1	1	36883832	73765532	0.06340	2	0	0.233
447	-1	2	74125136	148248136	0.06340	1	0	0.159
448	-1	1	4671980	9341880	0.13848	2	0	0.251
449	-1	1	43226883	86451683	0.13848	1	1	0.262
450	-1	1	83139287	166276487	0.06340	1	1	0.307
451	401	2	74543394	149084694	0.06340	2	1	0.348
452	402	1	14994597	29987097	0.13848	1	1	0.236
453	403	2	46883500	93764900	0.06340	1	0	0.263
454	404	2	84120804	168239504	0.13848	2	1	0.306
455	405	2	18686107	37370107	0.06340	2	1	0.195
456	406	1	57219611	114437111	0.13848	1	1	0.205
457	407	1	89119114	178236114	0.06340	2	0	0.312
458	408	2	21025917	42049717	0.13848	2	1	0.348
459	409	1	71593321	143184521	0.13848	1	1	0.197
460	410	1	12822924	25643724	0.06340	1	1	0.060
461	411	2	62043028	124083928	0.13848	2	1	0.237
462	412	1	4605831	9209531	0.06340	1	1	0.307
463	413	1	41806734	83611334	0.06340	1	1	0.333
464	414	2	56393179	112784279	0.13848	2	1	0.329
465	415	1	86951082	173900082	0.13848	1	1	0.307
466	416	2	28164785	56327485	0.06340	1	0	0.297
467	417	2	68091989	136181889	0.13848	2	1	0.179
468	418	2	90657792	181313492	0.06340	2	1	0.199
469	419	2	26560095	53118095	0.06340	1	0	0.264
470	420	1	67781599	135561099	0.13848	1	1	0.172
471	421	1	86286404	172570704	0.13848	1	1	0.294
472	422	2	40818807	81635507	0.06340	2	1	0.063
473	423	2	87374111	174746111	0.06340	1	0	0.171
474	424	2	69939915	139877715	0.13848	1	0	0.183
475	425	2	8521318	17040518	0.06340	2	1	0.071
476	426	2	49731421	99460721	0.13848	2	1	0.155
477	427	1	66971525	133940925	0.13848	2	0	0.284
478	428	1	13542028	27081928	0.06340	1	1	0.345
479	429	2	42759331	85516531	0.13848	1	0	0.049
480	430	1	14593336	29184536	0.06340	2	0	0.631
481	431	1	58506981	117011881	0.13848	1	1	0.223
482	432	2	98387284	196772484	0.06340	1	0	0.184
483	433	1	34284087	68566087	0.06340	2	0	0.306
484	434	2	83511791	167021491	0.13848	1	0	0.231
485	435	2	8731394	17460694	0.06340	2	1	0.280
486	436	2	57968998	115935898	0.13848	2	1	0.173
487	437	2	534301	1066501	0.06340	1	0	0.183
488	438	1	36424904	72847704	0.13848	1	1	0.600
489	439	1	72272608	144543108	0.06340	1	1	0.635
490	440	1	90899311	181796511	0.13848	1	1	0.281
491	441	1	32147314	64292514	0.13848	1	1	0.423
492	442	2	73333218	146664318	0.06340	1	0	0.522
493	443	1	17239421	34476721	0.13848	1	1	0.400
494	444	1	67815225	135628325	0.06340	1	1	0.286
495	445	1	15696528	31390928	0.13848	1	1	0.348
496	446	1	36883832	73765532	0.06340	1	1	0.344
497	447	2	74125136	148248136	0.06340	1	0	0.094
498	448	1	4671980	9341880	0.13848	2	0	0.229
499	449	1	43226883	86451683	0.13848	1	1	0.188
500	450	1	83139287	166276487	0.06340	1	1	0.253
% finished 18-Feb-2015 15:32:34
