# Supplementary material for: Posterior Probability Matching and Human Perceptual Decision Making
Source: PLoS Comput Biol. 2015 Jun 16;11(6):e1004342. doi: 10.1371/journal.pcbi.1004342 (PMC4469678; doi:10.1371/journal.pcbi.1004342)
Supplement: S1 Data — This MATLAB code reproduces the results from Experiment 1 shown in Fig 3a and the results from Experiment 2 shown in Fig 3b. (ZIP) [file pcbi.1004342.s004.zip › ploscb2015/data/experiment2_subject09.txt]

% 04-Mar-2015 11:42:44
% trial matchtrial target_interval randseed randnseed signal_contrast response correct rt
1	-1	2	72795830	145589530	0.42688	2	1	0.508
2	-1	2	28796233	57590333	0.42688	2	1	2.204
3	-1	2	64602080	129202080	0.30491	2	1	0.828
4	-1	1	62933784	125865484	0.30491	1	1	0.300
5	-1	1	6849887	13697687	0.21780	1	1	0.079
6	-1	1	29422390	58842690	0.21780	2	0	0.509
7	-1	1	94654594	189307094	0.30491	1	1	0.288
8	-1	2	37182397	74362697	0.30491	2	1	0.002
9	-1	1	51775701	103549301	0.21780	1	1	0.401
10	-1	1	6319904	12637704	0.21780	1	1	0.566
11	-1	1	76882108	153762108	0.15557	2	0	0.214
12	-1	2	12761311	25520511	0.21780	2	1	0.288
13	-1	1	55312715	110623315	0.21780	1	1	0.383
14	-1	2	7217118	14432118	0.15557	2	1	0.002
15	-1	2	21792421	43582721	0.15557	2	1	0.299
16	-1	1	65700125	131398125	0.11112	1	1	0.698
17	-1	2	49570628	99139128	0.11112	1	0	0.538
18	-1	1	17431832	34861532	0.15557	2	0	0.775
19	-1	2	9316477	18630877	0.21780	1	0	0.670
20	-1	2	90546581	181091081	0.30491	2	1	1.551
21	-1	2	59713886	119425686	0.30491	2	1	0.480
22	-1	2	22295389	44588689	0.21780	2	1	0.319
23	-1	2	68839393	137676693	0.21780	2	1	0.320
24	-1	1	15406496	30810896	0.15557	1	1	1.331
25	-1	1	63244901	126487701	0.15557	1	1	0.532
26	-1	1	31152704	62303304	0.11112	1	1	0.825
27	-1	1	27002208	54002308	0.11112	1	1	0.444
28	-1	2	85576812	171151512	0.07937	1	0	0.336
29	-1	1	33470515	66938915	0.11112	1	1	0.590
30	-1	1	6707019	13411919	0.11112	1	1	1.034
31	-1	1	23885223	47768323	0.07937	1	1	0.303
32	-1	1	67818327	135634527	0.07937	1	1	0.994
33	-1	1	80983931	161965731	0.05669	1	1	0.338
34	-1	1	28883034	57763934	0.05669	1	1	0.404
35	-1	1	83442379	166882679	0.04050	2	0	1.359
36	-1	1	33974283	67946483	0.05669	1	1	0.228
37	-1	1	71197987	142393887	0.05669	1	1	0.458
38	-1	1	31083690	62165290	0.04050	2	0	2.170
39	-1	1	61598996	123195896	0.05669	1	1	0.239
40	-1	2	137899	273699	0.05669	1	0	0.386
41	-1	1	53373403	106744703	0.07937	1	1	1.499
42	-1	2	17231807	34461507	0.07937	2	1	1.745
43	-1	1	6423712	12845312	0.05669	2	0	1.815
44	-1	2	2262817	4523517	0.07937	1	0	2.156
45	-1	2	31411222	62820322	0.11112	2	1	2.017
46	-1	1	47246427	94490727	0.11112	1	1	0.986
47	-1	1	60474232	120946332	0.07937	2	0	1.131
48	-1	1	86983336	173964536	0.11112	1	1	0.149
49	-1	2	16242380	32482680	0.11112	1	0	0.177
50	-1	1	48106183	96210283	0.15557	2	0	0.448
51	-1	1	28992729	57983329	0.21780	2	0	0.650
52	-1	2	98601433	197200733	0.30491	1	0	0.266
53	-1	1	39808936	79615736	0.42688	1	1	0.993
54	-1	2	53017282	106032482	0.42688	2	1	0.035
55	-1	1	70247685	140493285	0.30491	1	1	1.038
56	-1	1	88798489	177594889	0.30491	1	1	1.779
57	-1	1	80623894	161245694	0.21780	1	1	1.734
58	-1	2	68521499	137040899	0.21780	2	1	0.870
59	-1	2	69693703	139385303	0.15557	2	1	1.279
60	-1	2	12235307	24468507	0.15557	2	1	0.275
61	-1	1	53436011	106869911	0.11112	1	1	2.059
62	-1	2	73279416	146556716	0.11112	2	1	0.641
63	-1	2	51828820	103655520	0.07937	1	0	1.515
64	-1	1	17032624	34063124	0.11112	1	1	0.901
65	-1	2	20887328	41772528	0.11112	2	1	0.869
66	-1	1	22118432	44234732	0.07937	1	1	1.334
67	-1	1	69979037	139955937	0.07937	1	1	4.629
68	-1	2	47095685	94189285	0.05669	2	1	2.137
69	-1	2	74916691	149831291	0.05669	2	1	2.450
70	-1	1	33364196	66726296	0.04050	1	1	1.072
71	-1	2	54611601	109221101	0.04050	1	0	1.417
72	-1	1	10454805	20907505	0.05669	1	1	1.223
73	-1	1	46309909	92617709	0.05669	1	1	1.600
74	-1	2	20837814	41673514	0.04050	2	1	1.344
75	-1	1	70067319	140132519	0.04050	1	1	1.546
76	-1	2	39254723	78507323	0.02893	1	0	0.250
77	-1	1	77795827	155589527	0.04050	1	1	1.050
78	-1	2	96250031	192497931	0.04050	2	1	0.780
79	-1	1	88187235	176372335	0.02893	1	1	0.720
80	-1	2	74788239	149574339	0.02893	1	0	1.873
81	-1	2	75945185	151888285	0.04050	1	0	0.957
82	-1	1	86479289	172956489	0.05669	1	1	0.226
83	-1	1	23686192	47370292	0.05669	1	1	1.254
84	-1	1	63578197	127154297	0.04050	2	0	1.029
85	-1	1	80760601	161519101	0.05669	1	1	0.817
86	-1	1	76638605	153275105	0.05669	1	1	0.539
87	-1	1	44518808	89035508	0.04050	1	1	0.818
88	-1	1	40381312	80760512	0.04050	2	0	1.057
89	-1	2	60259317	120516517	0.05669	2	1	1.583
90	-1	2	32133421	64264721	0.05669	1	0	0.802
91	-1	2	26670225	53338325	0.07937	2	1	0.492
92	-1	2	90544629	181087129	0.07937	2	1	1.364
93	-1	1	41089833	82177533	0.05669	1	1	2.315
94	-1	1	86241939	172481739	0.05669	1	1	4.389
95	-1	2	39334687	78667287	0.04050	1	0	0.719
96	-1	1	25894391	51786691	0.05669	2	0	1.758
97	-1	2	16405496	32808896	0.07937	1	0	0.939
98	-1	1	24261000	48519900	0.11112	1	1	1.359
99	-1	2	74827405	149652705	0.11112	2	1	0.814
100	-1	1	70681209	141360309	0.07937	1	1	0.536
101	-1	2	43154888	86307688	0.06287	1	0	2.270
102	-1	2	78857094	157712094	0.13732	2	1	0.366
103	-1	1	30533197	61064297	0.06287	2	0	0.280
104	-1	2	73076401	146150701	0.13732	2	1	0.230
105	-1	1	10328304	20654504	0.13732	1	1	0.289
106	-1	2	52877108	105752108	0.06287	1	0	0.237
107	-1	2	90116211	180230311	0.13732	2	1	0.432
108	-1	1	47349014	94695914	0.06287	1	1	0.427
109	-1	2	4560118	9118118	0.06287	2	1	0.229
110	-1	1	41776421	83550721	0.13732	1	1	0.963
111	-1	2	52306826	104611526	0.13732	2	1	0.359
112	-1	2	2890429	5778729	0.06287	2	1	0.609
113	-1	2	77441333	154880533	0.06287	1	0	0.273
114	-1	2	18688336	37374536	0.13732	2	1	0.260
115	-1	1	58535240	117068340	0.13732	1	1	1.091
116	-1	1	82423944	164845744	0.06287	1	1	0.665
117	-1	1	63627989	127253889	0.13732	1	1	0.521
118	-1	1	30183392	60364692	0.06287	1	1	0.984
119	-1	2	43398196	86794296	0.06287	2	1	0.330
120	-1	2	89960600	179919100	0.13732	2	1	0.081
121	-1	2	12490303	24978503	0.13732	2	1	0.310
122	-1	1	57752707	115503307	0.06287	1	1	0.513
123	-1	2	22959310	45916510	0.06287	2	1	1.486
124	-1	1	85506115	171010115	0.13732	1	1	1.226
125	-1	1	22690019	45377919	0.06287	1	1	0.297
126	-1	2	66602323	133202523	0.13732	2	1	0.390
127	-1	1	19786526	39570926	0.06287	1	1	1.134
128	-1	1	47659830	95317530	0.13732	1	1	0.691
129	-1	2	31559234	63116334	0.06287	1	0	0.160
130	-1	1	62123738	124245338	0.13732	2	0	0.254
131	-1	1	2006941	4011741	0.13732	1	1	0.398
132	-1	2	56566845	113131545	0.06287	2	1	0.892
133	-1	2	60450390	120898690	0.13732	2	1	0.363
134	-1	1	10993593	21985093	0.06287	1	1	0.222
135	-1	2	46918696	93835296	0.06287	2	1	2.140
136	-1	1	74741502	149480902	0.13732	1	1	1.194
137	-1	2	7916906	15831706	0.13732	1	0	0.641
138	-1	2	86484410	172966710	0.06287	2	1	0.073
139	-1	1	7699713	15397313	0.13732	1	1	0.685
140	-1	2	90244517	180486917	0.06287	2	1	0.631
141	-1	2	67486121	134970121	0.06287	2	1	1.504
142	-1	1	32668725	65335325	0.13732	1	1	0.958
143	-1	2	43187229	86372329	0.13732	1	0	1.254
144	-1	1	83048934	166095734	0.06287	2	0	0.421
145	-1	1	38954937	77907737	0.13732	1	1	1.272
146	-1	1	80147442	160292742	0.06287	2	0	0.483
147	-1	1	42691645	85381145	0.06287	2	0	0.479
148	-1	1	5264090	10526090	0.13732	1	1	0.242
149	-1	1	43799093	87596093	0.06287	1	1	0.264
150	-1	2	83712597	167423097	0.13732	2	1	0.521
151	101	2	43154888	86307688	0.06287	1	0	2.042
152	102	2	78857094	157712094	0.13732	2	1	0.506
153	103	1	30533197	61064297	0.06287	1	1	0.534
154	104	2	73076401	146150701	0.13732	2	1	0.757
155	105	1	10328304	20654504	0.13732	1	1	0.299
156	106	2	52877108	105752108	0.06287	2	1	0.336
157	107	2	90116211	180230311	0.13732	1	0	0.098
158	108	1	47349014	94695914	0.06287	2	0	1.156
159	109	2	4560118	9118118	0.06287	2	1	0.488
160	110	1	41776421	83550721	0.13732	1	1	0.101
161	111	2	52306826	104611526	0.13732	2	1	0.203
162	112	2	2890429	5778729	0.06287	2	1	0.121
163	113	2	77441333	154880533	0.06287	2	1	0.691
164	114	2	18688336	37374536	0.13732	2	1	1.139
165	115	1	58535240	117068340	0.13732	1	1	0.585
166	116	1	82423944	164845744	0.06287	1	1	0.274
167	117	1	63627989	127253889	0.13732	1	1	0.833
168	118	1	30183392	60364692	0.06287	2	0	1.158
169	119	2	43398196	86794296	0.06287	1	0	0.836
170	120	2	89960600	179919100	0.13732	1	0	0.341
171	121	2	12490303	24978503	0.13732	2	1	0.866
172	122	1	57752707	115503307	0.06287	1	1	0.364
173	123	2	22959310	45916510	0.06287	1	0	1.225
174	124	1	85506115	171010115	0.13732	1	1	0.667
175	125	1	22690019	45377919	0.06287	1	1	1.434
176	126	2	66602323	133202523	0.13732	1	0	1.384
177	127	1	19786526	39570926	0.06287	2	0	0.385
178	128	1	47659830	95317530	0.13732	1	1	0.342
179	129	2	31559234	63116334	0.06287	1	0	2.780
180	130	1	62123738	124245338	0.13732	2	0	1.228
181	131	1	2006941	4011741	0.13732	1	1	0.815
182	132	2	56566845	113131545	0.06287	2	1	0.002
183	133	2	60450390	120898690	0.13732	2	1	0.169
184	134	1	10993593	21985093	0.06287	1	1	0.182
185	135	2	46918696	93835296	0.06287	1	0	0.036
186	136	1	74741502	149480902	0.13732	2	0	1.308
187	137	2	7916906	15831706	0.13732	1	0	0.140
188	138	2	86484410	172966710	0.06287	2	1	0.293
189	139	1	7699713	15397313	0.13732	1	1	0.175
190	140	2	90244517	180486917	0.06287	2	1	0.544
191	141	2	67486121	134970121	0.06287	1	0	0.002
192	142	1	32668725	65335325	0.13732	2	0	0.785
193	143	2	43187229	86372329	0.13732	1	0	0.442
194	144	1	83048934	166095734	0.06287	2	0	2.121
195	145	1	38954937	77907737	0.13732	1	1	0.410
196	146	1	80147442	160292742	0.06287	1	1	0.398
197	147	1	42691645	85381145	0.06287	1	1	0.408
198	148	1	5264090	10526090	0.13732	1	1	0.508
199	149	1	43799093	87596093	0.06287	1	1	0.040
200	150	2	83712597	167423097	0.13732	1	0	0.172
201	-1	2	20437620	40873120	0.13732	2	1	0.820
202	-1	1	7546424	15090724	0.06287	1	1	0.555
203	-1	1	76766428	153530728	0.06287	1	1	1.746
204	-1	2	65961233	131920333	0.13732	2	1	0.261
205	-1	1	5841036	11679936	0.06287	1	1	0.521
206	-1	1	72388540	144774940	0.13732	1	1	0.704
207	-1	2	56277044	112551944	0.06287	1	0	0.487
208	-1	2	18832347	37662547	0.13732	2	1	1.327
209	-1	2	65350893	130699693	0.13732	1	0	0.846
210	-1	1	63898297	127794497	0.06287	1	1	0.540
211	-1	2	31772900	63543700	0.06287	1	0	0.506
212	-1	1	97022004	194041904	0.13732	1	1	0.521
213	-1	1	63566708	127131308	0.06287	2	0	0.253
214	-1	1	3465311	6928511	0.13732	1	1	0.002
215	-1	2	18014514	36026914	0.06287	2	1	0.244
216	-1	2	56565718	113129318	0.13732	2	1	0.087
217	-1	1	79125221	158248321	0.06287	1	1	0.261
218	-1	2	19032524	38062924	0.13732	2	1	0.359
219	-1	1	69580128	139158128	0.13732	1	1	0.027
220	-1	2	86813531	173624931	0.06287	1	0	0.354
221	-1	2	36020034	72037934	0.13732	2	1	1.126
222	-1	2	62589339	125176539	0.06287	1	0	0.046
223	-1	1	81131042	162259942	0.06287	1	1	1.596
224	-1	1	54308747	108615347	0.13732	1	1	1.072
225	-1	2	75537651	151073151	0.13732	2	1	0.144
226	-1	1	4784036	9566036	0.06287	1	1	0.240
227	-1	2	43332039	86662039	0.13732	2	1	0.161
228	-1	2	73897243	147792443	0.06287	1	0	0.253
229	-1	2	13773346	27544646	0.06287	2	1	0.163
230	-1	1	44347049	88692049	0.13732	1	1	1.086
231	-1	1	66876354	133750654	0.13732	2	0	0.248
232	-1	2	5448357	10894657	0.06287	2	1	1.530
233	-1	2	73315062	146628062	0.13732	1	0	0.791
234	-1	2	66515366	133028666	0.06287	1	0	1.257
235	-1	1	6370870	12739670	0.13732	2	0	0.101
236	-1	1	30307073	60612073	0.06287	1	1	1.012
237	-1	2	46153977	92305877	0.13732	2	1	0.001
238	-1	1	60729581	121457081	0.06287	1	1	0.527
239	-1	2	27292984	54583884	0.06287	1	0	1.396
240	-1	2	80469989	160937889	0.13732	2	1	0.766
241	-1	2	71010593	142019093	0.06287	1	0	0.404
242	-1	2	25558837	51115637	0.13732	2	1	0.954
243	-1	1	34767141	69532241	0.06287	1	1	0.576
244	-1	2	6661345	13320645	0.13732	1	0	0.018
245	-1	2	22557648	45113248	0.06287	2	1	0.346
246	-1	2	71774552	143547052	0.13732	2	1	3.346
247	-1	1	20889258	41776458	0.13732	1	1	0.208
248	-1	1	55482962	110963862	0.06287	1	1	0.721
249	-1	2	42005365	84008665	0.06287	2	1	2.415
250	-1	2	97861671	195721271	0.13732	2	1	0.002
251	201	2	20437620	40873120	0.13732	2	1	0.520
252	202	1	7546424	15090724	0.06287	1	1	0.854
253	203	1	76766428	153530728	0.06287	1	1	0.601
254	204	2	65961233	131920333	0.13732	2	1	0.062
255	205	1	5841036	11679936	0.06287	1	1	0.747
256	206	1	72388540	144774940	0.13732	1	1	0.196
257	207	2	56277044	112551944	0.06287	2	1	0.654
258	208	2	18832347	37662547	0.13732	2	1	0.002
259	209	2	65350893	130699693	0.13732	1	0	0.002
260	210	1	63898297	127794497	0.06287	1	1	1.906
261	211	2	31772900	63543700	0.06287	2	1	1.107
262	212	1	97022004	194041904	0.13732	1	1	3.324
263	213	1	63566708	127131308	0.06287	1	1	2.854
264	214	1	3465311	6928511	0.13732	1	1	1.391
265	215	2	18014514	36026914	0.06287	2	1	0.596
266	216	2	56565718	113129318	0.13732	2	1	0.046
267	217	1	79125221	158248321	0.06287	1	1	0.855
268	218	2	19032524	38062924	0.13732	2	1	0.130
269	219	1	69580128	139158128	0.13732	1	1	0.217
270	220	2	86813531	173624931	0.06287	2	1	0.908
271	221	2	36020034	72037934	0.13732	2	1	0.002
272	222	2	62589339	125176539	0.06287	1	0	0.225
273	223	1	81131042	162259942	0.06287	2	0	0.542
274	224	1	54308747	108615347	0.13732	2	0	0.002
275	225	2	75537651	151073151	0.13732	2	1	0.379
276	226	1	4784036	9566036	0.06287	1	1	0.002
277	227	2	43332039	86662039	0.13732	2	1	0.082
278	228	2	73897243	147792443	0.06287	1	0	0.357
279	229	2	13773346	27544646	0.06287	1	0	0.318
280	230	1	44347049	88692049	0.13732	1	1	0.499
281	231	1	66876354	133750654	0.13732	2	0	0.157
282	232	2	5448357	10894657	0.06287	2	1	0.453
283	233	2	73315062	146628062	0.13732	1	0	0.320
284	234	2	66515366	133028666	0.06287	2	1	0.377
285	235	1	6370870	12739670	0.13732	2	0	1.481
286	236	1	30307073	60612073	0.06287	2	0	2.190
287	237	2	46153977	92305877	0.13732	2	1	0.772
288	238	1	60729581	121457081	0.06287	1	1	0.173
289	239	2	27292984	54583884	0.06287	2	1	0.072
290	240	2	80469989	160937889	0.13732	2	1	0.348
291	241	2	71010593	142019093	0.06287	1	0	0.636
292	242	2	25558837	51115637	0.13732	2	1	0.160
293	243	1	34767141	69532241	0.06287	2	0	3.356
294	244	2	6661345	13320645	0.13732	1	0	0.229
295	245	2	22557648	45113248	0.06287	1	0	0.006
296	246	2	71774552	143547052	0.13732	2	1	0.551
297	247	1	20889258	41776458	0.13732	2	0	4.024
298	248	1	55482962	110963862	0.06287	1	1	0.002
299	249	2	42005365	84008665	0.06287	2	1	0.750
300	250	2	97861671	195721271	0.13732	2	1	0.002
301	-1	1	1191796	2381496	0.06287	2	0	0.921
302	-1	2	97619841	195237641	0.13732	1	0	0.058
303	-1	1	17521044	35040044	0.06287	2	0	0.279
304	-1	2	60080448	120158848	0.13732	1	0	0.003
305	-1	2	74658451	149314851	0.06287	2	1	0.267
306	-1	1	15864254	31726454	0.13732	1	1	0.149
307	-1	2	45103857	90205657	0.06287	2	1	0.537
308	-1	2	13001961	26001861	0.13732	2	1	0.538
309	-1	2	80881565	161761065	0.13732	1	0	0.088
310	-1	2	3460368	6918668	0.06287	1	0	0.460
311	-1	2	63337272	126672472	0.06287	2	1	0.632
312	-1	1	40510975	81019875	0.13732	1	1	0.327
313	-1	2	87104179	174206279	0.13732	1	0	0.403
314	-1	1	41652182	83302282	0.06287	2	0	0.002
315	-1	1	56215586	112429086	0.06287	1	1	0.430
316	-1	1	13471589	26941089	0.13732	1	1	0.828
317	-1	1	10675093	21348093	0.06287	1	1	0.445
318	-1	1	69228897	138455697	0.13732	1	1	1.890
319	-1	1	73074043	146146043	0.06287	2	0	0.721
320	-1	1	59595647	119189247	0.13732	1	1	0.198
321	-1	1	92817650	185633250	0.06287	1	1	1.006
322	-1	2	7399554	14797054	0.13732	2	1	0.002
323	-1	1	21947257	43892457	0.13732	1	1	0.114
324	-1	2	47171260	94340460	0.06287	1	0	0.823
325	-1	2	43008264	86014464	0.13732	2	1	0.049
326	-1	2	61591068	123180068	0.06287	2	1	0.002
327	-1	1	76181771	152361471	0.06287	1	1	0.547
328	-1	2	45412174	90822274	0.13732	2	1	0.421
329	-1	1	1281878	2561678	0.13732	1	1	0.687
330	-1	1	83861782	167721482	0.06287	2	0	1.498
331	-1	2	47691186	95380286	0.06287	1	0	0.427
332	-1	2	4936290	9870490	0.13732	1	0	0.365
333	-1	2	55455894	110909694	0.13732	2	1	0.324
334	-1	1	2030697	4059297	0.06287	2	0	1.627
335	-1	1	79232543	158463043	0.13732	1	1	0.175
336	-1	2	11119246	22236446	0.06287	1	0	0.221
337	-1	1	47030249	94058449	0.13732	1	1	0.812
338	-1	2	42895453	85788853	0.06287	1	0	0.329
339	-1	1	89449257	178896457	0.06287	2	0	0.822
340	-1	2	85334161	170666261	0.13732	2	1	0.024
341	-1	2	2573264	5144464	0.06287	1	0	0.036
342	-1	1	19817567	39633067	0.13732	2	0	0.139
343	-1	1	47701170	95400270	0.13732	1	1	0.031
344	-1	2	64928174	129854274	0.06287	2	1	0.258
345	-1	2	4841277	9680477	0.06287	2	1	0.922
346	-1	2	11355181	22708281	0.13732	1	0	0.096
347	-1	2	35296284	70590484	0.13732	2	1	0.649
348	-1	1	13829588	27657088	0.06287	2	0	1.014
349	-1	2	29672392	59342692	0.06287	1	0	0.578
350	-1	2	1582596	3163096	0.13732	1	0	1.384
351	301	1	1191796	2381496	0.06287	1	1	0.698
352	302	2	97619841	195237641	0.13732	2	1	0.128
353	303	1	17521044	35040044	0.06287	1	1	0.002
354	304	2	60080448	120158848	0.13732	2	1	0.173
355	305	2	74658451	149314851	0.06287	1	0	0.275
356	306	1	15864254	31726454	0.13732	2	0	0.766
357	307	2	45103857	90205657	0.06287	1	0	0.339
358	308	2	13001961	26001861	0.13732	2	1	0.245
359	309	2	80881565	161761065	0.13732	2	1	0.002
360	310	2	3460368	6918668	0.06287	1	0	0.195
361	311	2	63337272	126672472	0.06287	2	1	0.340
362	312	1	40510975	81019875	0.13732	1	1	1.236
363	313	2	87104179	174206279	0.13732	2	1	0.059
364	314	1	41652182	83302282	0.06287	1	1	2.971
365	315	1	56215586	112429086	0.06287	2	0	1.003
366	316	1	13471589	26941089	0.13732	1	1	1.415
367	317	1	10675093	21348093	0.06287	2	0	5.183
368	318	1	69228897	138455697	0.13732	1	1	2.611
369	319	1	73074043	146146043	0.06287	1	1	0.577
370	320	1	59595647	119189247	0.13732	1	1	0.886
371	321	1	92817650	185633250	0.06287	1	1	0.462
372	322	2	7399554	14797054	0.13732	2	1	0.025
373	323	1	21947257	43892457	0.13732	1	1	0.846
374	324	2	47171260	94340460	0.06287	1	0	0.269
375	325	2	43008264	86014464	0.13732	2	1	0.142
376	326	2	61591068	123180068	0.06287	1	0	1.870
377	327	1	76181771	152361471	0.06287	2	0	1.077
378	328	2	45412174	90822274	0.13732	2	1	0.362
379	329	1	1281878	2561678	0.13732	1	1	0.446
380	330	1	83861782	167721482	0.06287	2	0	0.270
381	331	2	47691186	95380286	0.06287	1	0	0.368
382	332	2	4936290	9870490	0.13732	2	1	1.159
383	333	2	55455894	110909694	0.13732	1	0	0.826
384	334	1	2030697	4059297	0.06287	2	0	1.072
385	335	1	79232543	158463043	0.13732	1	1	0.293
386	336	2	11119246	22236446	0.06287	2	1	0.037
387	337	1	47030249	94058449	0.13732	1	1	0.823
388	338	2	42895453	85788853	0.06287	1	0	0.463
389	339	1	89449257	178896457	0.06287	2	0	1.320
390	340	2	85334161	170666261	0.13732	1	0	1.006
391	341	2	2573264	5144464	0.06287	2	1	0.572
392	342	1	19817567	39633067	0.13732	1	1	0.397
393	343	1	47701170	95400270	0.13732	1	1	0.443
394	344	2	64928174	129854274	0.06287	2	1	0.491
395	345	2	4841277	9680477	0.06287	1	0	0.218
396	346	2	11355181	22708281	0.13732	1	0	3.743
397	347	2	35296284	70590484	0.13732	2	1	0.519
398	348	1	13829588	27657088	0.06287	1	1	0.613
399	349	2	29672392	59342692	0.06287	1	0	0.240
400	350	2	1582596	3163096	0.13732	2	1	1.163
401	-1	2	68352080	136702080	0.06287	2	1	0.676
402	-1	2	40838783	81675483	0.13732	1	0	0.173
403	-1	2	72721087	145440087	0.06287	2	1	0.002
404	-1	2	87274790	174547490	0.13732	1	0	0.425
405	-1	1	44488993	88975893	0.06287	2	0	0.341
406	-1	1	92368197	184734297	0.13732	1	1	0.295
407	-1	1	36260200	72518300	0.13732	1	1	0.950
408	-1	1	45481504	90960904	0.06287	2	0	0.750
409	-1	2	34681349	69360649	0.13732	1	0	0.176
410	-1	1	66565053	133128053	0.06287	2	0	0.002
411	-1	1	81163056	162324056	0.13732	1	1	0.002
412	-1	2	95745859	191489659	0.06287	2	1	0.333
413	-1	2	43624262	87246462	0.13732	1	0	0.002
414	-1	1	58189766	116377466	0.06287	1	1	1.900
415	-1	2	62040571	124079071	0.06287	2	1	0.719
416	-1	1	48590274	97178474	0.13732	1	1	1.154
417	-1	2	77780979	155559879	0.06287	1	0	1.664
418	-1	1	58972484	117942884	0.13732	1	1	0.386
419	-1	2	12195487	24388887	0.13732	1	0	1.533
420	-1	2	80051592	160101092	0.06287	1	0	0.826
421	-1	1	77244996	154487896	0.13732	2	0	3.695
422	-1	1	61047503	122092903	0.06287	1	1	0.040
423	-1	1	79603006	159203906	0.13732	1	1	0.750
424	-1	1	68810351	137618651	0.06287	1	1	0.052
425	-1	1	88708354	177414654	0.06287	2	0	0.272
426	-1	2	29924757	59847457	0.13732	2	1	0.147
427	-1	1	59180861	118359661	0.06287	1	1	0.386
428	-1	2	12391664	24781264	0.13732	2	1	2.087
429	-1	1	34912869	69823669	0.06287	1	1	1.991
430	-1	1	48069974	96137874	0.13732	1	1	0.561
431	-1	1	18620978	37239878	0.13732	2	0	1.154
432	-1	1	47830482	95658882	0.06287	1	1	1.205
433	-1	2	82400087	164798087	0.06287	1	0	1.224
434	-1	2	19559591	39117091	0.13732	2	1	0.002
435	-1	2	34126294	68250494	0.06287	1	0	0.468
436	-1	2	95346398	190690698	0.13732	1	0	0.002
437	-1	1	9897701	19793301	0.13732	1	1	0.315
438	-1	2	55162905	110323705	0.06287	2	1	0.902
439	-1	1	59010609	118019109	0.13732	1	1	0.970
440	-1	1	69514954	139027854	0.06287	2	0	1.602
441	-1	2	44073358	88144658	0.06287	1	0	0.467
442	-1	2	5286562	10571062	0.13732	1	0	1.480
443	-1	2	67819467	135636867	0.06287	2	1	1.106
444	-1	2	93029871	186057671	0.13732	1	0	2.210
445	-1	2	27458676	54915276	0.13732	2	1	1.624
446	-1	1	4737581	9473081	0.06287	2	0	1.038
447	-1	1	23233385	46464685	0.13732	2	0	0.520
448	-1	1	89777489	179552889	0.06287	2	0	2.784
449	-1	1	82940295	165878495	0.13732	1	1	1.711
450	-1	1	68134300	136266500	0.06287	1	1	1.474
451	401	2	68352080	136702080	0.06287	1	0	0.775
452	402	2	40838783	81675483	0.13732	2	1	1.429
453	403	2	72721087	145440087	0.06287	1	0	0.728
454	404	2	87274790	174547490	0.13732	2	1	0.564
455	405	1	44488993	88975893	0.06287	1	1	0.189
456	406	1	92368197	184734297	0.13732	1	1	1.369
457	407	1	36260200	72518300	0.13732	1	1	1.320
458	408	1	45481504	90960904	0.06287	2	0	0.646
459	409	2	34681349	69360649	0.13732	1	0	0.415
460	410	1	66565053	133128053	0.06287	2	0	0.140
461	411	1	81163056	162324056	0.13732	1	1	0.002
462	412	2	95745859	191489659	0.06287	1	0	0.002
463	413	2	43624262	87246462	0.13732	2	1	0.065
464	414	1	58189766	116377466	0.06287	1	1	0.038
465	415	2	62040571	124079071	0.06287	2	1	0.002
466	416	1	48590274	97178474	0.13732	1	1	0.002
467	417	2	77780979	155559879	0.06287	2	1	0.877
468	418	1	58972484	117942884	0.13732	1	1	0.364
469	419	2	12195487	24388887	0.13732	1	0	0.277
470	420	2	80051592	160101092	0.06287	1	0	0.274
471	421	1	77244996	154487896	0.13732	1	1	0.350
472	422	1	61047503	122092903	0.06287	1	1	0.052
473	423	1	79603006	159203906	0.13732	1	1	2.299
474	424	1	68810351	137618651	0.06287	1	1	1.823
475	425	1	88708354	177414654	0.06287	1	1	0.386
476	426	2	29924757	59847457	0.13732	2	1	1.590
477	427	1	59180861	118359661	0.06287	1	1	0.696
478	428	2	12391664	24781264	0.13732	2	1	0.873
479	429	1	34912869	69823669	0.06287	1	1	1.326
480	430	1	48069974	96137874	0.13732	1	1	0.270
481	431	1	18620978	37239878	0.13732	1	1	1.325
482	432	1	47830482	95658882	0.06287	2	0	0.426
483	433	2	82400087	164798087	0.06287	1	0	1.759
484	434	2	19559591	39117091	0.13732	2	1	1.074
485	435	2	34126294	68250494	0.06287	1	0	0.663
486	436	2	95346398	190690698	0.13732	2	1	1.917
487	437	1	9897701	19793301	0.13732	2	0	0.679
488	438	2	55162905	110323705	0.06287	1	0	0.002
489	439	1	59010609	118019109	0.13732	2	0	0.002
490	440	1	69514954	139027854	0.06287	1	1	0.102
491	441	2	44073358	88144658	0.06287	2	1	0.916
492	442	2	5286562	10571062	0.13732	1	0	1.891
493	443	2	67819467	135636867	0.06287	2	1	0.184
494	444	2	93029871	186057671	0.13732	2	1	0.016
495	445	2	27458676	54915276	0.13732	2	1	0.002
496	446	1	4737581	9473081	0.06287	2	0	0.393
497	447	1	23233385	46464685	0.13732	1	1	1.349
498	448	1	89777489	179552889	0.06287	1	1	1.955
499	449	1	82940295	165878495	0.13732	1	1	1.791
500	450	1	68134300	136266500	0.06287	2	0	0.189
% finished 04-Mar-2015 12:20:39
