# Supplementary material for: Posterior Probability Matching and Human Perceptual Decision Making
Source: PLoS Comput Biol. 2015 Jun 16;11(6):e1004342. doi: 10.1371/journal.pcbi.1004342 (PMC4469678; doi:10.1371/journal.pcbi.1004342)
Supplement: S1 Data — This MATLAB code reproduces the results from Experiment 1 shown in Fig 3a and the results from Experiment 2 shown in Fig 3b. (ZIP) [file pcbi.1004342.s004.zip › ploscb2015/data/experiment2_subject10.txt]

% 26-Feb-2015 10:52:37
% trial matchtrial target_interval randseed randnseed signal_contrast response correct rt
1	-1	2	42482852	84963552	0.42688	2	1	0.968
2	-1	1	58264657	116527157	0.42688	1	1	0.500
3	-1	1	23108860	46215560	0.30491	1	1	0.585
4	-1	2	96273564	192544964	0.30491	2	1	0.488
5	-1	1	58798709	117595309	0.21780	1	1	0.361
6	-1	2	9371612	18741112	0.21780	2	1	0.308
7	-1	1	54597916	109193716	0.15557	1	1	0.705
8	-1	1	38440719	76879319	0.15557	1	1	0.443
9	-1	2	97053723	194105323	0.11112	2	1	0.470
10	-1	2	58268427	116534727	0.11112	2	1	0.400
11	-1	1	12816030	25629930	0.07937	1	1	1.007
12	-1	1	27347034	54691934	0.07937	1	1	0.316
13	-1	1	72572538	145142938	0.05669	1	1	0.418
14	-1	2	28485041	56967941	0.05669	2	1	0.002
15	-1	2	43047144	86092144	0.04050	2	1	0.251
16	-1	2	81605348	163208548	0.04050	2	1	1.378
17	-1	2	33485352	66968552	0.02893	1	0	1.123
18	-1	2	60072157	120142157	0.04050	2	1	0.627
19	-1	2	37229760	74457360	0.04050	2	1	0.847
20	-1	1	35774164	71546164	0.02893	2	0	0.226
21	-1	2	72986409	145970709	0.04050	2	1	0.320
22	-1	2	19558112	39114112	0.04050	2	1	1.265
23	-1	1	60745317	121488517	0.02893	1	1	0.891
24	-1	2	64618521	129234921	0.02893	2	1	0.341
25	-1	2	12518824	25035524	0.02066	2	1	0.441
26	-1	1	71073428	142144728	0.02066	1	1	3.851
27	-1	1	70861235	141720335	0.01476	2	0	0.748
28	-1	1	60057439	120112739	0.02066	1	1	0.410
29	-1	1	14605842	29209542	0.02066	2	0	0.691
30	-1	2	97162546	194322946	0.02893	2	1	0.679
31	-1	1	79701450	159400750	0.02893	2	0	1.624
32	-1	2	56905255	113808355	0.04050	2	1	0.205
33	-1	1	91436758	182871358	0.04050	2	0	0.717
34	-1	1	76656462	153310762	0.05669	2	0	0.364
35	-1	1	27241365	54480565	0.07937	1	1	0.437
36	-1	2	84414610	168827110	0.07937	2	1	0.319
37	-1	1	29681213	59360313	0.05669	1	1	0.782
38	-1	2	21500217	42998317	0.05669	1	0	0.216
39	-1	1	57444621	114887121	0.07937	1	1	0.827
40	-1	2	54669725	109337325	0.07937	2	1	0.276
41	-1	1	95887428	191772728	0.05669	1	1	0.655
42	-1	2	75784132	151566132	0.05669	2	1	0.211
43	-1	1	10336935	20671735	0.04050	2	0	0.442
44	-1	1	68904839	137807539	0.05669	1	1	0.694
45	-1	1	52757243	105512343	0.05669	1	1	0.556
46	-1	1	22003546	44004946	0.04050	1	1	1.341
47	-1	1	69798451	139594751	0.04050	1	1	0.406
48	-1	1	24391454	48780754	0.02893	1	1	0.889
49	-1	2	26907758	53813358	0.02893	1	0	0.643
50	-1	2	5500062	10997962	0.04050	2	1	0.289
51	-1	2	86457140	172912140	0.04050	2	1	0.458
52	-1	2	36255743	72509343	0.02893	1	0	0.216
53	-1	1	72142247	144282347	0.04050	1	1	0.580
54	-1	2	44019450	88036750	0.04050	2	1	0.394
55	-1	2	97265654	194529154	0.02893	1	0	1.318
56	-1	1	42425158	84848158	0.04050	2	0	0.690
57	-1	1	24987462	49972762	0.05669	2	0	0.296
58	-1	1	68880366	137758566	0.07937	1	1	0.876
59	-1	2	70075011	140147911	0.07937	2	1	0.676
60	-1	1	51289815	102577515	0.05669	2	0	0.870
61	-1	2	52543619	105085119	0.07937	2	1	0.537
62	-1	1	20402622	40803122	0.07937	1	1	0.617
63	-1	2	96264126	192526126	0.05669	2	1	0.176
64	-1	1	28178329	56354529	0.05669	1	1	0.625
65	-1	2	5420933	10839733	0.04050	2	1	0.307
66	-1	2	50629737	101257337	0.04050	1	0	0.545
67	-1	1	19857440	39712740	0.05669	1	1	0.894
68	-1	1	23710644	47419144	0.05669	2	0	0.319
69	-1	2	70284048	140565948	0.07937	2	1	0.365
70	-1	1	20836251	41670351	0.07937	1	1	0.684
71	-1	2	3390055	6777955	0.05669	2	1	0.257
72	-1	2	43291958	86581758	0.05669	1	0	0.366
73	-1	1	93820262	187638362	0.07937	1	1	0.497
74	-1	2	57711066	115419966	0.07937	1	0	2.245
75	-1	2	96208112	192414112	0.11112	2	1	0.371
76	-1	2	46738815	93475515	0.11112	2	1	0.195
77	-1	2	80020619	160039119	0.07937	2	1	2.028
78	-1	2	97198924	194395724	0.07937	2	1	0.422
79	-1	1	53059328	106116528	0.05669	1	1	1.555
80	-1	2	22248732	44495332	0.05669	2	1	0.273
81	-1	1	63511036	127019936	0.04050	1	1	0.742
82	-1	1	51351740	102701340	0.04050	1	1	0.171
83	-1	2	81932043	163861943	0.02893	1	0	0.240
84	-1	1	20506446	41010746	0.04050	1	1	0.736
85	-1	2	8357850	16713550	0.04050	2	1	0.818
86	-1	1	4232754	8463354	0.02893	1	1	0.234
87	-1	2	41494457	82986757	0.02893	1	0	0.508
88	-1	1	6694061	13385961	0.04050	2	0	1.144
89	-1	1	34541865	69081565	0.05669	1	1	0.430
90	-1	1	91759069	183515969	0.05669	2	0	1.437
91	-1	2	48988114	97974114	0.07937	2	1	1.184
92	-1	1	82189419	164376719	0.07937	1	1	0.612
93	-1	1	58067223	116132323	0.05669	2	0	0.115
94	-1	2	83313726	166625326	0.07937	2	1	0.305
95	-1	2	27122129	54242129	0.07937	2	1	0.940
96	-1	1	35071733	70141333	0.05669	1	1	0.687
97	-1	1	17592337	35182537	0.05669	1	1	0.618
98	-1	1	93532341	187062541	0.04050	1	1	0.459
99	-1	1	53364045	106725945	0.04050	1	1	0.484
100	-1	2	15926248	31850348	0.02893	2	1	0.288
101	-1	1	15397876	30793676	0.07353	2	0	0.434
102	-1	1	63789180	127576280	0.03366	2	0	0.011
103	-1	2	78275883	156549683	0.07353	2	1	0.198
104	-1	2	11513886	23025686	0.03366	1	0	3.029
105	-1	2	28665692	57329292	0.07353	2	1	0.233
106	-1	2	65908796	131815496	0.03366	2	1	0.338
107	-1	1	13778499	27554899	0.07353	1	1	0.919
108	-1	2	20308503	40614903	0.03366	2	1	0.241
109	-1	2	58877807	117753507	0.07353	2	1	0.523
110	-1	1	25445610	50889110	0.03366	1	1	0.335
111	-1	1	73331814	146661514	0.07353	1	1	0.649
112	-1	1	51889459	103776859	0.03366	2	0	0.282
113	-1	2	94436162	188870262	0.03366	2	1	0.705
114	-1	2	79643366	159284666	0.07353	2	1	0.329
115	-1	2	26216769	52431469	0.07353	2	1	0.468
116	-1	2	91437973	182873873	0.03366	2	1	0.410
117	-1	1	45957576	91913076	0.03366	1	1	0.443
118	-1	2	4548880	9095680	0.07353	2	1	0.301
119	-1	1	48413183	96824283	0.07353	1	1	0.382
120	-1	2	314587	627087	0.03366	1	0	1.465
121	-1	1	61558892	123115692	0.03366	2	0	0.635
122	-1	1	38709695	77417295	0.07353	1	1	0.495
123	-1	2	2630999	5259899	0.07353	1	0	0.344
124	-1	2	50461803	100921503	0.03366	1	0	0.163
125	-1	2	81090306	162178506	0.07353	2	1	0.031
126	-1	1	98306709	196611309	0.03366	2	0	1.245
127	-1	2	36880413	73758713	0.07353	2	1	1.315
128	-1	2	82061959	164121859	0.03366	2	1	0.352
129	-1	1	31247762	62493462	0.03366	1	1	0.775
130	-1	2	23166366	46330666	0.07353	2	1	0.613
131	-1	2	99028270	198054470	0.03366	1	0	0.488
132	-1	2	61596374	123190674	0.07353	1	0	0.462
133	-1	1	21464977	42927877	0.07353	1	1	0.330
134	-1	2	68014781	136027481	0.03366	1	0	0.409
135	-1	2	22572284	45142484	0.07353	1	0	0.238
136	-1	2	61148088	122294088	0.03366	2	1	0.193
137	-1	1	94365691	188729291	0.03366	1	1	0.248
138	-1	1	32909194	65816294	0.07353	1	1	0.564
139	-1	2	3487098	6972098	0.07353	2	1	0.246
140	-1	1	42026101	84050101	0.03366	1	1	0.234
141	-1	2	79276105	158550105	0.03366	2	1	0.925
142	-1	1	85797409	171592709	0.07353	1	1	0.605
143	-1	2	60381213	120760313	0.07353	2	1	0.415
144	-1	2	16264657	32527257	0.03366	2	1	0.467
145	-1	2	77483261	154964461	0.07353	2	1	0.772
146	-1	1	69350665	138699265	0.03366	2	0	0.487
147	-1	1	31900568	63799068	0.03366	1	1	0.460
148	-1	2	91767472	183532872	0.07353	2	1	0.923
149	-1	1	98362676	196723276	0.03366	2	0	0.211
150	-1	2	32859479	65716879	0.07353	2	1	0.274
151	101	1	15397876	30793676	0.07353	1	1	0.470
152	102	1	63789180	127576280	0.03366	2	0	0.124
153	103	2	78275883	156549683	0.07353	2	1	0.002
154	104	2	11513886	23025686	0.03366	2	1	0.002
155	105	2	28665692	57329292	0.07353	2	1	0.187
156	106	2	65908796	131815496	0.03366	2	1	0.364
157	107	1	13778499	27554899	0.07353	2	0	0.583
158	108	2	20308503	40614903	0.03366	2	1	0.363
159	109	2	58877807	117753507	0.07353	2	1	0.289
160	110	1	25445610	50889110	0.03366	2	0	0.509
161	111	1	73331814	146661514	0.07353	1	1	0.469
162	112	1	51889459	103776859	0.03366	1	1	1.549
163	113	2	94436162	188870262	0.03366	2	1	0.254
164	114	2	79643366	159284666	0.07353	2	1	0.321
165	115	2	26216769	52431469	0.07353	2	1	0.693
166	116	2	91437973	182873873	0.03366	1	0	0.789
167	117	1	45957576	91913076	0.03366	1	1	0.593
168	118	2	4548880	9095680	0.07353	2	1	0.292
169	119	1	48413183	96824283	0.07353	1	1	0.633
170	120	2	314587	627087	0.03366	1	0	0.216
171	121	1	61558892	123115692	0.03366	2	0	0.895
172	122	1	38709695	77417295	0.07353	1	1	0.411
173	123	2	2630999	5259899	0.07353	2	1	0.262
174	124	2	50461803	100921503	0.03366	1	0	0.285
175	125	2	81090306	162178506	0.07353	2	1	0.224
176	126	1	98306709	196611309	0.03366	1	1	0.250
177	127	2	36880413	73758713	0.07353	1	0	0.004
178	128	2	82061959	164121859	0.03366	2	1	0.403
179	129	1	31247762	62493462	0.03366	1	1	0.120
180	130	2	23166366	46330666	0.07353	1	0	0.150
181	131	2	99028270	198054470	0.03366	1	0	0.559
182	132	2	61596374	123190674	0.07353	2	1	0.994
183	133	1	21464977	42927877	0.07353	1	1	0.485
184	134	2	68014781	136027481	0.03366	2	1	0.258
185	135	2	22572284	45142484	0.07353	2	1	1.034
186	136	2	61148088	122294088	0.03366	2	1	0.606
187	137	1	94365691	188729291	0.03366	1	1	0.259
188	138	1	32909194	65816294	0.07353	1	1	0.506
189	139	2	3487098	6972098	0.07353	1	0	1.140
190	140	1	42026101	84050101	0.03366	2	0	0.428
191	141	2	79276105	158550105	0.03366	2	1	0.399
192	142	1	85797409	171592709	0.07353	2	0	0.365
193	143	2	60381213	120760313	0.07353	2	1	0.290
194	144	2	16264657	32527257	0.03366	2	1	0.837
195	145	2	77483261	154964461	0.07353	2	1	0.274
196	146	1	69350665	138699265	0.03366	1	1	0.530
197	147	1	31900568	63799068	0.03366	1	1	0.294
198	148	2	91767472	183532872	0.07353	2	1	0.210
199	149	1	98362676	196723276	0.03366	1	1	0.137
200	150	2	32859479	65716879	0.07353	2	1	0.098
201	-1	2	63329891	126657691	0.03366	2	1	0.867
202	-1	2	54425795	108849495	0.07353	2	1	0.224
203	-1	1	91660598	183319098	0.03366	1	1	0.396
204	-1	2	44870301	89738501	0.07353	2	1	0.002
205	-1	1	59451405	118900705	0.03366	1	1	0.231
206	-1	2	96680608	193359108	0.07353	2	1	1.158
207	-1	2	27210912	54419712	0.07353	2	1	0.081
208	-1	1	49793815	99585515	0.03366	1	1	0.176
209	-1	2	81684719	163367319	0.07353	2	1	0.208
210	-1	1	16262063	32522063	0.03366	1	1	0.317
211	-1	2	61433867	122865667	0.07353	1	0	0.002
212	-1	2	76043770	152085470	0.03366	2	1	0.198
213	-1	2	10618173	21234273	0.07353	2	1	0.499
214	-1	2	74496577	148991077	0.03366	2	1	0.144
215	-1	1	3722080	7442080	0.03366	1	1	1.770
216	-1	1	95577885	191153685	0.07353	1	1	1.218
217	-1	2	31410889	62819689	0.03366	2	1	0.155
218	-1	2	60659793	121317493	0.07353	1	0	0.293
219	-1	2	4558396	9114696	0.07353	2	1	0.095
220	-1	1	28449299	56896499	0.03366	1	1	0.591
221	-1	2	1674703	3347303	0.03366	1	0	0.200
222	-1	1	36236906	72471706	0.07353	1	1	0.646
223	-1	1	14758510	29514910	0.07353	1	1	0.181
224	-1	2	46636313	93270513	0.03366	2	1	0.348
225	-1	1	95892717	191783317	0.03366	2	0	0.593
226	-1	2	69135821	138269521	0.07353	2	1	0.370
227	-1	2	19630265	39258465	0.07353	2	1	0.286
228	-1	2	62253569	124505069	0.03366	2	1	0.200
229	-1	1	96800472	193598872	0.03366	2	0	0.308
230	-1	1	42023975	84045875	0.07353	2	0	2.155
231	-1	2	71214081	142426081	0.03366	2	1	0.328
232	-1	1	17761884	35521684	0.07353	1	1	0.194
233	-1	2	50987388	101972688	0.07353	2	1	0.011
234	-1	2	66903491	133804891	0.03366	1	0	0.317
235	-1	1	12069694	24137294	0.07353	2	0	0.625
236	-1	1	87952698	175903298	0.03366	1	1	0.543
237	-1	1	55870402	111738702	0.07353	2	0	1.040
238	-1	1	74409606	148817106	0.03366	2	0	0.926
239	-1	1	80954310	161906510	0.07353	2	0	0.405
240	-1	1	35510413	71018713	0.03366	1	1	0.303
241	-1	2	79400517	158798917	0.07353	1	0	0.317
242	-1	2	24641120	49280120	0.03366	2	1	0.117
243	-1	2	49832464	99662864	0.03366	1	0	0.374
244	-1	1	1752268	3502468	0.07353	1	1	0.559
245	-1	2	72310272	144618472	0.07353	2	1	0.160
246	-1	2	2806975	5611875	0.03366	2	1	0.206
247	-1	1	37420878	74839678	0.07353	2	0	1.215
248	-1	2	73296483	146590883	0.03366	1	0	0.942
249	-1	1	81158287	162314487	0.07353	1	1	1.048
250	-1	1	99706891	199411691	0.03366	2	0	0.203
251	201	2	63329891	126657691	0.03366	2	1	0.348
252	202	2	54425795	108849495	0.07353	2	1	0.561
253	203	1	91660598	183319098	0.03366	1	1	0.523
254	204	2	44870301	89738501	0.07353	2	1	0.002
255	205	1	59451405	118900705	0.03366	2	0	0.654
256	206	2	96680608	193359108	0.07353	2	1	0.771
257	207	2	27210912	54419712	0.07353	2	1	0.477
258	208	1	49793815	99585515	0.03366	1	1	0.970
259	209	2	81684719	163367319	0.07353	2	1	0.217
260	210	1	16262063	32522063	0.03366	1	1	0.154
261	211	2	61433867	122865667	0.07353	2	1	0.271
262	212	2	76043770	152085470	0.03366	1	0	0.841
263	213	2	10618173	21234273	0.07353	2	1	0.355
264	214	2	74496577	148991077	0.03366	2	1	2.140
265	215	1	3722080	7442080	0.03366	1	1	0.361
266	216	1	95577885	191153685	0.07353	2	0	0.332
267	217	2	31410889	62819689	0.03366	2	1	0.476
268	218	2	60659793	121317493	0.07353	2	1	0.721
269	219	2	4558396	9114696	0.07353	1	0	0.704
270	220	1	28449299	56896499	0.03366	2	0	0.443
271	221	2	1674703	3347303	0.03366	1	0	0.223
272	222	1	36236906	72471706	0.07353	1	1	0.734
273	223	1	14758510	29514910	0.07353	1	1	0.072
274	224	2	46636313	93270513	0.03366	2	1	0.168
275	225	1	95892717	191783317	0.03366	1	1	0.653
276	226	2	69135821	138269521	0.07353	2	1	0.568
277	227	2	19630265	39258465	0.07353	2	1	0.135
278	228	2	62253569	124505069	0.03366	2	1	0.356
279	229	1	96800472	193598872	0.03366	2	0	0.442
280	230	1	42023975	84045875	0.07353	1	1	0.917
281	231	2	71214081	142426081	0.03366	2	1	0.172
282	232	1	17761884	35521684	0.07353	1	1	0.240
283	233	2	50987388	101972688	0.07353	2	1	0.059
284	234	2	66903491	133804891	0.03366	2	1	0.158
285	235	1	12069694	24137294	0.07353	2	0	0.182
286	236	1	87952698	175903298	0.03366	1	1	0.023
287	237	1	55870402	111738702	0.07353	1	1	0.218
288	238	1	74409606	148817106	0.03366	1	1	0.156
289	239	1	80954310	161906510	0.07353	1	1	0.205
290	240	1	35510413	71018713	0.03366	1	1	0.313
291	241	2	79400517	158798917	0.07353	1	0	0.192
292	242	2	24641120	49280120	0.03366	1	0	0.279
293	243	2	49832464	99662864	0.03366	2	1	0.185
294	244	1	1752268	3502468	0.07353	1	1	0.227
295	245	2	72310272	144618472	0.07353	2	1	0.388
296	246	2	2806975	5611875	0.03366	2	1	0.002
297	247	1	37420878	74839678	0.07353	1	1	0.234
298	248	2	73296483	146590883	0.03366	1	0	0.643
299	249	1	81158287	162314487	0.07353	1	1	0.289
300	250	1	99706891	199411691	0.03366	2	0	0.746
301	-1	1	8735704	17469304	0.07353	1	1	1.237
302	-1	2	37175808	74349508	0.03366	2	1	0.267
303	-1	1	78405912	156809712	0.03366	1	1	0.140
304	-1	1	6285315	12568515	0.07353	1	1	0.002
305	-1	1	20859818	41717518	0.07353	2	0	0.589
306	-1	1	94095922	188189722	0.03366	1	1	0.490
307	-1	1	56604226	113206326	0.07353	1	1	0.240
308	-1	2	95205370	190408670	0.03366	1	0	0.085
309	-1	1	17776873	35551673	0.07353	2	0	0.312
310	-1	2	62980677	125959277	0.03366	2	1	0.089
311	-1	2	85562680	171123280	0.03366	2	1	0.228
312	-1	1	22788283	45574483	0.07353	1	1	0.128
313	-1	2	49360586	98719086	0.07353	2	1	0.429
314	-1	2	6576990	13151890	0.03366	2	1	0.322
315	-1	1	53131094	106260094	0.03366	2	0	0.154
316	-1	2	82366897	164731697	0.07353	2	1	0.295
317	-1	2	26252400	52502700	0.07353	2	1	0.139
318	-1	2	54125804	108249504	0.03366	2	1	0.089
319	-1	1	76701407	153400707	0.07353	1	1	0.160
320	-1	2	7280310	14558510	0.03366	2	1	0.634
321	-1	2	84492314	168982514	0.07353	2	1	0.282
322	-1	2	27063317	54124517	0.03366	2	1	0.851
323	-1	2	26898721	53795321	0.07353	2	1	2.074
324	-1	1	48060826	96119526	0.03366	1	1	0.945
325	-1	1	57320972	114639872	0.03366	1	1	0.578
326	-1	1	29193975	58385875	0.07353	1	1	0.459
327	-1	2	89077079	178152079	0.03366	2	1	0.529
328	-1	2	55607683	111213283	0.07353	1	0	0.272
329	-1	2	96859586	193717086	0.03366	2	1	0.144
330	-1	2	24741789	49481489	0.07353	2	1	0.219
331	-1	1	60637293	121272493	0.07353	1	1	0.652
332	-1	1	40578596	81155096	0.03366	2	0	0.262
333	-1	2	80448200	160894300	0.07353	2	1	0.227
334	-1	1	17659803	35317503	0.03366	2	0	0.568
335	-1	2	88220207	176438307	0.07353	2	1	0.204
336	-1	1	22785810	45569510	0.03366	1	1	0.975
337	-1	1	34673414	69344714	0.03366	1	1	0.231
338	-1	2	71875618	143749118	0.07353	1	0	0.943
339	-1	1	81098022	162193922	0.03366	2	0	0.002
340	-1	2	95627725	191253325	0.07353	2	1	0.299
341	-1	1	39535728	79069328	0.03366	2	0	0.213
342	-1	2	75453073	150904073	0.07353	2	1	0.129
343	-1	2	2010876	4019676	0.07353	2	1	0.136
344	-1	1	29925779	59849479	0.03366	1	1	0.199
345	-1	1	64476583	128951083	0.07353	1	1	0.059
346	-1	2	84381786	168761486	0.03366	2	1	0.348
347	-1	1	33574989	67147889	0.03366	1	1	1.042
348	-1	1	52157594	104313094	0.07353	1	1	0.231
349	-1	2	89371097	178740097	0.07353	2	1	0.154
350	-1	2	18582200	37162300	0.03366	2	1	0.262
351	301	1	8735704	17469304	0.07353	1	1	0.227
352	302	2	37175808	74349508	0.03366	2	1	0.224
353	303	1	78405912	156809712	0.03366	1	1	0.523
354	304	1	6285315	12568515	0.07353	1	1	0.244
355	305	1	20859818	41717518	0.07353	1	1	1.043
356	306	1	94095922	188189722	0.03366	2	0	0.002
357	307	1	56604226	113206326	0.07353	1	1	0.452
358	308	2	95205370	190408670	0.03366	2	1	0.227
359	309	1	17776873	35551673	0.07353	2	0	1.287
360	310	2	62980677	125959277	0.03366	2	1	0.103
361	311	2	85562680	171123280	0.03366	2	1	0.824
362	312	1	22788283	45574483	0.07353	1	1	0.284
363	313	2	49360586	98719086	0.07353	2	1	0.244
364	314	2	6576990	13151890	0.03366	2	1	0.201
365	315	1	53131094	106260094	0.03366	1	1	0.477
366	316	2	82366897	164731697	0.07353	2	1	0.814
367	317	2	26252400	52502700	0.07353	2	1	0.726
368	318	2	54125804	108249504	0.03366	2	1	0.191
369	319	1	76701407	153400707	0.07353	2	0	0.166
370	320	2	7280310	14558510	0.03366	2	1	0.202
371	321	2	84492314	168982514	0.07353	2	1	0.176
372	322	2	27063317	54124517	0.03366	2	1	0.604
373	323	2	26898721	53795321	0.07353	2	1	1.155
374	324	1	48060826	96119526	0.03366	2	0	0.530
375	325	1	57320972	114639872	0.03366	1	1	0.556
376	326	1	29193975	58385875	0.07353	1	1	0.982
377	327	2	89077079	178152079	0.03366	2	1	0.025
378	328	2	55607683	111213283	0.07353	2	1	0.229
379	329	2	96859586	193717086	0.03366	2	1	0.061
380	330	2	24741789	49481489	0.07353	2	1	1.273
381	331	1	60637293	121272493	0.07353	2	0	0.529
382	332	1	40578596	81155096	0.03366	2	0	0.160
383	333	2	80448200	160894300	0.07353	2	1	0.127
384	334	1	17659803	35317503	0.03366	1	1	0.137
385	335	2	88220207	176438307	0.07353	2	1	0.120
386	336	1	22785810	45569510	0.03366	1	1	0.128
387	337	1	34673414	69344714	0.03366	1	1	0.283
388	338	2	71875618	143749118	0.07353	2	1	1.560
389	339	1	81098022	162193922	0.03366	2	0	0.027
390	340	2	95627725	191253325	0.07353	2	1	0.311
391	341	1	39535728	79069328	0.03366	1	1	1.538
392	342	2	75453073	150904073	0.07353	2	1	1.550
393	343	2	2010876	4019676	0.07353	2	1	0.596
394	344	1	29925779	59849479	0.03366	2	0	0.362
395	345	1	64476583	128951083	0.07353	1	1	0.390
396	346	2	84381786	168761486	0.03366	1	0	0.626
397	347	1	33574989	67147889	0.03366	1	1	0.408
398	348	1	52157594	104313094	0.07353	1	1	0.215
399	349	2	89371097	178740097	0.07353	2	1	0.175
400	350	2	18582200	37162300	0.03366	2	1	0.153
401	-1	2	15612313	31222513	0.03366	2	1	0.415
402	-1	1	61432917	122863717	0.07353	1	1	0.225
403	-1	1	98599420	197196720	0.03366	2	0	0.282
404	-1	2	41199423	82396723	0.07353	1	0	0.301
405	-1	2	85083527	170164927	0.03366	2	1	0.573
406	-1	2	56984331	113966531	0.07353	1	0	0.218
407	-1	1	92857034	185711934	0.03366	1	1	2.373
408	-1	2	44733380	89464680	0.07353	2	1	0.669
409	-1	2	25890884	51779684	0.07353	2	1	0.130
410	-1	1	52440088	104878088	0.03366	1	1	0.105
411	-1	1	77702691	155403291	0.07353	1	1	1.004
412	-1	1	92266095	184530095	0.03366	2	0	0.359
413	-1	2	42800198	85598298	0.03366	2	1	0.161
414	-1	1	73363002	146723902	0.07353	1	1	0.230
415	-1	1	10620005	21237905	0.03366	1	1	0.086
416	-1	1	33175708	66349308	0.07353	1	1	0.002
417	-1	2	47725111	95448111	0.03366	2	1	1.298
418	-1	1	91595516	183188916	0.07353	1	1	0.673
419	-1	2	72841420	145680720	0.03366	2	1	0.002
420	-1	2	87364123	174726123	0.07353	2	1	0.197
421	-1	1	20544026	41085926	0.07353	2	0	0.252
422	-1	2	60513630	121025130	0.03366	2	1	0.339
423	-1	1	8406433	16810733	0.07353	1	1	0.034
424	-1	2	25638977	51275877	0.03366	2	1	0.169
425	-1	1	56190181	112378281	0.03366	1	1	0.273
426	-1	2	97416584	194831084	0.07353	2	1	0.102
427	-1	2	21304287	42606487	0.03366	1	0	0.315
428	-1	2	66558891	133115691	0.07353	2	1	0.914
429	-1	1	71766095	143530095	0.07353	2	0	0.451
430	-1	1	31651698	63301298	0.03366	2	0	0.002
431	-1	1	46212701	92423301	0.03366	1	1	1.423
432	-1	1	3424206	6846306	0.07353	1	1	0.329
433	-1	1	49948509	99894909	0.07353	1	1	0.138
434	-1	1	77873013	155743913	0.03366	1	1	0.165
435	-1	1	8440716	16879316	0.03366	1	1	0.493
436	-1	2	72320320	144638520	0.07353	1	0	0.140
437	-1	1	208423	414723	0.03366	1	1	0.079
438	-1	1	22787426	45572726	0.07353	1	1	0.893
439	-1	1	26650830	53299530	0.07353	1	1	0.175
440	-1	2	58554834	117107534	0.03366	1	0	0.161
441	-1	1	89115037	178227937	0.03366	1	1	0.109
442	-1	2	14333381	28664681	0.07353	1	0	0.061
443	-1	2	34247784	68493484	0.03366	1	0	0.407
444	-1	2	88818788	177635488	0.07353	2	1	0.002
445	-1	2	3355291	6708491	0.07353	2	1	0.117
446	-1	1	29942594	59883094	0.03366	1	1	0.204
447	-1	1	64503098	129004098	0.07353	1	1	0.168
448	-1	2	95056401	190110701	0.03366	2	1	0.224
449	-1	1	30914604	61827104	0.07353	2	0	0.152
450	-1	1	60201208	120400308	0.03366	2	0	0.002
451	401	2	15612313	31222513	0.03366	2	1	0.665
452	402	1	61432917	122863717	0.07353	1	1	0.119
453	403	1	98599420	197196720	0.03366	1	1	0.139
454	404	2	41199423	82396723	0.07353	1	0	0.067
455	405	2	85083527	170164927	0.03366	2	1	0.353
456	406	2	56984331	113966531	0.07353	2	1	0.113
457	407	1	92857034	185711934	0.03366	2	0	0.123
458	408	2	44733380	89464680	0.07353	2	1	0.002
459	409	2	25890884	51779684	0.07353	2	1	0.203
460	410	1	52440088	104878088	0.03366	1	1	0.232
461	411	1	77702691	155403291	0.07353	1	1	0.102
462	412	1	92266095	184530095	0.03366	2	0	0.036
463	413	2	42800198	85598298	0.03366	2	1	0.823
464	414	1	73363002	146723902	0.07353	1	1	0.037
465	415	1	10620005	21237905	0.03366	1	1	0.263
466	416	1	33175708	66349308	0.07353	1	1	0.172
467	417	2	47725111	95448111	0.03366	2	1	0.542
468	418	1	91595516	183188916	0.07353	1	1	0.273
469	419	2	72841420	145680720	0.03366	2	1	0.247
470	420	2	87364123	174726123	0.07353	2	1	0.113
471	421	1	20544026	41085926	0.07353	2	0	0.145
472	422	2	60513630	121025130	0.03366	2	1	0.151
473	423	1	8406433	16810733	0.07353	2	0	0.369
474	424	2	25638977	51275877	0.03366	2	1	0.170
475	425	1	56190181	112378281	0.03366	1	1	0.251
476	426	2	97416584	194831084	0.07353	2	1	0.341
477	427	2	21304287	42606487	0.03366	2	1	0.441
478	428	2	66558891	133115691	0.07353	2	1	0.052
479	429	1	71766095	143530095	0.07353	1	1	0.283
480	430	1	31651698	63301298	0.03366	1	1	0.760
481	431	1	46212701	92423301	0.03366	1	1	0.411
482	432	1	3424206	6846306	0.07353	1	1	0.163
483	433	1	49948509	99894909	0.07353	1	1	0.187
484	434	1	77873013	155743913	0.03366	1	1	0.207
485	435	1	8440716	16879316	0.03366	1	1	1.181
486	436	2	72320320	144638520	0.07353	2	1	0.395
487	437	1	208423	414723	0.03366	1	1	131.692
488	438	1	22787426	45572726	0.07353	1	1	13.800
