# Supplementary material for: Posterior Probability Matching and Human Perceptual Decision Making
Source: PLoS Comput Biol. 2015 Jun 16;11(6):e1004342. doi: 10.1371/journal.pcbi.1004342 (PMC4469678; doi:10.1371/journal.pcbi.1004342)
Supplement: S1 Data — This MATLAB code reproduces the results from Experiment 1 shown in Fig 3a and the results from Experiment 2 shown in Fig 3b. (ZIP) [file pcbi.1004342.s004.zip › ploscb2015/data/experiment2_subject11.txt]

% 26-Feb-2015 18:11:14
% trial matchtrial target_interval randseed randnseed signal_contrast response correct rt
1	-1	1	70875613	141749113	0.42688	1	1	1.449
2	-1	1	20605917	41209717	0.42688	1	1	0.411
3	-1	1	75126921	150251721	0.30491	1	1	0.239
4	-1	1	13714424	27426724	0.30491	1	1	0.556
5	-1	2	82959328	165916528	0.21780	1	0	0.678
6	-1	2	65499832	130997532	0.30491	2	1	1.038
7	-1	2	84023377	168044677	0.30491	2	1	0.251
8	-1	2	22533580	45065080	0.21780	2	1	0.430
9	-1	1	79792384	159582684	0.21780	1	1	0.291
10	-1	2	22354687	44707287	0.15557	1	0	0.330
11	-1	1	68903091	137804091	0.21780	2	0	0.555
12	-1	2	38135994	76269894	0.30491	2	1	1.542
13	-1	1	5968499	11934899	0.30491	1	1	0.825
14	-1	2	1870203	3738303	0.21780	2	1	0.973
15	-1	1	13758007	27513907	0.21780	1	1	3.423
16	-1	1	70866114	141730114	0.15557	1	1	1.489
17	-1	2	33408318	66814518	0.15557	1	0	0.396
18	-1	1	86623322	173244522	0.21780	1	1	1.219
19	-1	2	22494426	44986726	0.21780	2	1	4.836
20	-1	2	19590875	39179675	0.15557	2	1	0.928
21	-1	2	26094679	52187279	0.15557	2	1	1.001
22	-1	1	40645583	81289083	0.11112	2	0	1.222
23	-1	2	76515688	153029288	0.15557	2	1	2.511
24	-1	1	41691093	83380093	0.15557	2	0	5.174
25	-1	2	73428802	146855502	0.21780	2	1	0.816
26	-1	1	69276806	138551506	0.21780	1	1	1.144
27	-1	1	97113410	194224710	0.15557	2	0	1.074
28	-1	1	18379614	36757114	0.21780	1	1	1.228
29	-1	1	55559519	111116919	0.21780	1	1	0.535
30	-1	2	23455522	46908922	0.15557	2	1	0.985
31	-1	1	36651426	73300726	0.15557	1	1	1.072
32	-1	1	57869031	115735931	0.11112	1	1	0.540
33	-1	2	25728575	51455075	0.11112	1	0	0.515
34	-1	1	90962879	181923679	0.15557	1	1	1.352
35	-1	1	40156683	80311283	0.15557	1	1	1.203
36	-1	1	74694488	149386888	0.11112	1	1	0.312
37	-1	1	19902491	39802891	0.11112	1	1	0.438
38	-1	1	77135295	154268495	0.07937	1	1	0.443
39	-1	2	35697798	71393498	0.07937	1	0	0.527
40	-1	2	2228602	4455102	0.11112	2	1	1.609
41	-1	2	76748607	153495107	0.11112	1	0	0.835
42	-1	1	73968611	147935111	0.15557	2	0	0.923
43	-1	1	80506615	161011115	0.21780	1	1	1.010
44	-1	1	95022219	190042319	0.21780	1	1	0.374
45	-1	2	46941522	93880922	0.15557	1	0	0.906
46	-1	2	52144127	104286127	0.21780	2	1	1.365
47	-1	2	2668431	5334731	0.21780	2	1	1.822
48	-1	2	98514877	197027677	0.15557	2	1	1.768
49	-1	2	89058482	178114882	0.15557	2	1	1.600
50	-1	1	63559487	127116887	0.11112	1	1	0.524
51	-1	1	94319435	188636735	0.11112	1	1	1.073
52	-1	1	6773180	13544280	0.07937	1	1	0.206
53	-1	1	41319083	82636083	0.07937	1	1	0.002
54	-1	1	55898987	111795887	0.05669	1	1	0.014
55	-1	1	71795590	143589090	0.05669	1	1	0.016
56	-1	1	87694793	175387493	0.04050	1	1	0.414
57	-1	2	43592096	87182096	0.04050	1	0	0.566
58	-1	2	14190700	28379300	0.05669	2	1	0.989
59	-1	2	27337404	54672704	0.05669	2	1	0.740
60	-1	2	15223208	30444308	0.04050	2	1	0.598
61	-1	2	88389112	176776112	0.04050	2	1	0.387
62	-1	1	41654315	83306515	0.02893	1	1	1.736
63	-1	2	29505320	59008520	0.02893	1	0	0.885
64	-1	1	32054824	64107524	0.04050	2	0	1.045
65	-1	1	50594829	101187529	0.05669	1	1	1.237
66	-1	2	87754133	175506133	0.05669	2	1	0.566
67	-1	2	58325737	116649337	0.04050	2	1	1.182
68	-1	1	90193382	180384682	0.04050	1	1	0.564
69	-1	2	60742086	121482086	0.02893	1	0	0.471
70	-1	2	21971389	43940689	0.04050	2	1	0.268
71	-1	2	63181493	126360893	0.04050	1	0	2.761
72	-1	1	53670899	107339699	0.05669	2	0	2.144
73	-1	2	82856304	165710504	0.07937	1	0	1.140
74	-1	2	10715908	21429708	0.11112	2	1	1.306
75	-1	1	55914113	111826113	0.11112	1	1	0.002
76	-1	1	70480516	140958916	0.07937	2	0	1.561
77	-1	2	40992720	81983320	0.11112	2	1	1.703
78	-1	2	26198025	52393925	0.11112	2	1	0.160
79	-1	1	56729429	113456729	0.07937	2	0	0.534
80	-1	1	24634132	49266132	0.11112	1	1	2.108
81	-1	2	49793437	99584737	0.11112	1	0	0.301
82	-1	1	93689782	187377482	0.15557	1	1	2.915
83	-1	1	98840088	197678088	0.15557	1	1	0.768
84	-1	2	89405392	178808692	0.11112	2	1	0.371
85	-1	2	39898595	79795095	0.11112	1	0	0.002
86	-1	2	54531799	109061499	0.15557	2	1	0.436
87	-1	1	11739602	23477102	0.15557	2	0	1.489
88	-1	1	75582707	151163307	0.21780	1	1	1.419
89	-1	2	31468311	62934511	0.21780	2	1	1.237
90	-1	2	69978016	139953916	0.15557	2	1	1.991
91	-1	1	83119821	166237521	0.15557	2	0	0.551
92	-1	1	52395125	104788125	0.21780	1	1	0.751
93	-1	2	41593528	83184928	0.21780	2	1	0.177
94	-1	1	73482632	146963132	0.15557	1	1	0.223
95	-1	2	9386035	18769935	0.15557	2	1	0.972
96	-1	2	21251739	42501339	0.11112	1	0	1.163
97	-1	2	51779685	103557285	0.15557	2	1	3.708
98	-1	2	36883191	73764291	0.15557	2	1	1.312
99	-1	1	82089696	164177296	0.11112	1	1	0.562
100	-1	1	52642900	105283700	0.11112	1	1	1.201
101	-1	1	77948137	155894137	0.20848	1	1	0.663
102	-1	2	49079940	98157740	0.09545	2	1	0.242
103	-1	2	87594585	175187085	0.20848	2	1	0.750
104	-1	2	76821489	153640889	0.09545	1	0	1.650
105	-1	2	56659394	113316694	0.09545	1	0	0.902
106	-1	1	60537698	121073298	0.20848	1	1	0.148
107	-1	1	89774401	179546701	0.09545	1	1	0.536
108	-1	2	57653705	115305305	0.20848	2	1	1.110
109	-1	1	82871709	165741309	0.20848	1	1	1.639
110	-1	2	61382114	122762114	0.09545	1	0	1.501
111	-1	1	25243518	50484918	0.20848	1	1	0.855
112	-1	2	25120222	50238322	0.09545	2	1	2.168
113	-1	1	55597928	111193728	0.20848	1	1	1.128
114	-1	2	82175932	164349732	0.09545	2	1	0.980
115	-1	2	94024236	188046336	0.09545	2	1	1.394
116	-1	2	47198540	94394940	0.20848	2	1	1.882
117	-1	2	49737186	99472286	0.20848	2	1	0.615
118	-1	2	25598990	51195890	0.09545	2	1	2.322
119	-1	1	72104496	144206896	0.20848	1	1	3.013
120	-1	1	87917502	175832902	0.09545	1	1	3.662
121	-1	2	67697209	135392309	0.20848	2	1	0.935
122	-1	1	75579113	151156113	0.09545	1	1	2.043
123	-1	1	94080618	188159118	0.20848	1	1	1.450
124	-1	1	52595223	105188323	0.09545	1	1	0.666
125	-1	2	33799026	67595926	0.20848	2	1	1.479
126	-1	1	96354031	192705931	0.09545	1	1	0.476
127	-1	2	57560135	115118135	0.20848	2	1	0.768
128	-1	2	48094738	96187338	0.09545	1	0	0.351
129	-1	1	97321642	194641142	0.09545	2	0	1.560
130	-1	1	67859788	135717488	0.20848	1	1	0.974
131	-1	1	79721992	159441892	0.20848	1	1	0.308
132	-1	1	24958895	49915695	0.09545	1	1	0.637
133	-1	2	2129699	4257299	0.20848	2	1	0.464
134	-1	1	62012503	124022903	0.09545	1	1	2.560
135	-1	2	32571008	65139908	0.20848	2	1	1.039
136	-1	1	51103013	102203913	0.09545	1	1	2.333
137	-1	2	98903418	197804718	0.09545	2	1	1.018
138	-1	2	14782622	29563122	0.20848	2	1	1.585
139	-1	1	87978727	175955327	0.09545	1	1	1.488
140	-1	1	50487032	100971932	0.20848	1	1	0.891
141	-1	1	54356236	108710336	0.20848	2	0	0.530
142	-1	2	20912739	41823339	0.09545	2	1	1.940
143	-1	2	28773444	57544744	0.09545	2	1	0.584
144	-1	2	594089	1186089	0.20848	2	1	1.030
145	-1	1	17848493	35694893	0.20848	1	1	1.773
146	-1	2	9701498	19400898	0.09545	1	0	1.052
147	-1	1	29564302	59126502	0.09545	1	1	4.334
148	-1	2	77331210	154660310	0.20848	2	1	1.368
149	-1	2	27848414	55694714	0.20848	2	1	1.363
150	-1	2	78387919	156773719	0.09545	2	1	0.448
151	101	1	77948137	155894137	0.20848	1	1	0.135
152	102	2	49079940	98157740	0.09545	2	1	0.945
153	103	2	87594585	175187085	0.20848	2	1	0.993
154	104	2	76821489	153640889	0.09545	2	1	0.832
155	105	2	56659394	113316694	0.09545	2	1	4.624
156	106	1	60537698	121073298	0.20848	1	1	1.205
157	107	1	89774401	179546701	0.09545	2	0	0.259
158	108	2	57653705	115305305	0.20848	2	1	0.673
159	109	1	82871709	165741309	0.20848	1	1	0.573
160	110	2	61382114	122762114	0.09545	1	0	0.241
161	111	1	25243518	50484918	0.20848	1	1	0.321
162	112	2	25120222	50238322	0.09545	2	1	0.714
163	113	1	55597928	111193728	0.20848	1	1	0.002
164	114	2	82175932	164349732	0.09545	2	1	1.729
165	115	2	94024236	188046336	0.09545	2	1	1.769
166	116	2	47198540	94394940	0.20848	2	1	1.397
167	117	2	49737186	99472286	0.20848	2	1	0.601
168	118	2	25598990	51195890	0.09545	2	1	0.681
169	119	1	72104496	144206896	0.20848	1	1	0.466
170	120	1	87917502	175832902	0.09545	2	0	1.400
171	121	2	67697209	135392309	0.20848	2	1	0.848
172	122	1	75579113	151156113	0.09545	1	1	1.374
173	123	1	94080618	188159118	0.20848	1	1	0.241
174	124	1	52595223	105188323	0.09545	1	1	0.523
175	125	2	33799026	67595926	0.20848	2	1	1.403
176	126	1	96354031	192705931	0.09545	1	1	0.369
177	127	2	57560135	115118135	0.20848	2	1	0.971
178	128	2	48094738	96187338	0.09545	2	1	1.521
179	129	1	97321642	194641142	0.09545	1	1	0.793
180	130	1	67859788	135717488	0.20848	1	1	2.014
181	131	1	79721992	159441892	0.20848	1	1	1.548
182	132	1	24958895	49915695	0.09545	2	0	0.625
183	133	2	2129699	4257299	0.20848	2	1	2.467
184	134	1	62012503	124022903	0.09545	1	1	1.793
185	135	2	32571008	65139908	0.20848	2	1	1.082
186	136	1	51103013	102203913	0.09545	1	1	1.538
187	137	2	98903418	197804718	0.09545	2	1	0.840
188	138	2	14782622	29563122	0.20848	1	0	0.782
189	139	1	87978727	175955327	0.09545	2	0	2.241
190	140	1	50487032	100971932	0.20848	1	1	1.907
191	141	1	54356236	108710336	0.20848	1	1	4.541
192	142	2	20912739	41823339	0.09545	2	1	0.981
193	143	2	28773444	57544744	0.09545	1	0	0.440
194	144	2	594089	1186089	0.20848	2	1	0.814
195	145	1	17848493	35694893	0.20848	1	1	0.851
196	146	2	9701498	19400898	0.09545	1	0	0.183
197	147	1	29564302	59126502	0.09545	1	1	0.868
198	148	2	77331210	154660310	0.20848	2	1	0.425
199	149	2	27848414	55694714	0.20848	2	1	0.676
200	150	2	78387919	156773719	0.09545	2	1	1.119
201	-1	2	91772031	183541931	0.09545	2	1	1.111
202	-1	1	6881335	13760535	0.20848	1	1	3.625
203	-1	2	84019242	168036342	0.09545	2	1	1.063
204	-1	1	3819246	7636346	0.20848	1	1	0.801
205	-1	1	98412550	196822950	0.09545	1	1	0.400
206	-1	1	52974695	105947295	0.20848	1	1	0.534
207	-1	1	20891798	41781498	0.09545	1	1	0.218
208	-1	2	56763502	113524902	0.20848	2	1	0.200
209	-1	1	91332005	182661905	0.20848	1	1	0.319
210	-1	2	37871008	75739908	0.09545	2	1	0.299
211	-1	2	81782612	163563112	0.09545	1	0	0.043
212	-1	2	378515	754915	0.20848	2	1	0.986
213	-1	1	13547419	27092719	0.09545	1	1	0.723
214	-1	2	100023	197923	0.20848	2	1	0.002
215	-1	2	14670026	29337926	0.20848	2	1	0.149
216	-1	1	43917429	87832729	0.09545	1	1	2.617
217	-1	1	19739435	39476735	0.09545	1	1	0.818
218	-1	1	15597239	31192339	0.20848	1	1	1.967
219	-1	1	26050944	52099744	0.20848	1	1	0.385
220	-1	1	79320348	158638548	0.09545	1	1	0.385
221	-1	1	32560351	65118551	0.20848	1	1	0.971
222	-1	2	43027496	86052896	0.09545	2	1	0.263
223	-1	2	82970500	165938900	0.20848	2	1	0.002
224	-1	2	97543303	195084503	0.09545	1	0	0.548
225	-1	2	66751307	133500507	0.09545	1	0	1.199
226	-1	1	1310411	2618711	0.20848	1	1	0.904
227	-1	1	6515115	13028115	0.20848	1	1	0.193
228	-1	1	39739718	79477318	0.09545	1	1	1.293
229	-1	2	83591023	167179923	0.20848	2	1	0.938
230	-1	2	91460827	182919527	0.09545	2	1	0.281
231	-1	1	34025830	68049530	0.09545	1	1	1.343
232	-1	1	81846035	163689935	0.20848	1	1	2.748
233	-1	1	71035841	142069541	0.09545	1	1	0.604
234	-1	1	45594844	91187544	0.20848	2	0	0.278
235	-1	2	88144848	176287548	0.20848	2	1	0.476
236	-1	2	49371551	98740951	0.09545	1	0	0.375
237	-1	1	1242896	2483696	0.20848	2	0	0.002
238	-1	2	15834199	31666299	0.09545	1	0	0.180
239	-1	2	47723502	95444902	0.20848	2	1	2.531
240	-1	2	15551008	31099908	0.09545	2	1	2.118
241	-1	2	42074313	84146513	0.20848	2	1	0.486
242	-1	2	4616117	9230117	0.09545	2	1	0.676
243	-1	2	85796921	171591721	0.20848	2	1	1.036
244	-1	2	4362025	8721925	0.09545	2	1	0.611
245	-1	1	78905829	157809529	0.09545	2	0	0.092
246	-1	2	2792132	5582132	0.20848	2	1	1.782
247	-1	2	94648437	189294737	0.09545	2	1	0.159
248	-1	2	25174240	50346340	0.20848	2	1	0.051
249	-1	2	43763943	87525743	0.09545	2	1	0.375
250	-1	1	95687847	191373547	0.20848	2	0	0.105
251	201	2	91772031	183541931	0.09545	2	1	0.022
252	202	1	6881335	13760535	0.20848	1	1	0.037
253	203	2	84019242	168036342	0.09545	2	1	0.680
254	204	1	3819246	7636346	0.20848	1	1	0.443
255	205	1	98412550	196822950	0.09545	2	0	0.002
256	206	1	52974695	105947295	0.20848	1	1	0.283
257	207	1	20891798	41781498	0.09545	1	1	0.300
258	208	2	56763502	113524902	0.20848	2	1	0.428
259	209	1	91332005	182661905	0.20848	2	0	0.410
260	210	2	37871008	75739908	0.09545	2	1	1.265
261	211	2	81782612	163563112	0.09545	2	1	1.329
262	212	2	378515	754915	0.20848	2	1	0.353
263	213	1	13547419	27092719	0.09545	1	1	0.594
264	214	2	100023	197923	0.20848	2	1	0.339
265	215	2	14670026	29337926	0.20848	2	1	0.348
266	216	1	43917429	87832729	0.09545	1	1	0.817
267	217	1	19739435	39476735	0.09545	1	1	0.919
268	218	1	15597239	31192339	0.20848	1	1	0.691
269	219	1	26050944	52099744	0.20848	1	1	0.271
270	220	1	79320348	158638548	0.09545	1	1	2.518
271	221	1	32560351	65118551	0.20848	1	1	0.117
272	222	2	43027496	86052896	0.09545	2	1	0.710
273	223	2	82970500	165938900	0.20848	2	1	0.131
274	224	2	97543303	195084503	0.09545	1	0	0.002
275	225	2	66751307	133500507	0.09545	2	1	0.324
276	226	1	1310411	2618711	0.20848	1	1	0.648
277	227	1	6515115	13028115	0.20848	2	0	0.036
278	228	1	39739718	79477318	0.09545	1	1	0.071
279	229	2	83591023	167179923	0.20848	2	1	0.336
280	230	2	91460827	182919527	0.09545	2	1	0.162
281	231	1	34025830	68049530	0.09545	2	0	0.616
282	232	1	81846035	163689935	0.20848	1	1	0.264
283	233	1	71035841	142069541	0.09545	1	1	0.207
284	234	1	45594844	91187544	0.20848	1	1	0.406
285	235	2	88144848	176287548	0.20848	2	1	0.696
286	236	2	49371551	98740951	0.09545	2	1	0.087
287	237	1	1242896	2483696	0.20848	1	1	0.347
288	238	2	15834199	31666299	0.09545	2	1	0.828
289	239	2	47723502	95444902	0.20848	2	1	0.691
290	240	2	15551008	31099908	0.09545	2	1	1.128
291	241	2	42074313	84146513	0.20848	2	1	0.677
292	242	2	4616117	9230117	0.09545	2	1	0.217
293	243	2	85796921	171591721	0.20848	2	1	0.426
294	244	2	4362025	8721925	0.09545	2	1	1.286
295	245	1	78905829	157809529	0.09545	1	1	0.729
296	246	2	2792132	5582132	0.20848	2	1	0.208
297	247	2	94648437	189294737	0.09545	1	0	0.236
298	248	2	25174240	50346340	0.20848	2	1	0.635
299	249	2	43763943	87525743	0.09545	2	1	2.486
300	250	1	95687847	191373547	0.20848	1	1	0.867
301	-1	2	21733737	43465337	0.09545	1	0	0.838
302	-1	1	10208441	20414741	0.20848	1	1	0.142
303	-1	2	38088444	76174744	0.09545	2	1	1.365
304	-1	2	88638749	177275349	0.20848	2	1	1.067
305	-1	1	9798753	19595353	0.20848	1	1	0.207
306	-1	2	44384256	88766356	0.09545	2	1	0.756
307	-1	1	33573060	67143960	0.20848	1	1	0.555
308	-1	1	2789505	5576905	0.09545	2	0	0.224
309	-1	2	38700108	77398108	0.09545	1	0	0.152
310	-1	1	67920212	135838312	0.20848	1	1	0.965
311	-1	1	78468816	156935516	0.20848	1	1	0.551
312	-1	1	47661219	95320319	0.09545	1	1	0.899
313	-1	1	51582624	103163124	0.20848	1	1	0.134
314	-1	2	79464427	158926727	0.09545	2	1	0.275
315	-1	2	20659030	41315930	0.20848	2	1	0.474
316	-1	1	81926134	163850134	0.09545	2	0	0.337
317	-1	1	29775537	59548937	0.20848	1	1	0.819
318	-1	1	25668341	51334541	0.09545	1	1	0.002
319	-1	2	40240944	80479744	0.20848	2	1	0.241
320	-1	2	78802348	157602548	0.09545	1	0	0.117
321	-1	2	4018351	8034551	0.09545	2	1	0.319
322	-1	1	50605455	101208755	0.20848	1	1	0.576
323	-1	2	22484858	44967558	0.20848	2	1	0.244
324	-1	2	61077962	122153762	0.09545	1	0	0.505
325	-1	2	26252006	52501906	0.20848	2	1	1.847
326	-1	1	24782611	49563111	0.09545	2	0	1.026
327	-1	2	42018915	84035715	0.20848	2	1	1.524
328	-1	1	8510420	17018720	0.09545	1	1	0.616
329	-1	1	84374224	168746324	0.09545	2	0	0.491
330	-1	1	46929427	93856727	0.20848	1	1	0.624
331	-1	1	22818731	45635331	0.09545	2	0	0.913
332	-1	1	28037035	56071935	0.20848	1	1	0.709
333	-1	1	13226539	26450939	0.09545	1	1	0.002
334	-1	2	27822042	55641942	0.20848	2	1	0.461
335	-1	2	87703346	175404546	0.09545	1	0	0.813
336	-1	2	83614250	167226350	0.20848	2	1	1.016
337	-1	2	99438154	198874154	0.09545	2	1	0.503
338	-1	2	63317758	126633358	0.20848	2	1	0.443
339	-1	2	21863861	43725561	0.09545	2	1	0.188
340	-1	1	55118806	110235506	0.20848	1	1	0.714
341	-1	1	40331909	80661709	0.09545	1	1	0.248
342	-1	2	78893113	157784113	0.20848	2	1	1.261
343	-1	2	18785517	37568917	0.09545	1	0	1.993
344	-1	1	31943522	63884922	0.20848	2	0	2.083
345	-1	2	54439528	108876928	0.20848	2	1	0.783
346	-1	2	46297331	92592531	0.09545	1	0	0.725
347	-1	1	32867735	65733335	0.09545	2	0	0.447
348	-1	1	91421539	182840939	0.20848	1	1	1.588
349	-1	1	64597844	129193544	0.20848	1	1	0.715
350	-1	1	49796147	99590147	0.09545	1	1	0.496
351	301	2	21733737	43465337	0.09545	1	0	3.499
352	302	1	10208441	20414741	0.20848	2	0	1.276
353	303	2	38088444	76174744	0.09545	1	0	1.352
354	304	2	88638749	177275349	0.20848	2	1	2.622
355	305	1	9798753	19595353	0.20848	1	1	0.518
356	306	2	44384256	88766356	0.09545	1	0	3.313
357	307	1	33573060	67143960	0.20848	1	1	1.135
358	308	1	2789505	5576905	0.09545	1	1	0.548
359	309	2	38700108	77398108	0.09545	2	1	0.488
360	310	1	67920212	135838312	0.20848	1	1	1.005
361	311	1	78468816	156935516	0.20848	1	1	1.213
362	312	1	47661219	95320319	0.09545	1	1	0.432
363	313	1	51582624	103163124	0.20848	1	1	0.166
364	314	2	79464427	158926727	0.09545	1	0	0.271
365	315	2	20659030	41315930	0.20848	1	0	0.627
366	316	1	81926134	163850134	0.09545	2	0	0.489
367	317	1	29775537	59548937	0.20848	1	1	1.353
368	318	1	25668341	51334541	0.09545	1	1	0.428
369	319	2	40240944	80479744	0.20848	2	1	0.389
370	320	2	78802348	157602548	0.09545	2	1	1.333
371	321	2	4018351	8034551	0.09545	1	0	0.456
372	322	1	50605455	101208755	0.20848	1	1	0.019
373	323	2	22484858	44967558	0.20848	2	1	0.447
374	324	2	61077962	122153762	0.09545	1	0	0.992
375	325	2	26252006	52501906	0.20848	2	1	1.821
376	326	1	24782611	49563111	0.09545	1	1	0.192
377	327	2	42018915	84035715	0.20848	2	1	0.945
378	328	1	8510420	17018720	0.09545	1	1	0.296
379	329	1	84374224	168746324	0.09545	1	1	0.277
380	330	1	46929427	93856727	0.20848	1	1	0.307
381	331	1	22818731	45635331	0.09545	1	1	0.174
382	332	1	28037035	56071935	0.20848	1	1	0.016
383	333	1	13226539	26450939	0.09545	1	1	0.299
384	334	2	27822042	55641942	0.20848	2	1	0.204
385	335	2	87703346	175404546	0.09545	1	0	0.402
386	336	2	83614250	167226350	0.20848	2	1	0.748
387	337	2	99438154	198874154	0.09545	2	1	0.002
388	338	2	63317758	126633358	0.20848	2	1	0.248
389	339	2	21863861	43725561	0.09545	2	1	0.294
390	340	1	55118806	110235506	0.20848	1	1	0.002
391	341	1	40331909	80661709	0.09545	1	1	1.258
392	342	2	78893113	157784113	0.20848	2	1	0.290
393	343	2	18785517	37568917	0.09545	1	0	0.871
394	344	1	31943522	63884922	0.20848	2	0	2.518
395	345	2	54439528	108876928	0.20848	2	1	0.306
396	346	2	46297331	92592531	0.09545	2	1	0.230
397	347	1	32867735	65733335	0.09545	2	0	0.075
398	348	1	91421539	182840939	0.20848	1	1	0.531
399	349	1	64597844	129193544	0.20848	1	1	0.441
400	350	1	49796147	99590147	0.09545	1	1	0.018
401	-1	1	96816124	193630124	0.20848	1	1	0.168
402	-1	2	18609827	37217527	0.09545	2	1	0.523
403	-1	2	85171631	170341131	0.20848	2	1	0.152
404	-1	1	14404534	28806934	0.09545	1	1	1.214
405	-1	2	50256839	100511539	0.09545	2	1	1.221
406	-1	1	86108043	172213943	0.20848	1	1	0.282
407	-1	1	28668446	57334746	0.20848	1	1	0.153
408	-1	1	57933950	115865750	0.09545	1	1	0.540
409	-1	2	25798553	51594953	0.09545	1	0	0.303
410	-1	2	69679557	139356957	0.20848	2	1	0.275
411	-1	2	10927960	21853760	0.09545	2	1	0.586
412	-1	2	84144564	168286964	0.20848	2	1	0.241
413	-1	1	22708367	45414567	0.09545	1	1	0.657
414	-1	1	2604212	5206312	0.20848	1	1	0.695
415	-1	2	86477816	172953516	0.09545	2	1	0.176
416	-1	2	18342819	36683519	0.20848	2	1	0.850
417	-1	2	16862923	33723723	0.20848	1	0	0.240
418	-1	2	55463827	110925527	0.09545	2	1	0.118
419	-1	2	82028530	164054930	0.09545	2	1	0.408
420	-1	1	36591133	73180133	0.20848	1	1	0.136
421	-1	2	64476237	128950337	0.20848	2	1	0.771
422	-1	1	56366141	112730141	0.09545	1	1	2.063
423	-1	1	77548646	155095146	0.09545	1	1	0.192
424	-1	2	10774449	21546749	0.20848	2	1	0.303
425	-1	1	54648553	109294953	0.20848	1	1	0.227
426	-1	1	91927656	183853156	0.09545	1	1	0.140
427	-1	1	19774259	39546359	0.20848	1	1	0.271
428	-1	2	60987763	121973363	0.09545	1	0	0.469
429	-1	1	22241566	44480966	0.09545	2	0	0.390
430	-1	2	75460670	150919170	0.20848	1	0	1.122
431	-1	2	2014515	4026915	0.20848	2	1	0.243
432	-1	1	40536318	81070518	0.09545	1	1	0.514
433	-1	2	5765222	11528322	0.09545	1	0	0.743
434	-1	2	93654126	187306126	0.20848	1	0	0.319
435	-1	2	40204129	80406129	0.09545	1	0	1.759
436	-1	1	30727634	61453134	0.20848	2	0	0.206
437	-1	2	65277238	130552338	0.20848	2	1	0.641
438	-1	2	43815741	87629341	0.09545	1	0	0.647
439	-1	1	22360645	44719145	0.09545	2	0	0.034
440	-1	2	39595848	79189548	0.20848	2	1	0.529
441	-1	1	6173152	12344152	0.20848	1	1	1.240
442	-1	1	44735056	89467956	0.09545	1	1	0.446
443	-1	2	3257560	6512960	0.20848	2	1	0.425
444	-1	1	60509964	121017764	0.09545	1	1	0.319
445	-1	1	7054067	14105967	0.20848	1	1	2.107
446	-1	1	32225113	64448113	0.09545	1	1	0.995
447	-1	1	45387517	90772917	0.09545	1	1	0.250
448	-1	1	83976221	167950321	0.20848	1	1	0.002
449	-1	1	98548124	197094124	0.09545	1	1	0.334
450	-1	1	46449127	92896127	0.20848	1	1	0.252
451	401	1	96816124	193630124	0.20848	1	1	0.588
452	402	2	18609827	37217527	0.09545	2	1	0.157
453	403	2	85171631	170341131	0.20848	2	1	0.251
454	404	1	14404534	28806934	0.09545	1	1	0.543
455	405	2	50256839	100511539	0.09545	1	0	0.340
456	406	1	86108043	172213943	0.20848	1	1	0.068
457	407	1	28668446	57334746	0.20848	1	1	0.387
458	408	1	57933950	115865750	0.09545	1	1	0.002
459	409	2	25798553	51594953	0.09545	2	1	0.247
460	410	2	69679557	139356957	0.20848	2	1	0.969
461	411	2	10927960	21853760	0.09545	2	1	0.340
462	412	2	84144564	168286964	0.20848	2	1	0.100
463	413	1	22708367	45414567	0.09545	1	1	0.350
464	414	1	2604212	5206312	0.20848	2	0	0.626
465	415	2	86477816	172953516	0.09545	1	0	0.520
466	416	2	18342819	36683519	0.20848	2	1	1.504
467	417	2	16862923	33723723	0.20848	2	1	0.383
468	418	2	55463827	110925527	0.09545	1	0	0.252
469	419	2	82028530	164054930	0.09545	1	0	4.491
470	420	1	36591133	73180133	0.20848	1	1	0.015
471	421	2	64476237	128950337	0.20848	2	1	0.975
472	422	1	56366141	112730141	0.09545	1	1	1.211
473	423	1	77548646	155095146	0.09545	1	1	0.431
474	424	2	10774449	21546749	0.20848	2	1	0.448
475	425	1	54648553	109294953	0.20848	1	1	1.890
476	426	1	91927656	183853156	0.09545	1	1	0.587
477	427	1	19774259	39546359	0.20848	1	1	1.997
478	428	2	60987763	121973363	0.09545	2	1	0.385
479	429	1	22241566	44480966	0.09545	2	0	0.002
480	430	2	75460670	150919170	0.20848	1	0	0.446
481	431	2	2014515	4026915	0.20848	2	1	0.675
482	432	1	40536318	81070518	0.09545	1	1	0.980
483	433	2	5765222	11528322	0.09545	2	1	0.665
484	434	2	93654126	187306126	0.20848	1	0	0.002
485	435	2	40204129	80406129	0.09545	2	1	0.390
486	436	1	30727634	61453134	0.20848	1	1	2.776
487	437	2	65277238	130552338	0.20848	2	1	1.212
488	438	2	43815741	87629341	0.09545	2	1	0.128
489	439	1	22360645	44719145	0.09545	1	1	0.089
490	440	2	39595848	79189548	0.20848	1	0	0.002
491	441	1	6173152	12344152	0.20848	2	0	0.851
492	442	1	44735056	89467956	0.09545	1	1	0.117
493	443	2	3257560	6512960	0.20848	2	1	0.340
494	444	1	60509964	121017764	0.09545	1	1	0.158
495	445	1	7054067	14105967	0.20848	1	1	0.002
496	446	1	32225113	64448113	0.09545	2	0	0.693
497	447	1	45387517	90772917	0.09545	1	1	0.230
498	448	1	83976221	167950321	0.20848	1	1	0.380
499	449	1	98548124	197094124	0.09545	2	0	0.280
500	450	1	46449127	92896127	0.20848	2	0	0.320
% finished 26-Feb-2015 18:55:57
