# Supplementary material for: Posterior Probability Matching and Human Perceptual Decision Making
Source: PLoS Comput Biol. 2015 Jun 16;11(6):e1004342. doi: 10.1371/journal.pcbi.1004342 (PMC4469678; doi:10.1371/journal.pcbi.1004342)
Supplement: S1 Data — This MATLAB code reproduces the results from Experiment 1 shown in Fig 3a and the results from Experiment 2 shown in Fig 3b. (ZIP) [file pcbi.1004342.s004.zip › ploscb2015/data/experiment2_subject12.txt]

% 24-Feb-2015 10:43:53
% trial matchtrial target_interval randseed randnseed signal_contrast response correct rt
1	-1	2	95635052	191267952	0.42688	2	1	0.062
2	-1	2	7671096	15340096	0.42688	2	1	23.463
3	-1	2	69474923	138947723	0.30491	2	1	0.365
4	-1	2	21177326	42352526	0.30491	2	1	0.002
5	-1	2	35762929	71523729	0.21780	2	1	0.306
6	-1	2	80948833	161895533	0.21780	2	1	0.208
7	-1	2	15518136	31034136	0.15557	2	1	0.542
8	-1	1	83402740	166803340	0.15557	1	1	0.002
9	-1	2	97979243	195956343	0.11112	2	1	1.031
10	-1	1	15173847	30345547	0.11112	2	0	2.596
11	-1	2	88349853	176697553	0.15557	2	1	0.195
12	-1	2	21564797	43127497	0.15557	2	1	2.363
13	-1	1	72047703	144093303	0.11112	1	1	0.054
14	-1	1	91983206	183964306	0.11112	2	0	1.074
15	-1	2	13155910	26309710	0.15557	2	1	0.272
16	-1	2	54398714	108795314	0.15557	2	1	0.347
17	-1	2	3603117	7204117	0.11112	2	1	0.150
18	-1	2	32871220	65740320	0.11112	2	1	0.053
19	-1	1	52733524	105464924	0.07937	1	1	0.140
20	-1	1	80653327	161304527	0.07937	2	0	0.450
21	-1	2	39189930	78377730	0.11112	2	1	1.028
22	-1	1	56400335	112798535	0.11112	1	1	1.952
23	-1	2	65567440	131132740	0.07937	2	1	0.269
24	-1	2	6793843	13585543	0.07937	2	1	0.288
25	-1	2	49362746	98723346	0.05669	1	0	0.722
26	-1	1	35914150	71826150	0.07937	2	0	0.548
27	-1	2	5154254	10306354	0.11112	2	1	1.288
28	-1	1	47650499	95298899	0.11112	1	1	0.148
29	-1	2	76884403	153766703	0.07937	2	1	0.443
30	-1	2	35464606	70927106	0.07937	2	1	0.200
31	-1	2	70028610	140055110	0.05669	2	1	0.332
32	-1	2	16564513	33126913	0.05669	2	1	0.218
33	-1	2	52466817	104931517	0.04050	2	1	0.652
34	-1	2	31003120	62004120	0.04050	1	0	1.252
35	-1	2	70889825	141777525	0.05669	2	1	0.353
36	-1	2	20114228	40226328	0.05669	1	0	0.776
37	-1	2	11987132	23972132	0.07937	2	1	0.617
38	-1	2	87857436	175712736	0.07937	2	1	0.323
39	-1	2	34440839	68879539	0.05669	2	1	0.344
40	-1	2	82287043	164571943	0.05669	2	1	0.084
41	-1	2	4880746	9759346	0.04050	2	1	1.233
42	-1	1	42082850	84163550	0.04050	2	0	1.094
43	-1	1	65951655	131901155	0.05669	1	1	0.330
44	-1	2	12509699	25017299	0.05669	1	0	0.869
45	-1	2	13726003	27449903	0.07937	2	1	0.166
46	-1	1	44276406	88550706	0.07937	1	1	0.786
47	-1	2	37503210	75004310	0.05669	2	1	0.523
48	-1	2	4059514	8116914	0.05669	2	1	1.009
49	-1	2	18552118	37102118	0.04050	1	0	4.874
50	-1	1	19680526	39358926	0.05669	2	0	0.464
51	-1	1	84836004	169669904	0.07937	1	1	2.319
52	-1	2	21028109	42054109	0.07937	1	0	0.628
53	-1	2	98265213	196528313	0.11112	2	1	0.002
54	-1	2	12816716	25631316	0.11112	2	1	1.566
55	-1	1	83328021	166653921	0.07937	1	1	0.235
56	-1	2	20556824	41111524	0.07937	2	1	0.170
57	-1	1	51122328	102242528	0.05669	2	0	0.555
58	-1	1	20371631	40741131	0.07937	1	1	1.587
59	-1	2	93559536	187116936	0.07937	2	1	0.254
60	-1	1	33444139	66886139	0.05669	1	1	1.176
61	-1	1	65292244	130582344	0.05669	1	1	0.975
62	-1	1	77153448	154304748	0.04050	1	1	0.207
63	-1	1	11733551	23464951	0.04050	1	1	1.679
64	-1	2	94266256	188530356	0.02893	2	1	1.467
65	-1	1	55436902	110871702	0.02893	2	0	1.286
66	-1	2	98000906	195999706	0.04050	2	1	0.540
67	-1	2	65861910	131721710	0.04050	1	0	0.935
68	-1	1	73726514	147450914	0.05669	1	1	2.784
69	-1	2	66874720	133747320	0.05669	1	0	6.957
70	-1	2	77247530	154492930	0.07937	2	1	0.432
71	-1	1	34446833	68891533	0.07937	1	1	1.528
72	-1	1	953338	1904538	0.05669	1	1	0.159
73	-1	1	31532841	63063541	0.05669	1	1	2.660
74	-1	1	11369447	22736747	0.04050	1	1	0.877
75	-1	1	12529151	25056151	0.04050	1	1	0.162
76	-1	1	43153954	86305754	0.02893	1	1	0.411
77	-1	1	97680258	195358358	0.02893	1	1	0.297
78	-1	1	41559102	83116102	0.02066	2	0	0.324
79	-1	1	88134706	176267306	0.02893	2	0	0.594
80	-1	1	61358010	122713910	0.04050	2	0	1.305
81	-1	1	6536814	13071514	0.05669	1	1	0.926
82	-1	1	13093018	26183918	0.05669	1	1	1.428
83	-1	1	70269123	140536123	0.04050	1	1	0.525
84	-1	2	36821626	73641126	0.04050	2	1	0.279
85	-1	2	79399330	158796530	0.02893	2	1	1.849
86	-1	1	77909635	155817135	0.02893	1	1	1.453
87	-1	1	37771039	75539939	0.02066	2	0	3.302
88	-1	1	81580146	163158146	0.02893	1	1	1.489
89	-1	2	44068650	88135150	0.02893	2	1	1.150
90	-1	2	73308855	146615555	0.02066	2	1	0.403
91	-1	2	27828858	55655558	0.02066	1	0	0.557
92	-1	1	97070103	194138103	0.02893	2	0	2.514
93	-1	1	62236809	124471509	0.04050	2	0	2.599
94	-1	1	36730514	73458914	0.05669	1	1	0.320
95	-1	1	83254918	166507718	0.05669	1	1	0.196
96	-1	1	16484921	32967721	0.04050	1	1	0.251
97	-1	2	55061225	110120325	0.04050	2	1	0.173
98	-1	1	86937628	173873128	0.02893	2	0	0.442
99	-1	2	45518231	91034331	0.04050	1	0	0.704
100	-1	2	29346435	58690735	0.05669	2	1	0.489
101	-1	2	44789218	89576318	0.08374	2	1	0.250
102	-1	1	78664922	157327722	0.03834	1	1	0.845
103	-1	2	77192026	154381926	0.03834	2	1	1.573
104	-1	2	49039730	98077330	0.08374	2	1	0.229
105	-1	2	86264534	172526934	0.08374	1	0	0.896
106	-1	2	90143138	180284138	0.03834	2	1	2.853
107	-1	2	89952644	179903144	0.08374	1	0	0.334
108	-1	1	37836447	75670747	0.03834	2	0	0.128
109	-1	2	64392251	128782351	0.08374	2	1	0.135
110	-1	1	92294254	184586354	0.03834	1	1	0.525
111	-1	2	58868958	117735758	0.08374	1	0	3.643
112	-1	1	37316705	74631305	0.03834	2	0	1.517
113	-1	2	2523710	5045310	0.08374	2	1	1.051
114	-1	1	22375914	44749714	0.03834	1	1	1.286
115	-1	1	64896219	129790319	0.03834	1	1	0.200
116	-1	2	99471822	198941522	0.08374	1	0	1.727
117	-1	2	86006527	172010927	0.03834	2	1	4.624
118	-1	1	63065735	126129335	0.08374	1	1	0.600
119	-1	1	37651138	75300138	0.03834	2	0	3.494
120	-1	1	1450145	2898145	0.08374	2	0	3.595
121	-1	1	74533152	149064152	0.03834	2	0	1.138
122	-1	1	2442356	4882556	0.08374	1	1	0.370
123	-1	2	52940560	105878960	0.03834	2	1	0.172
124	-1	2	84874163	169746163	0.08374	2	1	2.097
125	-1	2	8708909	17415709	0.08374	2	1	0.131
126	-1	2	35232712	70463312	0.03834	2	1	1.513
127	-1	2	466017	929917	0.03834	2	1	0.282
128	-1	1	43028720	86055320	0.08374	1	1	0.162
129	-1	1	73589824	147177524	0.08374	1	1	1.178
130	-1	1	5480028	10957928	0.03834	1	1	0.854
131	-1	1	5308532	10614932	0.08374	1	1	2.153
132	-1	1	34496137	68990137	0.03834	1	1	0.631
133	-1	1	11713241	23424341	0.08374	1	1	0.346
134	-1	2	60949945	121897745	0.03834	2	1	0.647
135	-1	1	39468648	78935148	0.08374	1	1	0.990
136	-1	2	52708953	105415753	0.03834	1	0	1.370
137	-1	2	3205857	6409557	0.03834	2	1	0.936
138	-1	2	11086861	22171561	0.08374	1	0	4.373
139	-1	2	62870410	125738710	0.03834	2	1	0.389
140	-1	2	16078113	32154113	0.08374	2	1	0.002
141	-1	2	30654916	61307716	0.08374	2	1	0.190
142	-1	1	63885020	127767920	0.03834	1	1	0.731
143	-1	2	50429624	100857124	0.03834	1	0	1.128
144	-1	1	76961328	153920528	0.08374	1	1	0.272
145	-1	1	18168231	36334331	0.03834	1	1	0.189
146	-1	1	51398535	102794935	0.08374	1	1	0.480
147	-1	2	13968238	27934338	0.03834	1	0	0.578
148	-1	2	85855742	171709342	0.08374	2	1	0.201
149	-1	1	20420645	40839145	0.03834	1	1	0.029
150	-1	2	37663648	75325148	0.08374	1	0	0.537
151	101	2	44789218	89576318	0.08374	1	0	0.969
152	102	1	78664922	157327722	0.03834	2	0	0.344
153	103	2	77192026	154381926	0.03834	2	1	0.398
154	104	2	49039730	98077330	0.08374	2	1	0.004
155	105	2	86264534	172526934	0.08374	2	1	0.154
156	106	2	90143138	180284138	0.03834	1	0	0.284
157	107	2	89952644	179903144	0.08374	2	1	0.346
158	108	1	37836447	75670747	0.03834	1	1	0.251
159	109	2	64392251	128782351	0.08374	2	1	0.522
160	110	1	92294254	184586354	0.03834	1	1	0.354
161	111	2	58868958	117735758	0.08374	2	1	0.137
162	112	1	37316705	74631305	0.03834	1	1	0.380
163	113	2	2523710	5045310	0.08374	2	1	0.427
164	114	1	22375914	44749714	0.03834	1	1	1.275
165	115	1	64896219	129790319	0.03834	2	0	0.352
166	116	2	99471822	198941522	0.08374	2	1	0.427
167	117	2	86006527	172010927	0.03834	2	1	0.420
168	118	1	63065735	126129335	0.08374	1	1	4.084
169	119	1	37651138	75300138	0.03834	1	1	0.831
170	120	1	1450145	2898145	0.08374	1	1	1.012
171	121	1	74533152	149064152	0.03834	1	1	0.678
172	122	1	2442356	4882556	0.08374	1	1	0.703
173	123	2	52940560	105878960	0.03834	2	1	0.060
174	124	2	84874163	169746163	0.08374	2	1	0.155
175	125	2	8708909	17415709	0.08374	2	1	1.307
176	126	2	35232712	70463312	0.03834	2	1	1.278
177	127	2	466017	929917	0.03834	2	1	0.207
178	128	1	43028720	86055320	0.08374	2	0	0.461
179	129	1	73589824	147177524	0.08374	1	1	0.294
180	130	1	5480028	10957928	0.03834	1	1	0.219
181	131	1	5308532	10614932	0.08374	1	1	0.661
182	132	1	34496137	68990137	0.03834	1	1	0.396
183	133	1	11713241	23424341	0.08374	1	1	2.196
184	134	2	60949945	121897745	0.03834	1	0	0.329
185	135	1	39468648	78935148	0.08374	1	1	0.441
186	136	2	52708953	105415753	0.03834	2	1	0.738
187	137	2	3205857	6409557	0.03834	2	1	0.618
188	138	2	11086861	22171561	0.08374	2	1	0.694
189	139	2	62870410	125738710	0.03834	2	1	0.310
190	140	2	16078113	32154113	0.08374	2	1	0.200
191	141	2	30654916	61307716	0.08374	2	1	0.162
192	142	1	63885020	127767920	0.03834	1	1	0.197
193	143	2	50429624	100857124	0.03834	2	1	0.927
194	144	1	76961328	153920528	0.08374	1	1	0.002
195	145	1	18168231	36334331	0.03834	2	0	0.432
196	146	1	51398535	102794935	0.08374	1	1	0.045
197	147	2	13968238	27934338	0.03834	2	1	2.945
198	148	2	85855742	171709342	0.08374	2	1	0.002
199	149	1	20420645	40839145	0.03834	1	1	1.045
200	150	2	37663648	75325148	0.08374	1	0	4.857
201	-1	1	82198760	164395460	0.03834	2	0	1.584
202	-1	2	45257164	90512264	0.08374	2	1	0.074
203	-1	2	66467868	132933668	0.03834	2	1	2.049
204	-1	2	84967573	169933073	0.08374	1	0	0.116
205	-1	1	10236576	20471076	0.03834	1	1	0.263
206	-1	2	50131380	100260680	0.08374	2	1	2.060
207	-1	2	69966885	139931685	0.08374	2	1	0.552
208	-1	1	39183588	78365088	0.03834	1	1	0.438
209	-1	1	96397792	192793492	0.03834	2	0	1.119
210	-1	1	22894196	45786296	0.08374	1	1	0.162
211	-1	1	53481900	106961700	0.03834	1	1	0.389
212	-1	1	6770103	13538103	0.08374	1	1	0.017
213	-1	2	22623806	45245506	0.03834	1	0	0.324
214	-1	1	69204210	138406310	0.08374	1	1	0.954
215	-1	1	78374255	156746455	0.03834	1	1	1.237
216	-1	2	16913059	33824059	0.08374	1	0	0.633
217	-1	1	94144463	188286863	0.03834	1	1	2.227
218	-1	2	31306568	62611068	0.08374	2	1	2.392
219	-1	1	84482174	168962274	0.03834	1	1	1.664
220	-1	2	65654679	131307279	0.08374	2	1	1.847
221	-1	2	64166784	128331484	0.03834	2	1	0.801
222	-1	1	58712888	117423688	0.08374	1	1	0.635
223	-1	1	35917991	71833891	0.03834	2	0	1.778
224	-1	1	27757896	55513696	0.08374	1	1	0.955
225	-1	1	36977300	73952500	0.08374	1	1	0.149
226	-1	2	66206804	132411504	0.03834	2	1	0.570
227	-1	1	36744007	73485907	0.08374	1	1	0.002
228	-1	2	51346311	102690511	0.03834	1	0	0.772
229	-1	2	43215255	86428455	0.03834	2	1	2.244
230	-1	1	81704861	163407661	0.08374	1	1	0.414
231	-1	1	37613664	75225264	0.08374	1	1	0.095
232	-1	2	61502568	123003068	0.03834	1	0	1.108
233	-1	1	86723272	173444472	0.03834	1	1	0.357
234	-1	2	35930775	71859475	0.08374	2	1	0.037
235	-1	2	53150179	106298279	0.08374	2	1	0.499
236	-1	2	17043282	34084482	0.03834	2	1	0.471
237	-1	1	78256786	156511486	0.08374	2	0	0.066
238	-1	1	99507189	199012289	0.03834	1	1	0.632
239	-1	2	76682293	153362493	0.03834	1	0	0.371
240	-1	2	27260096	54518096	0.08374	2	1	0.478
241	-1	2	88481800	176961500	0.03834	1	0	2.613
242	-1	1	64314606	128627106	0.08374	1	1	2.312
243	-1	2	9482311	18962511	0.08374	2	1	0.338
244	-1	2	57357756	114713456	0.03834	1	0	0.517
245	-1	1	22596959	45191859	0.03834	1	1	0.183
246	-1	1	54475963	108949863	0.08374	1	1	4.243
247	-1	1	92927670	185853270	0.03834	2	0	0.537
248	-1	2	60813474	121624874	0.08374	2	1	2.215
249	-1	2	96650979	193299879	0.03834	2	1	0.839
250	-1	1	95189883	190377683	0.08374	1	1	3.662
251	201	1	82198760	164395460	0.03834	2	0	0.690
252	202	2	45257164	90512264	0.08374	2	1	0.432
253	203	2	66467868	132933668	0.03834	2	1	1.653
254	204	2	84967573	169933073	0.08374	1	0	0.691
255	205	1	10236576	20471076	0.03834	1	1	0.083
256	206	2	50131380	100260680	0.08374	2	1	1.751
257	207	2	69966885	139931685	0.08374	2	1	0.336
258	208	1	39183588	78365088	0.03834	1	1	0.605
259	209	1	96397792	192793492	0.03834	1	1	5.724
260	210	1	22894196	45786296	0.08374	1	1	0.260
261	211	1	53481900	106961700	0.03834	1	1	0.538
262	212	1	6770103	13538103	0.08374	1	1	0.651
263	213	2	22623806	45245506	0.03834	1	0	0.331
264	214	1	69204210	138406310	0.08374	1	1	1.849
265	215	1	78374255	156746455	0.03834	2	0	4.593
266	216	2	16913059	33824059	0.08374	2	1	1.542
267	217	1	94144463	188286863	0.03834	1	1	0.646
268	218	2	31306568	62611068	0.08374	2	1	0.459
269	219	1	84482174	168962274	0.03834	1	1	0.002
270	220	2	65654679	131307279	0.08374	2	1	0.736
271	221	2	64166784	128331484	0.03834	1	0	1.617
272	222	1	58712888	117423688	0.08374	2	0	0.424
273	223	1	35917991	71833891	0.03834	1	1	0.353
274	224	1	27757896	55513696	0.08374	1	1	0.203
275	225	1	36977300	73952500	0.08374	2	0	1.784
276	226	2	66206804	132411504	0.03834	2	1	0.770
277	227	1	36744007	73485907	0.08374	1	1	1.994
278	228	2	51346311	102690511	0.03834	2	1	3.939
279	229	2	43215255	86428455	0.03834	2	1	3.725
280	230	1	81704861	163407661	0.08374	1	1	0.044
281	231	1	37613664	75225264	0.08374	1	1	1.068
282	232	2	61502568	123003068	0.03834	2	1	1.738
283	233	1	86723272	173444472	0.03834	2	0	2.914
284	234	2	35930775	71859475	0.08374	2	1	0.169
285	235	2	53150179	106298279	0.08374	2	1	2.949
286	236	2	17043282	34084482	0.03834	2	1	0.002
287	237	1	78256786	156511486	0.08374	1	1	0.002
288	238	1	99507189	199012289	0.03834	2	0	1.909
289	239	2	76682293	153362493	0.03834	2	1	0.197
290	240	2	27260096	54518096	0.08374	2	1	0.444
291	241	2	88481800	176961500	0.03834	2	1	0.695
292	242	1	64314606	128627106	0.08374	2	0	0.591
293	243	2	9482311	18962511	0.08374	2	1	0.211
294	244	2	57357756	114713456	0.03834	2	1	0.758
295	245	1	22596959	45191859	0.03834	1	1	0.286
296	246	1	54475963	108949863	0.08374	1	1	0.325
297	247	1	92927670	185853270	0.03834	2	0	0.440
298	248	2	60813474	121624874	0.08374	2	1	0.196
299	249	2	96650979	193299879	0.03834	2	1	0.576
300	250	1	95189883	190377683	0.08374	1	1	0.243
301	-1	1	66368698	132735298	0.03834	1	1	0.890
302	-1	2	60131702	120261302	0.08374	1	0	0.614
303	-1	1	35990105	71978105	0.03834	1	1	0.143
304	-1	1	63899809	127797509	0.08374	1	1	0.430
305	-1	2	21115512	42228912	0.03834	2	1	0.592
306	-1	1	94329316	188656516	0.08374	1	1	0.145
307	-1	2	23588819	47175519	0.03834	2	1	2.208
308	-1	1	58078066	116154066	0.08374	2	0	0.036
309	-1	1	75293069	150584069	0.08374	1	1	1.298
310	-1	1	19187673	38373273	0.03834	1	1	1.132
311	-1	2	47037677	94073277	0.08374	2	1	0.949
312	-1	2	56224982	112447882	0.03834	2	1	0.109
313	-1	2	81482885	162963685	0.03834	1	0	1.572
314	-1	2	53337790	106673490	0.08374	2	1	0.486
315	-1	1	15883793	31765493	0.03834	2	0	1.575
316	-1	2	87735898	175469698	0.08374	2	1	0.637
317	-1	1	64917802	129833502	0.08374	1	1	0.239
318	-1	2	3518505	7034905	0.03834	1	0	0.478
319	-1	2	64715009	129427909	0.08374	2	1	0.173
320	-1	1	96605512	193208912	0.03834	2	0	1.501
321	-1	1	60484617	120967117	0.03834	1	1	0.293
322	-1	1	4377220	8752320	0.08374	1	1	0.287
323	-1	2	46940164	93878264	0.08374	2	1	1.698
324	-1	1	30784769	61567469	0.03834	1	1	2.598
325	-1	2	5284275	10566475	0.03834	1	0	2.997
326	-1	1	18422681	36843281	0.08374	1	1	0.533
327	-1	2	86316385	172630685	0.03834	2	1	0.768
328	-1	1	76857589	153713089	0.08374	1	1	1.408
329	-1	2	31362893	62723693	0.03834	1	0	1.566
330	-1	2	1907598	3813098	0.08374	2	1	0.248
331	-1	1	40440401	80878701	0.03834	1	1	0.115
332	-1	2	65697905	131393705	0.08374	2	1	1.193
333	-1	1	98882609	197763109	0.08374	1	1	0.370
334	-1	1	49424812	98847512	0.03834	2	0	0.545
335	-1	2	17303416	34604716	0.03834	1	0	5.496
336	-1	2	81059666	162117266	0.08374	2	1	0.571
337	-1	2	51576670	103151270	0.03834	2	1	0.218
338	-1	2	87513673	175025273	0.08374	2	1	0.402
339	-1	2	42061276	84120476	0.03834	1	0	1.166
340	-1	2	72608681	145215281	0.08374	2	1	0.134
341	-1	2	497184	992284	0.08374	2	1	0.266
342	-1	1	41711987	83421887	0.03834	1	1	0.205
343	-1	1	76304491	152606891	0.03834	1	1	5.207
344	-1	1	10671499	21340899	0.08374	1	1	3.154
345	-1	1	39830305	79658505	0.03834	1	1	0.214
346	-1	1	75711309	151420509	0.08374	1	1	0.545
347	-1	2	44940012	89877912	0.08374	2	1	0.532
348	-1	2	12854516	25706916	0.03834	1	0	0.612
349	-1	1	87356920	174711720	0.03834	1	1	0.871
350	-1	1	88594465	177186865	0.08374	1	1	2.248
351	301	1	66368698	132735298	0.03834	2	0	0.393
352	302	2	60131702	120261302	0.08374	2	1	0.364
353	303	1	35990105	71978105	0.03834	1	1	0.235
354	304	1	63899809	127797509	0.08374	1	1	0.170
355	305	2	21115512	42228912	0.03834	1	0	1.037
356	306	1	94329316	188656516	0.08374	1	1	0.320
357	307	2	23588819	47175519	0.03834	1	0	1.398
358	308	1	58078066	116154066	0.08374	2	0	0.870
359	309	1	75293069	150584069	0.08374	1	1	0.210
360	310	1	19187673	38373273	0.03834	2	0	0.219
361	311	2	47037677	94073277	0.08374	2	1	0.256
362	312	2	56224982	112447882	0.03834	2	1	0.458
363	313	2	81482885	162963685	0.03834	1	0	1.303
364	314	2	53337790	106673490	0.08374	2	1	0.229
365	315	1	15883793	31765493	0.03834	2	0	1.538
366	316	2	87735898	175469698	0.08374	2	1	0.818
367	317	1	64917802	129833502	0.08374	1	1	0.359
368	318	2	3518505	7034905	0.03834	1	0	1.590
369	319	2	64715009	129427909	0.08374	2	1	0.379
370	320	1	96605512	193208912	0.03834	1	1	0.743
371	321	1	60484617	120967117	0.03834	1	1	3.671
372	322	1	4377220	8752320	0.08374	1	1	0.494
373	323	2	46940164	93878264	0.08374	2	1	0.545
374	324	1	30784769	61567469	0.03834	2	0	0.769
375	325	2	5284275	10566475	0.03834	1	0	0.396
376	326	1	18422681	36843281	0.08374	1	1	1.307
377	327	2	86316385	172630685	0.03834	2	1	1.861
378	328	1	76857589	153713089	0.08374	1	1	1.599
379	329	2	31362893	62723693	0.03834	1	0	2.885
380	330	2	1907598	3813098	0.08374	2	1	0.574
381	331	1	40440401	80878701	0.03834	1	1	1.637
382	332	2	65697905	131393705	0.08374	2	1	1.151
383	333	1	98882609	197763109	0.08374	1	1	1.190
384	334	1	49424812	98847512	0.03834	2	0	0.897
385	335	2	17303416	34604716	0.03834	1	0	6.916
386	336	2	81059666	162117266	0.08374	2	1	1.614
387	337	2	51576670	103151270	0.03834	2	1	1.715
388	338	2	87513673	175025273	0.08374	2	1	0.002
389	339	2	42061276	84120476	0.03834	1	0	0.760
390	340	2	72608681	145215281	0.08374	2	1	0.186
391	341	2	497184	992284	0.08374	2	1	0.677
392	342	1	41711987	83421887	0.03834	1	1	0.275
393	343	1	76304491	152606891	0.03834	1	1	0.192
394	344	1	10671499	21340899	0.08374	1	1	1.013
395	345	1	39830305	79658505	0.03834	1	1	0.140
396	346	1	75711309	151420509	0.08374	1	1	0.246
397	347	2	44940012	89877912	0.08374	2	1	0.709
398	348	2	12854516	25706916	0.03834	2	1	1.831
399	349	1	87356920	174711720	0.03834	1	1	0.200
400	350	1	88594465	177186865	0.08374	1	1	0.183
401	-1	2	20451916	40901716	0.03834	2	1	1.136
402	-1	1	38203720	76405320	0.08374	1	1	0.395
403	-1	1	91433624	182865124	0.03834	2	0	1.139
404	-1	1	19311369	38620669	0.08374	1	1	0.271
405	-1	2	60521273	121040473	0.08374	2	1	0.457
406	-1	1	20400776	40799476	0.03834	1	1	0.941
407	-1	1	28269280	56536480	0.08374	1	1	1.521
408	-1	1	94800785	189599485	0.03834	2	0	0.356
409	-1	2	44027188	88052288	0.03834	2	1	0.182
410	-1	1	75913592	151825092	0.08374	1	1	0.620
411	-1	1	51771596	103541096	0.08374	2	0	0.574
412	-1	2	23695299	47388499	0.03834	2	1	0.007
413	-1	1	38261602	76521102	0.08374	2	0	0.652
414	-1	1	16793106	33584106	0.03834	1	1	0.501
415	-1	2	80678610	161355110	0.08374	2	1	0.507
416	-1	1	45907113	91812113	0.03834	1	1	0.679
417	-1	1	28456817	56911517	0.03834	2	0	1.715
418	-1	1	13650822	27299522	0.08374	1	1	1.015
419	-1	1	29524126	59046126	0.03834	1	1	5.992
420	-1	2	42568776	85135476	0.08374	2	1	2.182
421	-1	1	74375682	148749282	0.08374	2	0	2.502
422	-1	2	38226687	76451287	0.03834	2	1	0.667
423	-1	2	19456891	38911691	0.08374	1	0	2.794
424	-1	2	12595997	25189897	0.03834	2	1	1.442
425	-1	1	71101002	142199902	0.03834	1	1	0.918
426	-1	2	76266206	152530306	0.08374	2	1	0.433
427	-1	2	33552009	67101909	0.03834	2	1	0.147
428	-1	2	62766213	125530313	0.08374	2	1	0.295
429	-1	1	6656416	13310716	0.03834	1	1	0.220
430	-1	2	42561019	85119919	0.08374	2	1	2.343
431	-1	2	90406825	180811525	0.03834	2	1	2.184
432	-1	1	23564071	47126071	0.08374	1	1	1.647
433	-1	1	2090276	4178476	0.03834	2	0	0.573
434	-1	1	73959480	147916880	0.08374	2	0	0.938
435	-1	2	81822984	163643884	0.08374	2	1	0.190
436	-1	2	15065687	30129287	0.03834	2	1	0.402
437	-1	2	69599991	139197891	0.08374	2	1	0.648
438	-1	1	48164994	96327894	0.03834	1	1	0.429
439	-1	1	5392098	10782098	0.08374	1	1	0.267
440	-1	1	46634901	93267701	0.03834	1	1	0.320
441	-1	2	93188605	186375105	0.08374	2	1	0.185
442	-1	2	25066508	50130908	0.03834	2	1	1.929
443	-1	2	31573213	63144313	0.08374	2	1	0.002
444	-1	2	46156216	92310316	0.03834	2	1	0.547
445	-1	2	15369620	30737120	0.03834	2	1	0.195
446	-1	2	48586423	97170723	0.08374	2	1	0.656
447	-1	1	28496827	56991527	0.03834	2	0	1.413
448	-1	2	84350073	168698073	0.08374	2	1	1.434
449	-1	2	41539977	83077877	0.08374	1	0	0.227
450	-1	2	78760281	157518481	0.03834	1	0	0.148
451	401	2	20451916	40901716	0.03834	1	0	1.171
452	402	1	38203720	76405320	0.08374	1	1	0.131
453	403	1	91433624	182865124	0.03834	2	0	0.646
454	404	1	19311369	38620669	0.08374	1	1	0.315
455	405	2	60521273	121040473	0.08374	2	1	0.193
456	406	1	20400776	40799476	0.03834	1	1	0.631
457	407	1	28269280	56536480	0.08374	1	1	0.503
458	408	1	94800785	189599485	0.03834	2	0	0.342
459	409	2	44027188	88052288	0.03834	2	1	0.002
460	410	1	75913592	151825092	0.08374	1	1	0.275
461	411	1	51771596	103541096	0.08374	2	0	0.194
462	412	2	23695299	47388499	0.03834	2	1	0.158
463	413	1	38261602	76521102	0.08374	2	0	4.391
464	414	1	16793106	33584106	0.03834	1	1	3.106
465	415	2	80678610	161355110	0.08374	1	0	0.770
466	416	1	45907113	91812113	0.03834	1	1	0.454
467	417	1	28456817	56911517	0.03834	2	0	0.341
468	418	1	13650822	27299522	0.08374	1	1	0.259
469	419	1	29524126	59046126	0.03834	1	1	1.519
470	420	2	42568776	85135476	0.08374	2	1	0.016
471	421	1	74375682	148749282	0.08374	1	1	0.447
472	422	2	38226687	76451287	0.03834	1	0	1.182
473	423	2	19456891	38911691	0.08374	1	0	0.192
474	424	2	12595997	25189897	0.03834	1	0	0.820
475	425	1	71101002	142199902	0.03834	1	1	0.170
476	426	2	76266206	152530306	0.08374	2	1	0.328
477	427	2	33552009	67101909	0.03834	2	1	0.519
478	428	2	62766213	125530313	0.08374	2	1	0.376
479	429	1	6656416	13310716	0.03834	1	1	2.618
480	430	2	42561019	85119919	0.08374	2	1	0.944
481	431	2	90406825	180811525	0.03834	2	1	0.004
482	432	1	23564071	47126071	0.08374	1	1	1.200
483	433	1	2090276	4178476	0.03834	2	0	0.770
484	434	1	73959480	147916880	0.08374	1	1	0.465
485	435	2	81822984	163643884	0.08374	2	1	0.173
486	436	2	15065687	30129287	0.03834	2	1	0.523
487	437	2	69599991	139197891	0.08374	2	1	0.436
488	438	1	48164994	96327894	0.03834	1	1	0.429
489	439	1	5392098	10782098	0.08374	1	1	1.583
490	440	1	46634901	93267701	0.03834	1	1	0.791
491	441	2	93188605	186375105	0.08374	2	1	0.246
492	442	2	25066508	50130908	0.03834	2	1	0.302
493	443	2	31573213	63144313	0.08374	2	1	0.161
494	444	2	46156216	92310316	0.03834	2	1	0.195
495	445	2	15369620	30737120	0.03834	2	1	0.002
496	446	2	48586423	97170723	0.08374	2	1	0.188
497	447	1	28496827	56991527	0.03834	1	1	0.310
498	448	2	84350073	168698073	0.08374	2	1	0.052
499	449	2	41539977	83077877	0.08374	1	0	0.127
500	450	2	78760281	157518481	0.03834	2	1	0.123
% finished 24-Feb-2015 11:24:43
