# Supplementary material for: Posterior Probability Matching and Human Perceptual Decision Making
Source: PLoS Comput Biol. 2015 Jun 16;11(6):e1004342. doi: 10.1371/journal.pcbi.1004342 (PMC4469678; doi:10.1371/journal.pcbi.1004342)
Supplement: S1 Data — This MATLAB code reproduces the results from Experiment 1 shown in Fig 3a and the results from Experiment 2 shown in Fig 3b. (ZIP) [file pcbi.1004342.s004.zip › ploscb2015/data/experiment2_subject13.txt]

% 24-Feb-2015 13:02:30
% trial matchtrial target_interval randseed randnseed signal_contrast response correct rt
1	-1	2	86486999	172971899	0.42688	2	1	1.404
2	-1	1	30856703	61711303	0.42688	1	1	1.229
3	-1	1	68070308	136138508	0.30491	1	1	0.447
4	-1	1	26597611	53193111	0.30491	1	1	0.226
5	-1	1	63830115	127658115	0.21780	1	1	0.623
6	-1	1	39671559	79341059	0.21780	1	1	0.633
7	-1	1	16952263	33902463	0.15557	1	1	0.967
8	-1	2	27461267	54920467	0.15557	2	1	0.655
9	-1	1	7361171	14720271	0.11112	1	1	0.612
10	-1	1	83244975	166487875	0.11112	1	1	0.386
11	-1	2	36486078	72970078	0.07937	2	1	0.939
12	-1	1	44351282	88700482	0.07937	1	1	1.213
13	-1	2	80202487	160402887	0.05669	2	1	0.524
14	-1	2	46761690	93521290	0.05669	2	1	0.864
15	-1	1	46595594	93189094	0.04050	1	1	1.725
16	-1	2	33167299	66332499	0.04050	2	1	0.212
17	-1	1	67688703	135375303	0.02893	1	1	0.579
18	-1	2	39605306	79208506	0.02893	1	0	0.854
19	-1	2	39484510	78966910	0.04050	2	1	0.524
20	-1	2	6004614	12007114	0.04050	1	0	1.909
21	-1	1	11217560	22433060	0.05669	1	1	0.480
22	-1	2	73739064	147476064	0.05669	2	1	1.288
23	-1	1	16281968	32561868	0.04050	1	1	0.868
24	-1	2	17498072	34994072	0.04050	2	1	1.119
25	-1	2	44039376	88076676	0.02893	1	0	0.433
26	-1	1	1244080	2486080	0.04050	1	1	1.171
27	-1	2	31810684	63619284	0.04050	2	1	1.095
28	-1	2	55643389	111284689	0.02893	2	1	1.222
29	-1	1	91466393	182930693	0.02893	1	1	3.163
30	-1	1	21995599	43989099	0.02066	2	0	2.315
31	-1	1	67159105	134316105	0.02893	1	1	2.049
32	-1	2	85618110	171234110	0.02893	2	1	2.266
33	-1	2	26819815	53637515	0.02066	1	0	0.960
34	-1	1	37365760	74729460	0.02893	1	1	1.547
35	-1	1	6556365	13110665	0.02893	1	1	1.354
36	-1	1	55739970	111477870	0.02066	2	0	2.499
37	-1	2	19571675	39141275	0.02893	1	0	0.204
38	-1	1	54120579	108239079	0.04050	2	0	1.245
39	-1	1	92658683	185315283	0.05669	1	1	0.472
40	-1	2	53872087	107742087	0.05669	2	1	3.035
41	-1	2	71027793	142053493	0.04050	2	1	1.276
42	-1	2	12208297	24414497	0.04050	2	1	0.824
43	-1	1	8079301	16156501	0.02893	2	0	0.160
44	-1	1	38671404	77340704	0.04050	2	0	0.895
45	-1	1	42543908	85085708	0.05669	1	1	0.995
46	-1	2	55736613	111471113	0.05669	2	1	0.825
47	-1	1	52941817	105881517	0.04050	2	0	0.046
48	-1	2	71529461	143056861	0.05669	2	1	0.810
49	-1	2	66032265	132062465	0.05669	1	0	4.234
50	-1	2	3161172	6320272	0.07937	1	0	2.614
51	-1	1	8070811	16139511	0.11112	1	1	1.115
52	-1	1	24519115	49036115	0.11112	1	1	0.341
53	-1	2	72366119	144730119	0.07937	2	1	0.248
54	-1	2	10943663	21885263	0.07937	2	1	2.207
55	-1	1	45462868	90923668	0.05669	1	1	0.699
56	-1	2	29316372	58630672	0.05669	1	0	0.945
57	-1	2	38542776	77083476	0.07937	2	1	0.924
58	-1	1	45091080	90180080	0.07937	1	1	0.752
59	-1	2	34265884	68529684	0.05669	2	1	1.474
60	-1	1	95476989	190951889	0.05669	1	1	0.934
61	-1	2	3331193	6660293	0.04050	1	0	1.142
62	-1	1	31211397	62420697	0.05669	1	1	1.893
63	-1	2	35061002	70119902	0.05669	2	1	0.724
64	-1	1	21605306	43208506	0.04050	1	1	2.293
65	-1	1	65452012	130901912	0.04050	1	1	0.691
66	-1	1	49304015	98605915	0.02893	1	1	0.002
67	-1	2	63873719	127745319	0.02893	1	0	2.178
68	-1	1	95710265	191418465	0.04050	1	1	0.190
69	-1	2	28923968	57845868	0.04050	2	1	0.346
70	-1	2	78175272	156348472	0.02893	1	0	0.002
71	-1	2	92753675	185505275	0.04050	1	0	1.168
72	-1	2	23253479	46504879	0.05669	2	1	1.802
73	-1	1	17811584	35621084	0.05669	1	1	0.491
74	-1	2	81690488	163378888	0.04050	1	0	0.417
75	-1	2	37567591	75133091	0.05669	2	1	0.796
76	-1	1	30733895	61465695	0.05669	1	1	0.172
77	-1	2	62671699	125341299	0.04050	2	1	1.377
78	-1	2	14527603	29053103	0.04050	2	1	0.290
79	-1	1	57088107	114174107	0.02893	1	1	1.263
80	-1	2	96955311	193908511	0.02893	1	0	1.004
81	-1	2	11517015	23031915	0.04050	1	0	1.484
82	-1	1	74023520	148044920	0.05669	1	1	0.302
83	-1	1	17900964	35799864	0.05669	1	1	1.395
84	-1	2	71012469	142022869	0.04050	2	1	1.364
85	-1	2	21636973	43271873	0.04050	1	0	0.629
86	-1	1	98850677	197699277	0.05669	1	1	1.952
87	-1	2	8039982	16077882	0.05669	2	1	0.002
88	-1	1	22597085	45192085	0.04050	1	1	1.714
89	-1	2	7782890	15563690	0.04050	2	1	0.542
90	-1	2	75661894	151321694	0.02893	1	0	3.232
91	-1	1	12790100	25578100	0.04050	2	0	0.944
92	-1	1	21999904	43997704	0.05669	1	1	1.386
93	-1	2	75179709	150357309	0.05669	1	0	0.804
94	-1	1	69744213	139486313	0.07937	1	1	0.403
95	-1	1	24293716	48585316	0.07937	1	1	1.379
96	-1	2	76161021	152319921	0.05669	2	1	0.180
97	-1	2	8025365	16048665	0.05669	2	1	0.618
98	-1	1	83925869	167849669	0.04050	2	0	1.518
99	-1	2	50431774	100861474	0.05669	2	1	0.586
100	-1	1	23656177	47310277	0.05669	1	1	0.883
101	-1	2	25971314	51940514	0.03131	2	1	1.106
102	-1	2	41051018	82099918	0.06838	2	1	0.506
103	-1	2	6265122	12528122	0.03131	2	1	0.972
104	-1	1	18158267	36314467	0.06838	2	0	0.002
105	-1	2	32701670	65401270	0.06838	2	1	0.062
106	-1	1	52628674	105255274	0.03131	1	1	0.891
107	-1	2	56501678	113001278	0.03131	2	1	1.883
108	-1	2	59028183	118054283	0.06838	2	1	1.190
109	-1	1	92198987	184395887	0.03131	1	1	0.649
110	-1	2	70726591	141451091	0.06838	2	1	0.642
111	-1	1	49254094	98506094	0.03131	1	1	9.302
112	-1	1	94243207	188484307	0.06838	1	1	0.587
113	-1	1	67470111	134938111	0.03131	1	1	0.162
114	-1	2	98012614	196023114	0.06838	2	1	0.002
115	-1	2	12597117	25192117	0.06838	1	0	0.002
116	-1	1	27182520	54362920	0.03131	1	1	0.950
117	-1	2	36378024	72753924	0.03131	2	1	1.132
118	-1	1	64238570	128475070	0.06838	1	1	0.388
119	-1	1	17447973	34893873	0.03131	1	1	0.770
120	-1	2	7987877	15973677	0.06838	2	1	1.231
121	-1	1	45203981	90405881	0.03131	1	1	1.843
122	-1	1	43717586	87433086	0.06838	1	1	1.210
123	-1	2	79568791	159135491	0.06838	1	0	4.952
124	-1	2	88678199	177354299	0.03131	1	0	0.259
125	-1	2	28547402	57092702	0.06838	2	1	0.372
126	-1	2	80425906	160849706	0.03131	1	0	1.995
127	-1	2	93613911	187225711	0.03131	2	1	0.351
128	-1	2	42849614	85697114	0.06838	2	1	0.066
129	-1	1	64080018	128157918	0.06838	2	0	2.141
130	-1	2	91928523	183854923	0.03131	1	0	1.181
131	-1	1	23776668	47551268	0.03131	1	1	1.364
132	-1	2	74329973	148657873	0.06838	2	1	0.616
133	-1	1	50204377	100406677	0.06838	2	0	3.552
134	-1	1	19332383	38662683	0.03131	1	1	1.542
135	-1	1	87127688	174253288	0.03131	1	1	1.431
136	-1	1	44357792	88713492	0.06838	1	1	1.427
137	-1	1	1564397	3126697	0.03131	1	1	0.478
138	-1	2	64108301	128214501	0.06838	2	1	0.553
139	-1	2	33338704	66675304	0.06838	2	1	0.989
140	-1	2	46524408	93046708	0.03131	1	0	0.628
141	-1	2	23762012	47521912	0.03131	2	1	0.702
142	-1	2	7641716	15281316	0.06838	2	1	0.217
143	-1	1	43510219	87018319	0.06838	1	1	1.213
144	-1	1	79375324	158748524	0.03131	2	0	4.065
145	-1	1	495872	989672	0.06838	1	1	2.130
146	-1	1	28326077	56650077	0.03131	1	1	1.037
147	-1	1	46849781	93697481	0.06838	1	1	0.598
148	-1	1	21435185	42868285	0.03131	1	1	1.296
149	-1	1	65278790	130555490	0.06838	1	1	0.436
150	-1	2	22508793	45015493	0.03131	1	0	1.062
151	101	2	25971314	51940514	0.03131	2	1	0.878
152	102	2	41051018	82099918	0.06838	1	0	1.764
153	103	2	6265122	12528122	0.03131	2	1	0.504
154	104	1	18158267	36314467	0.06838	1	1	0.757
155	105	2	32701670	65401270	0.06838	2	1	1.139
156	106	1	52628674	105255274	0.03131	1	1	0.606
157	107	2	56501678	113001278	0.03131	2	1	0.935
158	108	2	59028183	118054283	0.06838	1	0	2.210
159	109	1	92198987	184395887	0.03131	1	1	2.467
160	110	2	70726591	141451091	0.06838	2	1	2.290
161	111	1	49254094	98506094	0.03131	1	1	1.014
162	112	1	94243207	188484307	0.06838	1	1	0.951
163	113	1	67470111	134938111	0.03131	2	0	4.824
164	114	2	98012614	196023114	0.06838	1	0	0.206
165	115	2	12597117	25192117	0.06838	2	1	0.305
166	116	1	27182520	54362920	0.03131	1	1	1.037
167	117	2	36378024	72753924	0.03131	2	1	5.268
168	118	1	64238570	128475070	0.06838	1	1	1.086
169	119	1	17447973	34893873	0.03131	1	1	1.779
170	120	2	7987877	15973677	0.06838	2	1	0.426
171	121	1	45203981	90405881	0.03131	1	1	1.007
172	122	1	43717586	87433086	0.06838	2	0	0.607
173	123	2	79568791	159135491	0.06838	2	1	0.068
174	124	2	88678199	177354299	0.03131	2	1	0.320
175	125	2	28547402	57092702	0.06838	2	1	0.377
176	126	2	80425906	160849706	0.03131	2	1	1.650
177	127	2	93613911	187225711	0.03131	2	1	0.565
178	128	2	42849614	85697114	0.06838	1	0	2.385
179	129	1	64080018	128157918	0.06838	1	1	0.970
180	130	2	91928523	183854923	0.03131	1	0	1.250
181	131	1	23776668	47551268	0.03131	2	0	2.558
182	132	2	74329973	148657873	0.06838	2	1	3.907
183	133	1	50204377	100406677	0.06838	1	1	1.718
184	134	1	19332383	38662683	0.03131	1	1	2.939
185	135	1	87127688	174253288	0.03131	2	0	1.135
186	136	1	44357792	88713492	0.06838	1	1	0.909
187	137	1	1564397	3126697	0.03131	2	0	5.980
188	138	2	64108301	128214501	0.06838	1	0	0.923
189	139	2	33338704	66675304	0.06838	1	0	1.326
190	140	2	46524408	93046708	0.03131	1	0	0.348
191	141	2	23762012	47521912	0.03131	2	1	1.031
192	142	2	7641716	15281316	0.06838	2	1	0.447
193	143	1	43510219	87018319	0.06838	1	1	0.788
194	144	1	79375324	158748524	0.03131	1	1	0.738
195	145	1	495872	989672	0.06838	2	0	5.320
196	146	1	28326077	56650077	0.03131	2	0	0.972
197	147	1	46849781	93697481	0.06838	1	1	0.388
198	148	1	21435185	42868285	0.03131	2	0	0.837
199	149	1	65278790	130555490	0.06838	1	1	0.286
200	150	2	22508793	45015493	0.03131	2	1	1.721
201	-1	1	28587499	57172899	0.06838	1	1	0.664
202	-1	2	99716203	199430303	0.03131	2	1	2.011
203	-1	1	15547008	31091908	0.03131	1	1	1.970
204	-1	2	26031013	52059913	0.06838	2	1	1.129
205	-1	1	52575118	105148118	0.06838	1	1	0.656
206	-1	1	32482821	64963521	0.03131	1	1	1.582
207	-1	1	4322826	8643526	0.06838	1	1	0.148
208	-1	2	33545329	67088529	0.03131	1	0	0.558
209	-1	1	2736974	5471874	0.06838	2	0	0.487
210	-1	1	65325978	130649878	0.03131	1	1	1.588
211	-1	2	38520882	77039682	0.03131	2	1	1.222
212	-1	2	74369387	148736687	0.06838	2	1	0.002
213	-1	2	88948990	177895890	0.06838	2	1	6.532
214	-1	1	56641200	113280300	0.03131	1	1	0.591
215	-1	1	29856003	59709903	0.06838	1	1	0.076
216	-1	1	51088707	102175307	0.03131	1	1	0.452
217	-1	2	10986110	21970110	0.03131	1	0	0.002
218	-1	2	25544313	51086513	0.06838	2	1	0.797
219	-1	2	20104117	40206117	0.03131	2	1	1.577
220	-1	2	91958722	183915322	0.06838	2	1	1.021
221	-1	1	7834926	15667726	0.06838	2	0	4.501
222	-1	2	71543834	143085534	0.03131	2	1	0.440
223	-1	1	30133078	60264078	0.03131	1	1	1.807
224	-1	2	24674383	49346683	0.06838	2	1	4.928
225	-1	2	31038291	62074491	0.06838	2	1	0.475
226	-1	1	92306395	184610695	0.03131	1	1	0.587
227	-1	2	65491699	130981299	0.03131	2	1	0.782
228	-1	1	57394603	114787103	0.06838	1	1	0.362
229	-1	1	7952806	15903506	0.06838	1	1	1.133
230	-1	2	35812710	71623310	0.03131	1	0	1.218
231	-1	2	71672815	143343515	0.03131	2	1	0.326
232	-1	2	18242518	36482918	0.06838	2	1	2.281
233	-1	2	60736224	121470324	0.06838	2	1	1.122
234	-1	1	87266828	174531528	0.03131	1	1	1.682
235	-1	1	69791733	139581333	0.03131	1	1	3.337
236	-1	2	17593580	35185080	0.06838	2	1	2.418
237	-1	2	73396286	146790486	0.06838	2	1	3.115
238	-1	2	98506792	197011492	0.03131	2	1	0.465
239	-1	1	59800596	119599096	0.03131	1	1	0.868
240	-1	1	60976400	121950700	0.06838	2	0	1.322
241	-1	1	7516404	15030704	0.03131	1	1	0.391
242	-1	1	60675608	121349108	0.06838	1	1	0.323
243	-1	1	7270011	14537911	0.06838	1	1	0.536
244	-1	2	75172015	150341915	0.03131	1	0	1.562
245	-1	2	45698619	91395119	0.06838	1	0	1.199
246	-1	2	80212124	160422124	0.03131	1	0	2.804
247	-1	2	74720330	149438530	0.06838	2	1	1.607
248	-1	2	49244034	98485934	0.03131	2	1	2.320
249	-1	2	95738381	191474681	0.06838	2	1	3.627
250	-1	2	72844188	145686288	0.03131	1	0	0.907
251	201	1	28587499	57172899	0.06838	1	1	0.764
252	202	2	99716203	199430303	0.03131	2	1	1.038
253	203	1	15547008	31091908	0.03131	1	1	1.770
254	204	2	26031013	52059913	0.06838	1	0	0.002
255	205	1	52575118	105148118	0.06838	1	1	0.885
256	206	1	32482821	64963521	0.03131	2	0	0.697
257	207	1	4322826	8643526	0.06838	1	1	0.210
258	208	2	33545329	67088529	0.03131	1	0	0.002
259	209	1	2736974	5471874	0.06838	2	0	0.864
260	210	1	65325978	130649878	0.03131	1	1	0.002
261	211	2	38520882	77039682	0.03131	2	1	0.118
262	212	2	74369387	148736687	0.06838	2	1	0.183
263	213	2	88948990	177895890	0.06838	2	1	0.208
264	214	1	56641200	113280300	0.03131	1	1	0.484
265	215	1	29856003	59709903	0.06838	2	0	1.539
266	216	1	51088707	102175307	0.03131	1	1	1.224
267	217	2	10986110	21970110	0.03131	2	1	1.521
268	218	2	25544313	51086513	0.06838	2	1	3.394
269	219	2	20104117	40206117	0.03131	2	1	1.238
270	220	2	91958722	183915322	0.06838	1	0	1.061
271	221	1	7834926	15667726	0.06838	1	1	0.497
272	222	2	71543834	143085534	0.03131	1	0	0.002
273	223	1	30133078	60264078	0.03131	1	1	3.556
274	224	2	24674383	49346683	0.06838	1	0	0.982
275	225	2	31038291	62074491	0.06838	2	1	0.723
276	226	1	92306395	184610695	0.03131	2	0	1.783
277	227	2	65491699	130981299	0.03131	1	0	0.779
278	228	1	57394603	114787103	0.06838	1	1	1.034
279	229	1	7952806	15903506	0.06838	2	0	0.866
280	230	2	35812710	71623310	0.03131	1	0	0.951
281	231	2	71672815	143343515	0.03131	2	1	0.695
282	232	2	18242518	36482918	0.06838	1	0	1.717
283	233	2	60736224	121470324	0.06838	2	1	1.015
284	234	1	87266828	174531528	0.03131	1	1	0.392
285	235	1	69791733	139581333	0.03131	1	1	0.795
286	236	2	17593580	35185080	0.06838	2	1	0.555
287	237	2	73396286	146790486	0.06838	1	0	0.385
288	238	2	98506792	197011492	0.03131	2	1	0.250
289	239	1	59800596	119599096	0.03131	2	0	3.842
290	240	1	60976400	121950700	0.06838	1	1	1.842
291	241	1	7516404	15030704	0.03131	2	0	0.512
292	242	1	60675608	121349108	0.06838	1	1	2.058
293	243	1	7270011	14537911	0.06838	1	1	0.651
294	244	2	75172015	150341915	0.03131	2	1	0.467
295	245	2	45698619	91395119	0.06838	1	0	0.869
296	246	2	80212124	160422124	0.03131	1	0	2.775
297	247	2	74720330	149438530	0.06838	2	1	0.896
298	248	2	49244034	98485934	0.03131	1	0	3.135
299	249	2	95738381	191474681	0.06838	2	1	1.214
300	250	2	72844188	145686288	0.03131	1	0	0.477
301	-1	2	64410689	128819289	0.03131	2	1	0.940
302	-1	2	63524793	127047493	0.06838	2	1	0.925
303	-1	1	70052597	140103097	0.06838	1	1	0.821
304	-1	1	65938401	131874701	0.03131	2	0	3.455
305	-1	2	25722807	51443507	0.06838	2	1	0.177
306	-1	1	57643611	115285111	0.03131	2	0	0.852
307	-1	2	57517715	115033315	0.06838	2	1	1.444
308	-1	1	16028819	32055519	0.03131	1	1	0.561
309	-1	1	86592823	173183523	0.06838	1	1	0.296
310	-1	2	30484026	60965926	0.03131	2	1	0.683
311	-1	1	13060730	26119330	0.06838	2	0	1.009
312	-1	1	27554934	55107734	0.03131	1	1	0.701
313	-1	1	11441438	22880738	0.03131	1	1	1.643
314	-1	1	89957984	179913884	0.06838	1	1	1.133
315	-1	2	17839188	35676288	0.03131	2	1	2.469
316	-1	2	79002694	158003294	0.06838	2	1	1.402
317	-1	1	33505298	67008498	0.06838	1	1	1.290
318	-1	2	77381803	154761503	0.03131	2	1	0.374
319	-1	2	29263706	58525306	0.06838	2	1	5.799
320	-1	2	23656115	47310115	0.03131	2	1	0.568
321	-1	2	94218219	188434319	0.06838	2	1	0.002
322	-1	2	8782222	17562322	0.03131	2	1	0.118
323	-1	2	33966425	67930725	0.06838	2	1	0.488
324	-1	1	96557929	193113729	0.03131	1	1	0.329
325	-1	1	43122832	86243532	0.03131	1	1	0.486
326	-1	1	5681536	11360936	0.06838	1	1	0.302
327	-1	2	49561539	99120939	0.06838	2	1	1.061
328	-1	2	69449785	138897485	0.03131	1	0	1.103
329	-1	2	93270289	186538489	0.06838	1	0	1.714
330	-1	1	78495194	156988294	0.03131	1	1	0.519
331	-1	2	45028197	90054297	0.03131	1	0	1.333
332	-1	1	92903302	185804502	0.06838	1	1	0.745
333	-1	2	82122306	164242506	0.03131	2	1	2.197
334	-1	1	16617811	33233511	0.06838	1	1	0.227
335	-1	2	53836115	107670115	0.06838	2	1	0.072
336	-1	2	75026218	150050318	0.03131	2	1	1.350
337	-1	2	24275122	48548122	0.06838	2	1	0.199
338	-1	2	58848126	117694126	0.03131	2	1	0.556
339	-1	1	28042929	56083729	0.03131	1	1	0.362
340	-1	1	78609133	157216133	0.06838	1	1	0.002
341	-1	1	93183936	186365736	0.06838	1	1	1.822
342	-1	2	89034741	178067341	0.03131	1	0	0.002
343	-1	2	3592985	7183885	0.06838	1	0	1.572
344	-1	2	75457390	150912690	0.03131	1	0	0.599
345	-1	2	49990793	99979493	0.06838	2	1	0.578
346	-1	2	21898497	43794897	0.03131	1	0	0.989
347	-1	1	35093201	70184301	0.03131	1	1	0.402
348	-1	2	89641305	179280505	0.06838	1	0	0.714
349	-1	2	74835309	149668509	0.06838	1	0	0.124
350	-1	1	1423812	2845512	0.03131	2	0	0.638
351	301	2	64410689	128819289	0.03131	2	1	0.665
352	302	2	63524793	127047493	0.06838	2	1	0.693
353	303	1	70052597	140103097	0.06838	2	0	0.893
354	304	1	65938401	131874701	0.03131	2	0	0.468
355	305	2	25722807	51443507	0.06838	2	1	0.905
356	306	1	57643611	115285111	0.03131	2	0	0.868
357	307	2	57517715	115033315	0.06838	2	1	1.009
358	308	1	16028819	32055519	0.03131	1	1	1.453
359	309	1	86592823	173183523	0.06838	1	1	1.164
360	310	2	30484026	60965926	0.03131	2	1	1.764
361	311	1	13060730	26119330	0.06838	1	1	1.358
362	312	1	27554934	55107734	0.03131	1	1	1.151
363	313	1	11441438	22880738	0.03131	1	1	1.732
364	314	1	89957984	179913884	0.06838	1	1	0.713
365	315	2	17839188	35676288	0.03131	2	1	4.420
366	316	2	79002694	158003294	0.06838	2	1	0.856
367	317	1	33505298	67008498	0.06838	1	1	0.931
368	318	2	77381803	154761503	0.03131	2	1	0.216
369	319	2	29263706	58525306	0.06838	2	1	0.492
370	320	2	23656115	47310115	0.03131	2	1	1.017
371	321	2	94218219	188434319	0.06838	2	1	0.097
372	322	2	8782222	17562322	0.03131	2	1	0.806
373	323	2	33966425	67930725	0.06838	2	1	0.136
374	324	1	96557929	193113729	0.03131	1	1	0.002
375	325	1	43122832	86243532	0.03131	1	1	0.361
376	326	1	5681536	11360936	0.06838	1	1	0.793
377	327	2	49561539	99120939	0.06838	2	1	0.224
378	328	2	69449785	138897485	0.03131	2	1	0.927
379	329	2	93270289	186538489	0.06838	2	1	1.048
380	330	1	78495194	156988294	0.03131	2	0	0.529
381	331	2	45028197	90054297	0.03131	2	1	0.609
382	332	1	92903302	185804502	0.06838	1	1	0.185
383	333	2	82122306	164242506	0.03131	2	1	2.543
384	334	1	16617811	33233511	0.06838	1	1	0.183
385	335	2	53836115	107670115	0.06838	2	1	1.532
386	336	2	75026218	150050318	0.03131	2	1	1.154
387	337	2	24275122	48548122	0.06838	2	1	6.222
388	338	2	58848126	117694126	0.03131	2	1	0.867
389	339	1	28042929	56083729	0.03131	1	1	1.030
390	340	1	78609133	157216133	0.06838	1	1	0.716
391	341	1	93183936	186365736	0.06838	1	1	1.871
392	342	2	89034741	178067341	0.03131	2	1	2.204
393	343	2	3592985	7183885	0.06838	1	0	1.133
394	344	2	75457390	150912690	0.03131	2	1	3.549
395	345	2	49990793	99979493	0.06838	2	1	0.201
396	346	2	21898497	43794897	0.03131	2	1	1.151
397	347	1	35093201	70184301	0.03131	1	1	0.709
398	348	2	89641305	179280505	0.06838	1	0	0.581
399	349	2	74835309	149668509	0.06838	2	1	0.596
400	350	1	1423812	2845512	0.03131	1	1	0.678
401	-1	1	70760900	141519700	0.03131	2	0	0.721
402	-1	2	47183403	94364703	0.06838	1	0	0.752
403	-1	1	36389607	72777107	0.03131	1	1	0.201
404	-1	2	70973611	141945111	0.06838	2	1	0.737
405	-1	1	58858115	117714115	0.03131	1	1	0.730
406	-1	2	45354318	90706518	0.06838	2	1	0.106
407	-1	2	70643622	141285122	0.03131	2	1	0.543
408	-1	2	38494325	76986525	0.06838	2	1	0.723
409	-1	1	25033029	50063929	0.06838	2	0	0.671
410	-1	2	6284633	12567133	0.03131	2	1	0.002
411	-1	2	20838136	41674136	0.03131	1	0	0.453
412	-1	2	80725240	161448340	0.06838	2	1	1.793
413	-1	1	73912045	147821945	0.03131	1	1	1.103
414	-1	1	99130649	198259149	0.06838	1	1	1.351
415	-1	2	48305994	96609894	0.06838	2	1	0.561
416	-1	2	18831998	37661898	0.03131	2	1	6.227
417	-1	2	55891008	111779908	0.03131	2	1	0.918
418	-1	2	62425912	124849712	0.06838	2	1	0.892
419	-1	1	66322416	132642716	0.03131	1	1	1.117
420	-1	1	92858720	185715320	0.06838	1	1	0.036
421	-1	2	10046623	20091123	0.06838	2	1	0.295
422	-1	1	53952627	107903127	0.03131	2	0	1.830
423	-1	2	51144532	102286932	0.03131	1	0	0.493
424	-1	1	15026635	30051135	0.06838	1	1	1.723
425	-1	2	1570340	3138540	0.03131	2	1	0.538
426	-1	2	69442644	138883144	0.06838	2	1	0.145
427	-1	1	97289947	194577747	0.03131	1	1	1.153
428	-1	1	26567192	53132292	0.06838	1	1	9.449
429	-1	1	86140005	172277905	0.06838	1	1	1.612
430	-1	1	61993310	123984510	0.03131	2	0	0.330
431	-1	1	8513313	17024513	0.03131	2	0	0.364
432	-1	1	59119117	118236117	0.06838	2	0	2.360
433	-1	1	9600322	19198522	0.06838	1	1	0.558
434	-1	1	80138926	160275726	0.03131	1	1	0.419
435	-1	2	36031429	72060729	0.06838	1	0	1.337
436	-1	2	83912034	167821934	0.03131	2	1	0.763
437	-1	1	74428138	148854138	0.03131	2	0	2.911
438	-1	1	79613944	159225744	0.06838	1	1	0.233
439	-1	2	16821747	33641347	0.06838	1	0	1.746
440	-1	2	6019693	12037293	0.03131	2	1	0.002
441	-1	2	20571996	41141896	0.03131	1	0	0.481
442	-1	2	83133900	166265700	0.06838	2	1	2.571
443	-1	1	54935906	109869706	0.06838	1	1	3.524
444	-1	2	21436412	42870712	0.03131	1	0	1.383
445	-1	2	73263317	146524517	0.03131	2	1	3.310
446	-1	1	18408323	36814523	0.06838	1	1	0.089
447	-1	1	40981126	81960126	0.06838	1	1	0.002
448	-1	2	55539130	111076130	0.03131	1	0	0.613
449	-1	1	31421133	62840133	0.06838	2	0	0.555
450	-1	2	643437	1284737	0.03131	2	1	0.599
451	401	1	70760900	141519700	0.03131	2	0	1.488
452	402	2	47183403	94364703	0.06838	1	0	0.658
453	403	1	36389607	72777107	0.03131	1	1	6.333
454	404	2	70973611	141945111	0.06838	2	1	0.002
455	405	1	58858115	117714115	0.03131	1	1	1.134
456	406	2	45354318	90706518	0.06838	1	0	0.704
457	407	2	70643622	141285122	0.03131	2	1	0.554
458	408	2	38494325	76986525	0.06838	2	1	3.118
459	409	1	25033029	50063929	0.06838	2	0	0.957
460	410	2	6284633	12567133	0.03131	1	0	0.262
461	411	2	20838136	41674136	0.03131	1	0	0.294
462	412	2	80725240	161448340	0.06838	1	0	0.725
463	413	1	73912045	147821945	0.03131	1	1	0.437
464	414	1	99130649	198259149	0.06838	1	1	0.690
465	415	2	48305994	96609894	0.06838	2	1	0.601
466	416	2	18831998	37661898	0.03131	2	1	1.053
467	417	2	55891008	111779908	0.03131	1	0	1.736
468	418	2	62425912	124849712	0.06838	1	0	4.440
469	419	1	66322416	132642716	0.03131	1	1	1.820
470	420	1	92858720	185715320	0.06838	2	0	1.641
471	421	2	10046623	20091123	0.06838	1	0	1.345
472	422	1	53952627	107903127	0.03131	2	0	0.544
473	423	2	51144532	102286932	0.03131	1	0	0.387
474	424	1	15026635	30051135	0.06838	2	0	0.196
475	425	2	1570340	3138540	0.03131	2	1	1.746
476	426	2	69442644	138883144	0.06838	1	0	0.320
477	427	1	97289947	194577747	0.03131	2	0	2.547
478	428	1	26567192	53132292	0.06838	1	1	0.602
479	429	1	86140005	172277905	0.06838	1	1	0.626
480	430	1	61993310	123984510	0.03131	1	1	4.707
481	431	1	8513313	17024513	0.03131	2	0	0.569
482	432	1	59119117	118236117	0.06838	1	1	2.263
483	433	1	9600322	19198522	0.06838	2	0	0.881
484	434	1	80138926	160275726	0.03131	2	0	1.243
485	435	2	36031429	72060729	0.06838	2	1	0.873
486	436	2	83912034	167821934	0.03131	1	0	0.562
487	437	1	74428138	148854138	0.03131	1	1	5.081
488	438	1	79613944	159225744	0.06838	1	1	0.808
489	439	2	16821747	33641347	0.06838	2	1	1.520
490	440	2	6019693	12037293	0.03131	1	0	3.290
491	441	2	20571996	41141896	0.03131	2	1	3.312
492	442	2	83133900	166265700	0.06838	1	0	3.025
493	443	1	54935906	109869706	0.06838	1	1	0.163
494	444	2	21436412	42870712	0.03131	1	0	0.435
495	445	2	73263317	146524517	0.03131	2	1	1.002
496	446	1	18408323	36814523	0.06838	1	1	1.515
497	447	1	40981126	81960126	0.06838	1	1	0.791
498	448	2	55539130	111076130	0.03131	1	0	2.538
499	449	1	31421133	62840133	0.06838	1	1	2.621
500	450	2	643437	1284737	0.03131	2	1	0.203
% finished 24-Feb-2015 13:44:13
