# Supplementary material for: Posterior Probability Matching and Human Perceptual Decision Making
Source: PLoS Comput Biol. 2015 Jun 16;11(6):e1004342. doi: 10.1371/journal.pcbi.1004342 (PMC4469678; doi:10.1371/journal.pcbi.1004342)
Supplement: S1 Data — This MATLAB code reproduces the results from Experiment 1 shown in Fig 3a and the results from Experiment 2 shown in Fig 3b. (ZIP) [file pcbi.1004342.s004.zip › ploscb2015/data/experiment2_subject14.txt]

% 02-Mar-2015 15:00:05
% trial matchtrial target_interval randseed randnseed signal_contrast response correct rt
1	-1	2	62976169	125950269	0.42688	2	1	0.260
2	-1	2	94018272	188034472	0.42688	2	1	0.002
3	-1	1	8610775	17219475	0.30491	1	1	0.002
4	-1	1	23160478	46318878	0.30491	1	1	0.193
5	-1	1	56386582	112771082	0.21780	1	1	0.056
6	-1	1	76281785	152561485	0.21780	1	1	0.030
7	-1	1	93521588	187041088	0.15557	1	1	0.002
8	-1	2	8093791	16185491	0.15557	2	1	0.002
9	-1	1	22663694	45325294	0.11112	2	0	0.002
10	-1	1	37244038	74486038	0.15557	1	1	5.768
11	-1	2	27589947	55177847	0.15557	2	1	1.568
12	-1	2	98136852	196271652	0.11112	2	1	0.419
13	-1	2	54030956	108059856	0.11112	2	1	0.055
14	-1	1	73922459	147842859	0.07937	1	1	0.174
15	-1	2	5834562	11667062	0.07937	1	0	0.502
16	-1	1	69696466	139390866	0.11112	1	1	0.856
17	-1	2	69593070	139184070	0.11112	2	1	0.199
18	-1	1	4139873	8277673	0.07937	2	0	0.028
19	-1	2	21381176	42760276	0.11112	2	1	0.231
20	-1	2	58606080	117210080	0.11112	2	1	0.447
21	-1	2	17181083	34360083	0.07937	1	0	0.282
22	-1	2	59749387	119496687	0.11112	2	1	0.702
23	-1	1	43614190	87226290	0.11112	1	1	0.351
24	-1	2	92833694	185665294	0.07937	2	1	0.021
25	-1	2	8762138	17522238	0.07937	2	1	0.349
26	-1	1	57954242	115906442	0.05669	1	1	0.002
27	-1	1	72518445	145034845	0.05669	1	1	1.105
28	-1	1	97737649	195473249	0.04050	2	0	0.250
29	-1	2	36280152	72558252	0.05669	2	1	0.059
30	-1	1	56190756	112379456	0.05669	1	1	0.596
31	-1	2	29407359	58812659	0.04050	1	0	0.071
32	-1	2	50663063	101324063	0.05669	2	1	0.368
33	-1	2	1238966	2475866	0.05669	2	1	2.466
34	-1	2	62359472	124716872	0.04050	1	0	0.465
35	-1	1	22204975	44407875	0.05669	2	0	0.027
36	-1	2	39484378	78966678	0.07937	1	0	0.388
37	-1	1	92720482	185438882	0.11112	1	1	0.096
38	-1	1	16603185	33204285	0.11112	1	1	1.055
39	-1	1	36467389	72932689	0.07937	1	1	0.400
40	-1	2	91054493	182106893	0.07937	2	1	0.611
41	-1	2	65562997	131123897	0.05669	2	1	0.002
42	-1	2	80147641	160293241	0.05669	1	0	0.144
43	-1	1	8038744	16075444	0.07937	1	1	0.207
44	-1	1	42628947	85255847	0.07937	2	0	0.091
45	-1	1	65178951	130355851	0.11112	2	0	1.388
46	-1	1	18380555	36759055	0.15557	1	1	0.435
47	-1	2	75627959	151253859	0.15557	1	0	0.090
48	-1	1	98165162	196328262	0.21780	1	1	0.431
49	-1	1	55355366	110708666	0.21780	1	1	0.369
50	-1	1	5968569	11935069	0.15557	1	1	0.160
51	-1	2	85649346	171296646	0.15557	2	1	2.072
52	-1	2	98016951	196031851	0.11112	2	1	0.349
53	-1	2	47198254	94394454	0.11112	2	1	0.278
54	-1	2	88447758	176893458	0.07937	2	1	0.241
55	-1	2	27020561	54039061	0.07937	2	1	0.002
56	-1	1	41571264	83140464	0.05669	1	1	0.403
57	-1	1	96165168	192328268	0.05669	1	1	0.234
58	-1	1	33384471	66766871	0.04050	1	1	0.362
59	-1	2	83933775	167865475	0.04050	2	1	0.354
60	-1	2	33170078	66338078	0.02893	2	1	0.002
61	-1	2	47723381	95444681	0.02893	1	0	0.760
62	-1	2	38290485	76578885	0.04050	2	1	1.184
63	-1	1	71476590	142951090	0.04050	2	0	0.657
64	-1	2	51384894	102767694	0.05669	2	1	1.773
65	-1	1	43200298	86398498	0.05669	1	1	0.940
66	-1	1	51077444	102152844	0.04050	1	1	0.910
67	-1	1	56295748	112589448	0.04050	1	1	1.201
68	-1	2	90821852	181641652	0.02893	2	1	0.230
69	-1	2	28044955	56087855	0.02893	2	1	0.809
70	-1	1	22580659	45159259	0.02066	1	1	0.891
71	-1	2	26472063	52942063	0.02066	1	0	0.464
72	-1	2	86357167	172712267	0.02893	2	1	0.002
73	-1	1	909270	1816470	0.02893	2	0	0.133
74	-1	2	28829073	57656073	0.04050	1	0	0.634
75	-1	1	6029877	12057677	0.05669	2	0	0.450
76	-1	2	64583381	129164681	0.07937	2	1	2.254
77	-1	1	4416386	8830686	0.07937	1	1	0.389
78	-1	2	57644890	115287690	0.05669	1	0	0.873
79	-1	2	58874694	117747294	0.07937	1	0	0.697
80	-1	2	42723997	85445897	0.11112	2	1	3.226
81	-1	2	79853045	159704045	0.11112	2	1	0.703
82	-1	1	63723349	127444649	0.07937	1	1	1.544
83	-1	2	32930953	65859853	0.07937	2	1	0.914
84	-1	2	38142257	76282457	0.05669	1	0	0.304
85	-1	2	82019761	164037461	0.07937	2	1	0.150
86	-1	2	11275764	22549464	0.07937	1	0	0.965
87	-1	1	21805968	43609868	0.11112	2	0	1.237
88	-1	1	58985473	117968873	0.15557	1	1	0.002
89	-1	2	73578576	147155076	0.15557	2	1	0.537
90	-1	2	41471579	82941079	0.11112	2	1	0.002
91	-1	2	56032783	112063483	0.11112	2	1	0.092
92	-1	1	78570886	157139686	0.07937	1	1	0.713
93	-1	1	63793190	127584290	0.07937	1	1	0.564
94	-1	2	34376293	68750493	0.05669	1	0	0.504
95	-1	1	98255897	196509697	0.07937	1	1	0.780
96	-1	1	90122501	180242901	0.07937	1	1	1.070
97	-1	2	11326746	22651446	0.05669	1	0	0.187
98	-1	1	44548949	89095849	0.07937	2	0	0.456
99	-1	2	4438353	8874653	0.11112	1	0	0.648
100	-1	2	82962957	165923857	0.15557	2	1	0.002
101	-1	2	22580796	45159496	0.13179	1	0	1.778
102	-1	2	4245501	8488901	0.06034	2	1	1.163
103	-1	1	34819946	69637846	0.06034	2	0	0.008
104	-1	1	49387049	98772049	0.13179	1	1	1.002
105	-1	2	63927654	127853254	0.13179	2	1	0.580
106	-1	2	35814357	71626657	0.06034	2	1	0.969
107	-1	1	46371961	92741861	0.06034	1	1	0.476
108	-1	2	7570465	15138865	0.13179	2	1	0.148
109	-1	2	36799368	73596668	0.13179	2	1	0.794
110	-1	1	30008072	60014072	0.06034	2	0	0.868
111	-1	1	31216476	62430876	0.13179	1	1	0.636
112	-1	1	8421880	16841680	0.06034	1	1	0.609
113	-1	1	82996284	165990484	0.13179	1	1	0.453
114	-1	1	42865787	85729487	0.06034	1	1	0.521
115	-1	2	9450891	18899691	0.13179	2	1	0.020
116	-1	2	25324294	50646494	0.06034	2	1	1.360
117	-1	2	75860999	151719899	0.06034	2	1	0.578
118	-1	2	47731802	95461502	0.13179	2	1	0.076
119	-1	1	68994347	137986647	0.06034	2	0	0.712
120	-1	1	54183351	108364651	0.13179	1	1	0.686
121	-1	1	36743054	73484054	0.13179	1	1	0.236
122	-1	2	73965358	147928658	0.06034	2	1	0.226
123	-1	2	11169761	22337461	0.13179	2	1	0.499
124	-1	1	75092865	150183665	0.06034	1	1	0.316
125	-1	2	20303668	40605268	0.06034	2	1	0.340
126	-1	1	68179272	136356472	0.13179	1	1	1.191
127	-1	1	1399476	2796876	0.06034	1	1	0.370
128	-1	2	51973380	103944680	0.13179	1	0	34.521
129	-1	1	18800358	37598658	0.06034	2	0	0.972
130	-1	2	30646762	61291462	0.13179	2	1	0.060
131	-1	1	50516566	101031066	0.06034	1	1	0.877
132	-1	2	53094770	106187470	0.13179	2	1	0.440
133	-1	2	11637973	23273873	0.13179	1	0	0.454
134	-1	1	71531377	143060677	0.06034	2	0	0.860
135	-1	2	71439181	142876281	0.13179	2	1	0.801
136	-1	1	65963985	131925885	0.06034	2	0	1.277
137	-1	1	8492489	16982889	0.13179	1	1	2.680
138	-1	1	90971595	181941095	0.06034	2	0	0.736
139	-1	2	78843099	157684099	0.06034	1	0	0.828
140	-1	2	76068603	152135103	0.13179	2	1	0.592
141	-1	2	49310247	98618447	0.06034	2	1	0.436
142	-1	2	6462051	12922051	0.13179	2	1	0.002
143	-1	1	21065054	42128054	0.13179	1	1	0.595
144	-1	1	94278858	188555658	0.06034	1	1	0.384
145	-1	1	46174361	92346661	0.13179	1	1	0.092
146	-1	2	70073765	140145465	0.06034	1	0	0.002
147	-1	1	84628268	169254468	0.06034	2	0	0.002
148	-1	2	99218471	198434871	0.13179	2	1	0.744
149	-1	2	88426475	176850875	0.13179	2	1	0.002
150	-1	1	2994878	5987678	0.06034	1	1	0.594
151	101	2	22580796	45159496	0.13179	2	1	0.425
152	102	2	4245501	8488901	0.06034	2	1	0.002
153	103	1	34819946	69637846	0.06034	1	1	0.248
154	104	1	49387049	98772049	0.13179	1	1	0.204
155	105	2	63927654	127853254	0.13179	2	1	0.504
156	106	2	35814357	71626657	0.06034	2	1	0.353
157	107	1	46371961	92741861	0.06034	1	1	0.012
158	108	2	7570465	15138865	0.13179	2	1	0.002
159	109	2	36799368	73596668	0.13179	2	1	0.002
160	110	1	30008072	60014072	0.06034	2	0	0.629
161	111	1	31216476	62430876	0.13179	1	1	0.358
162	112	1	8421880	16841680	0.06034	1	1	0.295
163	113	1	82996284	165990484	0.13179	2	0	0.198
164	114	1	42865787	85729487	0.06034	1	1	0.432
165	115	2	9450891	18899691	0.13179	2	1	0.010
166	116	2	25324294	50646494	0.06034	2	1	0.442
167	117	2	75860999	151719899	0.06034	2	1	0.242
168	118	2	47731802	95461502	0.13179	2	1	0.501
169	119	1	68994347	137986647	0.06034	1	1	0.521
170	120	1	54183351	108364651	0.13179	1	1	0.747
171	121	1	36743054	73484054	0.13179	2	0	0.443
172	122	2	73965358	147928658	0.06034	2	1	0.077
173	123	2	11169761	22337461	0.13179	1	0	0.407
174	124	1	75092865	150183665	0.06034	1	1	0.124
175	125	2	20303668	40605268	0.06034	2	1	0.382
176	126	1	68179272	136356472	0.13179	1	1	0.687
177	127	1	1399476	2796876	0.06034	1	1	0.474
178	128	2	51973380	103944680	0.13179	2	1	0.472
179	129	1	18800358	37598658	0.06034	2	0	0.574
180	130	2	30646762	61291462	0.13179	1	0	0.352
181	131	1	50516566	101031066	0.06034	1	1	0.383
182	132	2	53094770	106187470	0.13179	1	0	0.002
183	133	2	11637973	23273873	0.13179	2	1	0.299
184	134	1	71531377	143060677	0.06034	1	1	0.339
185	135	2	71439181	142876281	0.13179	2	1	0.953
186	136	1	65963985	131925885	0.06034	2	0	0.497
187	137	1	8492489	16982889	0.13179	1	1	0.002
188	138	1	90971595	181941095	0.06034	2	0	0.226
189	139	2	78843099	157684099	0.06034	1	0	1.478
190	140	2	76068603	152135103	0.13179	2	1	1.544
191	141	2	49310247	98618447	0.06034	2	1	0.486
192	142	2	6462051	12922051	0.13179	2	1	0.113
193	143	1	21065054	42128054	0.13179	2	0	0.528
194	144	1	94278858	188555658	0.06034	1	1	0.282
195	145	1	46174361	92346661	0.13179	1	1	0.030
196	146	2	70073765	140145465	0.06034	2	1	0.627
197	147	1	84628268	169254468	0.06034	1	1	0.218
198	148	2	99218471	198434871	0.13179	2	1	2.383
199	149	2	88426475	176850875	0.13179	2	1	0.115
200	150	1	2994878	5987678	0.06034	1	1	0.599
201	-1	1	68660856	137319656	0.13179	1	1	0.360
202	-1	2	9085059	18168059	0.06034	2	1	0.010
203	-1	1	23661362	47320662	0.13179	1	1	0.657
204	-1	1	3550366	7098666	0.06034	1	1	0.019
205	-1	2	19444869	38887669	0.13179	2	1	0.078
206	-1	1	40655972	81309872	0.06034	2	0	0.206
207	-1	1	75231676	150461276	0.06034	1	1	0.002
208	-1	2	89812279	179622479	0.13179	2	1	0.881
209	-1	2	92342783	184683483	0.13179	2	1	0.002
210	-1	2	6924286	13846486	0.06034	2	1	0.002
211	-1	2	21489489	42976889	0.13179	1	0	0.904
212	-1	2	26707793	53413493	0.06034	2	1	0.474
213	-1	2	87926297	175850497	0.06034	2	1	2.038
214	-1	2	6417202	12832302	0.13179	2	1	0.049
215	-1	1	24972005	49941905	0.13179	1	1	0.282
216	-1	1	67557609	135113109	0.06034	2	0	0.469
217	-1	2	28757453	57512853	0.13179	1	0	0.705
218	-1	2	13994257	27986457	0.06034	1	0	0.891
219	-1	2	17845561	35689061	0.06034	2	1	0.610
220	-1	1	92380165	184758265	0.13179	1	1	0.002
221	-1	1	6968768	13935468	0.06034	1	1	0.002
222	-1	2	21544771	43087471	0.13179	2	1	0.002
223	-1	1	36094674	72187274	0.13179	1	1	0.002
224	-1	1	50684978	101367878	0.06034	1	1	0.294
225	-1	2	94555381	189108681	0.13179	2	1	0.252
226	-1	2	34475884	68949684	0.06034	2	1	0.002
227	-1	1	49020987	98039887	0.06034	1	1	0.391
228	-1	1	2268291	4534491	0.13179	1	1	0.435
229	-1	2	59473595	118945095	0.06034	2	1	0.181
230	-1	2	91361498	182720898	0.13179	2	1	0.171
231	-1	2	23275601	46549101	0.06034	1	0	0.002
232	-1	1	37839004	75675904	0.13179	2	0	0.299
233	-1	2	81739908	163477708	0.13179	2	1	0.327
234	-1	1	28314611	56627111	0.06034	2	0	0.403
235	-1	2	82843356	165684656	0.13179	1	0	0.346
236	-1	1	32081059	64160059	0.06034	1	1	0.173
237	-1	2	63964963	127927863	0.13179	2	1	0.196
238	-1	2	97200466	194398866	0.06034	1	0	0.431
239	-1	1	54429570	108857070	0.06034	1	1	0.002
240	-1	2	69006673	138011273	0.13179	2	1	0.002
241	-1	2	83575576	167149076	0.13179	1	0	0.412
242	-1	2	39439879	78877679	0.06034	2	1	0.485
243	-1	1	2010283	4018483	0.06034	2	0	1.733
244	-1	1	89878088	179754088	0.13179	1	1	0.274
245	-1	1	31063691	62125291	0.06034	1	1	0.598
246	-1	2	4277895	8553695	0.13179	1	0	0.847
247	-1	2	2863599	5725099	0.06034	2	1	0.462
248	-1	2	62729403	125456703	0.13179	2	1	0.003
249	-1	1	77299106	154596106	0.06034	2	0	0.098
250	-1	1	1212009	2421909	0.13179	1	1	0.002
251	201	1	68660856	137319656	0.13179	2	0	0.004
252	202	2	9085059	18168059	0.06034	2	1	0.475
253	203	1	23661362	47320662	0.13179	1	1	0.419
254	204	1	3550366	7098666	0.06034	2	0	0.212
255	205	2	19444869	38887669	0.13179	2	1	0.454
256	206	1	40655972	81309872	0.06034	1	1	0.725
257	207	1	75231676	150461276	0.06034	2	0	0.156
258	208	2	89812279	179622479	0.13179	2	1	0.755
259	209	2	92342783	184683483	0.13179	2	1	0.070
260	210	2	6924286	13846486	0.06034	1	0	0.002
261	211	2	21489489	42976889	0.13179	2	1	1.825
262	212	2	26707793	53413493	0.06034	2	1	0.284
263	213	2	87926297	175850497	0.06034	2	1	0.572
264	214	2	6417202	12832302	0.13179	2	1	0.163
265	215	1	24972005	49941905	0.13179	1	1	0.143
266	216	1	67557609	135113109	0.06034	1	1	0.171
267	217	2	28757453	57512853	0.13179	2	1	0.532
268	218	2	13994257	27986457	0.06034	2	1	0.069
269	219	2	17845561	35689061	0.06034	1	0	0.863
270	220	1	92380165	184758265	0.13179	2	0	0.094
271	221	1	6968768	13935468	0.06034	1	1	0.837
272	222	2	21544771	43087471	0.13179	1	0	0.002
273	223	1	36094674	72187274	0.13179	1	1	0.002
274	224	1	50684978	101367878	0.06034	1	1	0.519
275	225	2	94555381	189108681	0.13179	2	1	0.261
276	226	2	34475884	68949684	0.06034	2	1	0.497
277	227	1	49020987	98039887	0.06034	1	1	0.323
278	228	1	2268291	4534491	0.13179	1	1	0.257
279	229	2	59473595	118945095	0.06034	2	1	0.313
280	230	2	91361498	182720898	0.13179	2	1	0.584
281	231	2	23275601	46549101	0.06034	2	1	0.274
282	232	1	37839004	75675904	0.13179	2	0	0.135
283	233	2	81739908	163477708	0.13179	1	0	0.108
284	234	1	28314611	56627111	0.06034	1	1	0.130
285	235	2	82843356	165684656	0.13179	2	1	0.250
286	236	1	32081059	64160059	0.06034	2	0	0.285
287	237	2	63964963	127927863	0.13179	2	1	0.002
288	238	2	97200466	194398866	0.06034	1	0	0.847
289	239	1	54429570	108857070	0.06034	1	1	0.158
290	240	2	69006673	138011273	0.13179	2	1	0.433
291	241	2	83575576	167149076	0.13179	2	1	0.056
292	242	2	39439879	78877679	0.06034	2	1	0.322
293	243	1	2010283	4018483	0.06034	1	1	0.322
294	244	1	89878088	179754088	0.13179	1	1	0.197
295	245	1	31063691	62125291	0.06034	1	1	0.354
296	246	2	4277895	8553695	0.13179	2	1	0.212
297	247	2	2863599	5725099	0.06034	2	1	0.252
298	248	2	62729403	125456703	0.13179	2	1	0.376
299	249	1	77299106	154596106	0.06034	1	1	0.378
300	250	1	1212009	2421909	0.13179	1	1	0.380
301	-1	1	60631916	121261716	0.06034	1	1	0.395
302	-1	1	5085660	10169260	0.13179	1	1	0.003
303	-1	1	19633863	39265663	0.06034	1	1	0.605
304	-1	1	94182167	188362267	0.13179	1	1	0.539
305	-1	1	62076871	124151671	0.06034	2	0	0.002
306	-1	2	76632874	153263674	0.13179	2	1	0.002
307	-1	2	91208377	182414677	0.06034	2	1	0.052
308	-1	1	11090180	22178280	0.13179	1	1	0.476
309	-1	2	72306884	144611684	0.06034	2	1	0.002
310	-1	1	86890187	173778287	0.13179	1	1	0.244
311	-1	2	25451490	50900890	0.06034	2	1	0.154
312	-1	2	54680894	109359694	0.13179	2	1	0.428
313	-1	1	11899197	23796297	0.13179	2	0	27.707
314	-1	2	96302069	192602069	0.06034	1	0	0.429
315	-1	1	53475473	106948873	0.13179	1	1	0.256
316	-1	2	93417676	186833276	0.06034	2	1	0.379
317	-1	2	45278379	90554679	0.13179	2	1	0.087
318	-1	2	67835083	135668083	0.06034	2	1	0.565
319	-1	2	38414086	76826086	0.13179	2	1	0.002
320	-1	2	52974890	105947690	0.06034	1	0	0.002
321	-1	2	67518093	135034093	0.13179	2	1	0.534
322	-1	1	35426596	70851096	0.06034	2	0	0.829
323	-1	1	32630100	65258100	0.06034	2	0	0.286
324	-1	2	75203504	150404904	0.13179	1	0	0.002
325	-1	1	89762007	179521907	0.13179	1	1	0.411
326	-1	2	44300710	88599310	0.06034	2	1	0.408
327	-1	1	98881314	197760514	0.13179	1	1	1.240
328	-1	1	37440818	74879518	0.06034	1	1	1.557
329	-1	1	6587964	13173864	0.13179	1	1	0.365
330	-1	2	57150868	114299668	0.06034	2	1	0.099
331	-1	2	81051671	162101271	0.06034	2	1	0.921
332	-1	1	87583975	175165875	0.13179	2	0	0.175
333	-1	1	19508178	39014278	0.13179	1	1	0.176
334	-1	1	51396382	102790682	0.06034	1	1	0.244
335	-1	2	89939385	179876685	0.13179	2	1	0.300
336	-1	2	33839388	67676688	0.06034	2	1	0.337
337	-1	1	81720392	163438692	0.06034	1	1	0.820
338	-1	2	77605796	155209496	0.13179	2	1	0.507
339	-1	1	42820799	85639499	0.06034	2	0	0.307
340	-1	1	88082803	176163503	0.13179	1	1	0.648
341	-1	2	66577007	133151907	0.13179	1	0	0.507
342	-1	2	31799610	63597110	0.06034	2	1	1.151
343	-1	1	61035315	122068515	0.13179	2	0	0.336
344	-1	2	8906418	17810718	0.06034	1	0	0.808
345	-1	2	3447963	6893863	0.06034	1	0	0.417
346	-1	1	59337667	118673267	0.13179	2	0	0.167
347	-1	2	89916170	179830270	0.06034	1	0	1.146
348	-1	1	19120174	38238274	0.13179	1	1	0.230
349	-1	2	56342478	112682878	0.13179	2	1	0.198
350	-1	1	90896681	181791281	0.06034	1	1	0.578
351	301	1	60631916	121261716	0.06034	1	1	0.517
352	302	1	5085660	10169260	0.13179	1	1	0.511
353	303	1	19633863	39265663	0.06034	1	1	0.911
354	304	1	94182167	188362267	0.13179	1	1	0.414
355	305	1	62076871	124151671	0.06034	2	0	0.184
356	306	2	76632874	153263674	0.13179	2	1	0.129
357	307	2	91208377	182414677	0.06034	2	1	0.498
358	308	1	11090180	22178280	0.13179	1	1	0.425
359	309	2	72306884	144611684	0.06034	2	1	0.002
360	310	1	86890187	173778287	0.13179	1	1	0.379
361	311	2	25451490	50900890	0.06034	1	0	0.696
362	312	2	54680894	109359694	0.13179	2	1	0.538
363	313	1	11899197	23796297	0.13179	1	1	0.504
364	314	2	96302069	192602069	0.06034	2	1	0.127
365	315	1	53475473	106948873	0.13179	1	1	0.483
366	316	2	93417676	186833276	0.06034	2	1	0.437
367	317	2	45278379	90554679	0.13179	2	1	0.397
368	318	2	67835083	135668083	0.06034	2	1	0.949
369	319	2	38414086	76826086	0.13179	1	0	0.637
370	320	2	52974890	105947690	0.06034	2	1	0.859
371	321	2	67518093	135034093	0.13179	2	1	0.337
372	322	1	35426596	70851096	0.06034	1	1	0.458
373	323	1	32630100	65258100	0.06034	2	0	0.920
374	324	2	75203504	150404904	0.13179	2	1	0.310
375	325	1	89762007	179521907	0.13179	1	1	0.841
376	326	2	44300710	88599310	0.06034	2	1	0.681
377	327	1	98881314	197760514	0.13179	1	1	0.781
378	328	1	37440818	74879518	0.06034	1	1	1.418
379	329	1	6587964	13173864	0.13179	1	1	0.248
380	330	2	57150868	114299668	0.06034	2	1	0.450
381	331	2	81051671	162101271	0.06034	2	1	0.644
382	332	1	87583975	175165875	0.13179	1	1	0.459
383	333	1	19508178	39014278	0.13179	1	1	0.348
384	334	1	51396382	102790682	0.06034	2	0	0.154
385	335	2	89939385	179876685	0.13179	2	1	0.002
386	336	2	33839388	67676688	0.06034	2	1	0.499
387	337	1	81720392	163438692	0.06034	1	1	0.002
388	338	2	77605796	155209496	0.13179	2	1	0.072
389	339	1	42820799	85639499	0.06034	2	0	0.088
390	340	1	88082803	176163503	0.13179	1	1	0.159
391	341	2	66577007	133151907	0.13179	1	0	0.454
392	342	2	31799610	63597110	0.06034	2	1	0.410
393	343	1	61035315	122068515	0.13179	1	1	0.027
394	344	2	8906418	17810718	0.06034	2	1	0.420
395	345	2	3447963	6893863	0.06034	1	0	0.608
396	346	1	59337667	118673267	0.13179	1	1	1.091
397	347	2	89916170	179830270	0.06034	2	1	0.343
398	348	1	19120174	38238274	0.13179	1	1	0.485
399	349	2	56342478	112682878	0.13179	2	1	0.324
400	350	1	90896681	181791281	0.06034	1	1	0.336
401	-1	2	21612468	43222868	0.13179	2	1	0.551
402	-1	2	80682972	161363872	0.06034	2	1	0.498
403	-1	2	44578275	89154475	0.06034	2	1	0.031
404	-1	1	61786779	123571479	0.13179	1	1	0.200
405	-1	2	96370882	192739682	0.13179	2	1	0.410
406	-1	1	50885486	101768886	0.06034	1	1	0.431
407	-1	2	8162289	16322489	0.13179	2	1	0.448
408	-1	2	66710193	133418293	0.06034	2	1	0.068
409	-1	2	87933096	175864096	0.06034	2	1	0.199
410	-1	1	22522999	45043899	0.13179	1	1	0.542
411	-1	1	90402003	180801903	0.13179	1	1	0.610
412	-1	2	64950307	129898507	0.06034	1	0	0.004
413	-1	1	79513510	159024910	0.06034	1	1	0.008
414	-1	1	94086313	188170513	0.13179	1	1	0.036
415	-1	1	11290416	22578716	0.06034	1	1	0.273
416	-1	1	52526020	105049920	0.13179	1	1	0.078
417	-1	2	73742023	147481923	0.13179	2	1	0.027
418	-1	1	91001926	182001726	0.06034	1	1	0.049
419	-1	1	9537370	19072670	0.06034	1	1	0.790
420	-1	1	2783674	5565274	0.13179	2	0	0.077
421	-1	2	24024077	48046077	0.13179	1	0	0.487
422	-1	1	86600181	173198281	0.06034	1	1	0.002
423	-1	2	1136984	2271884	0.06034	2	1	0.285
424	-1	1	43723387	87444687	0.13179	1	1	0.002
425	-1	2	58280691	116559291	0.06034	2	1	0.566
426	-1	2	28838094	57674094	0.13179	2	1	0.045
427	-1	1	47392997	94783897	0.06034	2	0	0.002
428	-1	1	61976101	123950101	0.13179	1	1	0.002
429	-1	2	76526504	153050904	0.06034	2	1	0.546
430	-1	2	45758307	91514507	0.13179	2	1	0.007
431	-1	2	60325811	120649511	0.13179	1	0	0.102
432	-1	1	84210914	168419714	0.06034	1	1	1.947
433	-1	2	93378819	186755519	0.13179	1	0	0.321
434	-1	2	39945722	79889322	0.06034	2	1	0.094
435	-1	1	63853026	127703926	0.06034	1	1	0.007
436	-1	1	78444170	156886270	0.13179	1	1	0.224
437	-1	1	14316373	28630673	0.13179	2	0	0.836
438	-1	2	11482177	22962277	0.06034	1	0	0.173
439	-1	2	43437780	86873480	0.06034	1	0	1.074
440	-1	1	64633585	129265085	0.13179	1	1	0.002
441	-1	1	79202488	158402888	0.06034	1	1	0.420
442	-1	2	35066391	70130691	0.13179	2	1	7.775
443	-1	2	26744802	53487502	0.13179	2	1	3.160
444	-1	2	57228609	114455109	0.06034	2	1	0.691
445	-1	2	41070712	82139312	0.06034	2	1	0.227
446	-1	2	78335716	156669316	0.13179	2	1	0.432
447	-1	1	35543819	71085519	0.06034	1	1	0.428
448	-1	2	92768423	185534723	0.13179	2	1	0.062
449	-1	2	12671626	25341126	0.06034	2	1	0.362
450	-1	2	63218171	126434271	0.13179	2	1	0.637
451	401	2	21612468	43222868	0.13179	2	1	0.144
452	402	2	80682972	161363872	0.06034	2	1	0.002
453	403	2	44578275	89154475	0.06034	2	1	0.002
454	404	1	61786779	123571479	0.13179	1	1	0.002
455	405	2	96370882	192739682	0.13179	2	1	0.002
456	406	1	50885486	101768886	0.06034	1	1	0.588
457	407	2	8162289	16322489	0.13179	2	1	0.398
458	408	2	66710193	133418293	0.06034	2	1	0.476
459	409	2	87933096	175864096	0.06034	2	1	0.217
460	410	1	22522999	45043899	0.13179	1	1	0.233
461	411	1	90402003	180801903	0.13179	1	1	0.002
462	412	2	64950307	129898507	0.06034	2	1	0.881
463	413	1	79513510	159024910	0.06034	1	1	0.017
464	414	1	94086313	188170513	0.13179	2	0	0.256
465	415	1	11290416	22578716	0.06034	1	1	0.002
466	416	1	52526020	105049920	0.13179	1	1	0.002
467	417	2	73742023	147481923	0.13179	1	0	0.002
468	418	1	91001926	182001726	0.06034	2	0	0.292
469	419	1	9537370	19072670	0.06034	1	1	0.723
470	420	1	2783674	5565274	0.13179	1	1	0.002
471	421	2	24024077	48046077	0.13179	2	1	0.406
472	422	1	86600181	173198281	0.06034	1	1	0.248
473	423	2	1136984	2271884	0.06034	1	0	0.744
474	424	1	43723387	87444687	0.13179	1	1	0.385
475	425	2	58280691	116559291	0.06034	2	1	0.565
476	426	2	28838094	57674094	0.13179	1	0	1.778
477	427	1	47392997	94783897	0.06034	2	0	0.470
478	428	1	61976101	123950101	0.13179	1	1	0.437
479	429	2	76526504	153050904	0.06034	1	0	0.982
480	430	2	45758307	91514507	0.13179	2	1	0.170
481	431	2	60325811	120649511	0.13179	2	1	0.162
482	432	1	84210914	168419714	0.06034	1	1	304.686
483	433	2	93378819	186755519	0.13179	1	0	12.806
484	434	2	39945722	79889322	0.06034	2	1	0.059
485	435	1	63853026	127703926	0.06034	1	1	0.864
486	436	1	78444170	156886270	0.13179	1	1	0.251
487	437	1	14316373	28630673	0.13179	1	1	0.002
488	438	2	11482177	22962277	0.06034	2	1	0.504
489	439	2	43437780	86873480	0.06034	2	1	0.285
490	440	1	64633585	129265085	0.13179	1	1	0.002
491	441	1	79202488	158402888	0.06034	1	1	0.002
492	442	2	35066391	70130691	0.13179	2	1	0.684
493	443	2	26744802	53487502	0.13179	2	1	0.233
494	444	2	57228609	114455109	0.06034	2	1	0.157
495	445	2	41070712	82139312	0.06034	1	0	0.037
496	446	2	78335716	156669316	0.13179	2	1	0.420
497	447	1	35543819	71085519	0.06034	1	1	0.462
498	448	2	92768423	185534723	0.13179	2	1	0.463
499	449	2	12671626	25341126	0.06034	2	1	0.329
500	450	2	63218171	126434271	0.13179	2	1	0.397
% finished 02-Mar-2015 15:43:49
