# Supplementary material for: Posterior Probability Matching and Human Perceptual Decision Making
Source: PLoS Comput Biol. 2015 Jun 16;11(6):e1004342. doi: 10.1371/journal.pcbi.1004342 (PMC4469678; doi:10.1371/journal.pcbi.1004342)
Supplement: S1 Data — This MATLAB code reproduces the results from Experiment 1 shown in Fig 3a and the results from Experiment 2 shown in Fig 3b. (ZIP) [file pcbi.1004342.s004.zip › ploscb2015/data/experiment2_subject15.txt]

% 18-Feb-2015 11:18:23
% trial matchtrial target_interval randseed randnseed signal_contrast response correct rt
1	-1	2	10538798	21075498	0.42688	2	1	6.631
2	-1	1	78590208	157178308	0.42688	1	1	0.215
3	-1	1	15693811	31385511	0.30491	1	1	0.002
4	-1	1	30284214	60566314	0.30491	1	1	0.079
5	-1	1	52868518	105734918	0.21780	1	1	0.105
6	-1	2	78081521	156160921	0.21780	2	1	0.374
7	-1	2	29986665	59971265	0.15557	2	1	0.140
8	-1	1	57887369	115772669	0.15557	1	1	0.033
9	-1	2	75107372	150212672	0.11112	1	0	0.203
10	-1	1	9700675	19399275	0.15557	1	1	0.002
11	-1	1	24261478	48520878	0.15557	1	1	0.506
12	-1	1	89478582	178955082	0.11112	1	1	0.174
13	-1	2	21360285	42718485	0.11112	1	0	0.128
14	-1	2	47942188	95882288	0.15557	2	1	0.114
15	-1	2	73179192	146356292	0.15557	2	1	0.530
16	-1	1	39717795	79433495	0.11112	1	1	0.002
17	-1	2	54284499	108566899	0.11112	2	1	0.390
18	-1	2	7501502	15000902	0.07937	1	0	0.301
19	-1	2	51403406	102804706	0.11112	2	1	0.306
20	-1	2	96628109	193254109	0.11112	2	1	0.106
21	-1	2	21861712	43721312	0.07937	1	0	0.497
22	-1	2	85742716	171483316	0.11112	2	1	0.233
23	-1	2	22981819	45961519	0.11112	2	1	0.191
24	-1	2	56203523	112404923	0.07937	2	1	0.989
25	-1	2	69437368	138872668	0.07937	2	1	1.436
26	-1	1	26612872	53223672	0.05669	1	1	0.307
27	-1	2	71811276	143620476	0.05669	2	1	0.928
28	-1	1	78362780	156723480	0.04050	1	1	0.362
29	-1	1	28932683	57863283	0.04050	1	1	0.185
30	-1	2	62152087	124302087	0.02893	2	1	0.420
31	-1	1	18017990	36033890	0.02893	2	0	1.654
32	-1	2	97912095	195822095	0.04050	2	1	0.500
33	-1	2	61804899	123607699	0.04050	1	0	1.081
34	-1	2	84331403	168660703	0.05669	2	1	0.264
35	-1	1	24176406	48350706	0.05669	1	1	0.792
36	-1	1	17413910	34825710	0.04050	1	1	1.719
37	-1	2	3952615	7903115	0.04050	2	1	0.344
38	-1	2	51822319	103642519	0.02893	2	1	0.161
39	-1	2	82393922	164785722	0.02893	1	0	0.558
40	-1	2	51610226	103218326	0.04050	2	1	3.053
41	-1	2	71412973	142823873	0.04050	1	0	0.916
42	-1	1	76637477	153272877	0.05669	1	1	0.622
43	-1	2	52515481	105028881	0.05669	1	0	1.094
44	-1	1	76392285	152782485	0.07937	1	1	0.174
45	-1	1	8284088	16566088	0.07937	1	1	0.117
46	-1	2	33505491	67008891	0.05669	2	1	0.162
47	-1	1	64065195	128128295	0.05669	1	1	1.751
48	-1	2	53268400	106534700	0.04050	1	0	0.133
49	-1	1	81143103	162284103	0.05669	1	1	0.927
50	-1	2	87728807	175455507	0.05669	2	1	0.742
51	-1	1	66215688	132429288	0.04050	1	1	0.334
52	-1	1	3688891	7375691	0.04050	1	1	1.000
53	-1	2	18244095	36486095	0.02893	1	0	0.602
54	-1	1	92799699	185597299	0.04050	1	1	1.852
55	-1	1	92622404	185242704	0.04050	2	0	0.350
56	-1	1	41845807	83689507	0.05669	1	1	0.661
57	-1	1	21712311	43422511	0.05669	1	1	2.769
58	-1	1	12243817	24485517	0.04050	1	1	0.284
59	-1	2	54754321	109506521	0.04050	2	1	0.246
60	-1	2	93340224	186678324	0.02893	2	1	1.517
61	-1	1	59858870	119715670	0.02893	2	0	1.522
62	-1	1	26405074	52808074	0.04050	1	1	0.321
63	-1	1	72951678	145901278	0.04050	1	1	3.651
64	-1	2	52725485	105448885	0.02893	1	0	0.511
65	-1	2	17965488	35928888	0.04050	2	1	0.165
66	-1	2	48500991	96999891	0.04050	1	0	1.946
67	-1	2	57701297	115400497	0.05669	1	0	1.637
68	-1	1	34832201	69662301	0.07937	1	1	0.183
69	-1	2	66762105	133522105	0.07937	1	0	2.771
70	-1	1	58580111	117158111	0.11112	2	0	1.387
71	-1	1	11785415	23568715	0.15557	1	1	0.153
72	-1	1	41018618	82035118	0.15557	1	1	1.223
73	-1	1	76871523	153740923	0.11112	1	1	0.422
74	-1	2	32770526	65538926	0.11112	2	1	0.395
75	-1	2	86003071	172004071	0.07937	1	0	3.186
76	-1	1	19135377	38268677	0.11112	1	1	0.174
77	-1	2	51020881	102039681	0.11112	2	1	0.274
78	-1	2	92253884	184505684	0.07937	2	1	0.371
79	-1	1	44142887	88283687	0.07937	1	1	0.399
80	-1	2	98706791	197411491	0.05669	1	0	0.296
81	-1	1	42621894	85241694	0.07937	2	0	0.254
82	-1	2	82496498	164990898	0.11112	2	1	0.443
83	-1	2	41039301	82076501	0.11112	2	1	0.604
84	-1	1	15600705	31199305	0.07937	1	1	1.101
85	-1	1	39448809	78895509	0.07937	1	1	1.285
86	-1	1	81981614	163961114	0.05669	1	1	0.379
87	-1	1	33875417	67748717	0.05669	1	1	0.179
88	-1	1	65780221	131558321	0.04050	1	1	0.844
89	-1	2	64332025	128661925	0.04050	2	1	0.257
90	-1	1	4212128	8422128	0.02893	1	1	1.616
91	-1	2	80068574	160135074	0.02893	2	1	0.403
92	-1	1	34617577	69233077	0.02066	2	0	0.243
93	-1	1	73196681	146391281	0.02893	2	0	0.379
94	-1	2	25097984	50193884	0.04050	2	1	0.978
95	-1	1	36943988	73885888	0.04050	1	1	0.122
96	-1	1	63508292	127014492	0.02893	1	1	0.715
97	-1	2	48696595	97391095	0.02893	1	0	0.127
98	-1	2	75300899	150599699	0.04050	2	1	0.213
99	-1	2	11202302	22402502	0.04050	2	1	3.987
100	-1	1	24311309	48620509	0.02893	1	1	1.222
101	-1	1	18532490	37062890	0.07778	1	1	0.360
102	-1	2	86150194	172298294	0.03561	2	1	1.304
103	-1	2	32146198	64290298	0.07778	2	1	0.757
104	-1	1	21345202	42688302	0.03561	2	0	0.871
105	-1	2	22555606	45109106	0.07778	1	0	1.314
106	-1	2	67761211	135520311	0.03561	2	1	0.067
107	-1	1	88993314	177984514	0.07778	2	0	1.130
108	-1	1	15514618	31027118	0.03561	1	1	1.061
109	-1	1	35400022	70797922	0.03561	1	1	0.105
110	-1	1	59283026	118563926	0.07778	1	1	0.230
111	-1	2	96531029	193059929	0.03561	1	0	0.264
112	-1	1	36416173	72830273	0.07778	1	1	0.175
113	-1	1	68327677	136653277	0.07778	2	0	3.010
114	-1	1	82757483	165512883	0.03561	2	0	0.443
115	-1	2	41360086	82718086	0.07778	1	0	2.011
116	-1	1	57194892	114387692	0.03561	1	1	1.690
117	-1	1	39700896	79399696	0.07778	1	1	1.613
118	-1	2	15582701	31163301	0.03561	1	0	1.849
119	-1	2	14074906	28147706	0.07778	2	1	0.161
120	-1	2	44632109	89262109	0.03561	2	1	0.240
121	-1	2	83194213	166386313	0.07778	2	1	1.411
122	-1	1	39076717	78151317	0.03561	1	1	1.455
123	-1	2	98916822	197831522	0.03561	1	0	0.670
124	-1	1	80122426	160242726	0.07778	1	1	0.505
125	-1	2	43990229	87978329	0.07778	2	1	0.511
126	-1	2	9248774	18495474	0.03561	2	1	0.617
127	-1	2	85131478	170260878	0.03561	2	1	0.580
128	-1	1	57010382	114018682	0.07778	1	1	0.349
129	-1	2	6205385	12408685	0.03561	2	1	0.312
130	-1	1	51448789	102895489	0.07778	1	1	1.192
131	-1	2	84657793	169313493	0.07778	2	1	1.674
132	-1	1	65813898	131625698	0.03561	1	1	0.306
133	-1	1	9678901	19355701	0.03561	1	1	0.241
134	-1	2	48283004	96563904	0.07778	2	1	0.084
135	-1	1	70839408	141676708	0.03561	1	1	0.202
136	-1	1	5420411	10838711	0.07778	1	1	0.646
137	-1	1	83976015	167949915	0.07778	1	1	0.676
138	-1	2	65185419	130368719	0.03561	1	0	0.757
139	-1	1	54385823	108769523	0.03561	2	0	0.060
140	-1	2	74295526	148588926	0.07778	2	1	0.482
141	-1	2	36843429	73684729	0.07778	2	1	0.897
142	-1	2	40731233	81460333	0.03561	1	0	0.965
143	-1	1	51275779	102549479	0.07778	1	1	0.911
144	-1	1	56487683	112973283	0.03561	1	1	0.650
145	-1	2	35018786	70035486	0.03561	2	1	0.667
146	-1	1	16249090	32496090	0.07778	1	1	0.903
147	-1	1	20080494	40158894	0.03561	1	1	0.510
148	-1	2	85308098	170614098	0.07778	1	0	1.223
149	-1	1	21156402	42310702	0.07778	1	1	0.118
150	-1	2	46431205	92860305	0.03561	2	1	0.205
151	101	1	18532490	37062890	0.07778	1	1	2.564
152	102	2	86150194	172298294	0.03561	1	0	0.994
153	103	2	32146198	64290298	0.07778	2	1	0.136
154	104	1	21345202	42688302	0.03561	1	1	1.110
155	105	2	22555606	45109106	0.07778	1	0	1.033
156	106	2	67761211	135520311	0.03561	2	1	1.766
157	107	1	88993314	177984514	0.07778	1	1	0.324
158	108	1	15514618	31027118	0.03561	1	1	0.459
159	109	1	35400022	70797922	0.03561	2	0	0.348
160	110	1	59283026	118563926	0.07778	1	1	0.220
161	111	2	96531029	193059929	0.03561	2	1	0.484
162	112	1	36416173	72830273	0.07778	1	1	0.446
163	113	1	68327677	136653277	0.07778	1	1	0.822
164	114	1	82757483	165512883	0.03561	2	0	0.901
165	115	2	41360086	82718086	0.07778	2	1	0.362
166	116	1	57194892	114387692	0.03561	2	0	0.591
167	117	1	39700896	79399696	0.07778	2	0	1.753
168	118	2	15582701	31163301	0.03561	2	1	1.834
169	119	2	14074906	28147706	0.07778	2	1	1.429
170	120	2	44632109	89262109	0.03561	2	1	0.601
171	121	2	83194213	166386313	0.07778	1	0	2.487
172	122	1	39076717	78151317	0.03561	2	0	0.485
173	123	2	98916822	197831522	0.03561	1	0	1.023
174	124	1	80122426	160242726	0.07778	1	1	0.667
175	125	2	43990229	87978329	0.07778	2	1	0.387
176	126	2	9248774	18495474	0.03561	1	0	0.669
177	127	2	85131478	170260878	0.03561	2	1	0.108
178	128	1	57010382	114018682	0.07778	1	1	0.569
179	129	2	6205385	12408685	0.03561	2	1	0.666
180	130	1	51448789	102895489	0.07778	1	1	0.507
181	131	2	84657793	169313493	0.07778	2	1	0.456
182	132	1	65813898	131625698	0.03561	1	1	0.465
183	133	1	9678901	19355701	0.03561	1	1	0.588
184	134	2	48283004	96563904	0.07778	1	0	0.861
185	135	1	70839408	141676708	0.03561	1	1	0.250
186	136	1	5420411	10838711	0.07778	1	1	0.318
187	137	1	83976015	167949915	0.07778	1	1	0.387
188	138	2	65185419	130368719	0.03561	1	0	0.389
189	139	1	54385823	108769523	0.03561	2	0	0.196
190	140	2	74295526	148588926	0.07778	2	1	0.275
191	141	2	36843429	73684729	0.07778	2	1	0.452
192	142	2	40731233	81460333	0.03561	2	1	0.881
193	143	1	51275779	102549479	0.07778	1	1	0.803
194	144	1	56487683	112973283	0.03561	1	1	1.412
195	145	2	35018786	70035486	0.03561	1	0	1.983
196	146	1	16249090	32496090	0.07778	1	1	0.568
197	147	1	20080494	40158894	0.03561	1	1	1.226
198	148	2	85308098	170614098	0.07778	2	1	0.589
199	149	1	21156402	42310702	0.07778	1	1	0.389
200	150	2	46431205	92860305	0.03561	2	1	0.592
201	-1	2	86904438	173806738	0.03561	1	0	1.942
202	-1	1	85956984	171911884	0.07778	1	1	0.815
203	-1	1	81831488	163660888	0.03561	1	1	1.819
204	-1	1	77666793	155331493	0.07778	1	1	0.619
205	-1	2	53567697	107133297	0.03561	2	1	0.886
206	-1	2	56126601	112251101	0.07778	2	1	0.427
207	-1	2	13317204	26632304	0.03561	2	1	0.693
208	-1	1	97179508	194356908	0.07778	1	1	0.419
209	-1	1	53069312	106136512	0.03561	1	1	0.181
210	-1	2	84984215	169966315	0.07778	2	1	0.957
211	-1	1	94192319	188382519	0.03561	1	1	1.037
212	-1	1	12729523	25456923	0.07778	1	1	0.430
213	-1	1	69944227	139886327	0.03561	1	1	0.414
214	-1	1	25840930	51679730	0.07778	1	1	0.444
215	-1	1	84391134	168780134	0.03561	1	1	0.210
216	-1	2	18956637	37911137	0.07778	2	1	0.229
217	-1	2	56178482	112354882	0.07778	1	0	0.175
218	-1	1	88071585	176141085	0.03561	1	1	0.571
219	-1	1	58619689	117237289	0.07778	1	1	0.139
220	-1	2	86533192	173064292	0.03561	2	1	0.560
221	-1	1	57072596	114143096	0.07778	1	1	0.129
222	-1	1	83638599	167275099	0.03561	1	1	1.421
223	-1	1	39510003	79017903	0.07778	1	1	0.936
224	-1	1	47409307	94816507	0.03561	2	0	1.266
225	-1	2	88587512	177172912	0.03561	1	0	1.176
226	-1	1	20444116	40886116	0.07778	1	1	0.154
227	-1	1	49663619	99325119	0.07778	1	1	1.069
228	-1	2	70878224	141754324	0.03561	2	1	0.963
229	-1	1	81428928	162855728	0.07778	1	1	1.233
230	-1	2	18618532	37234932	0.03561	1	0	0.833
231	-1	1	15824236	31646336	0.07778	1	1	0.168
232	-1	2	46391239	92780339	0.03561	2	1	0.406
233	-1	2	953384	1904684	0.03561	1	0	0.396
234	-1	2	54163788	108325488	0.07778	2	1	0.192
235	-1	2	87415991	174829891	0.07778	2	1	0.257
236	-1	2	27299294	54596494	0.03561	2	1	1.686
237	-1	1	9832599	19663099	0.03561	1	1	0.911
238	-1	2	15014403	30026703	0.07778	2	1	0.268
239	-1	1	56241107	112480107	0.03561	1	1	0.129
240	-1	2	82815310	165628510	0.07778	2	1	1.027
241	-1	1	36414	70714	0.03561	2	0	0.330
242	-1	1	46533017	93063917	0.07778	1	1	0.342
243	-1	2	94467121	188932121	0.03561	1	0	0.688
244	-1	2	77020825	154039525	0.07778	2	1	0.114
245	-1	2	2231928	4461728	0.03561	2	1	2.162
246	-1	1	32749133	65496133	0.07778	1	1	0.163
247	-1	2	63294437	126586737	0.03561	1	0	0.672
248	-1	2	44536140	89070140	0.07778	2	1	0.371
249	-1	2	95080585	190159085	0.03561	2	1	0.162
250	-1	1	25677888	51353688	0.07778	2	0	1.558
251	201	2	86904438	173806738	0.03561	2	1	1.202
252	202	1	85956984	171911884	0.07778	1	1	0.317
253	203	1	81831488	163660888	0.03561	2	0	1.140
254	204	1	77666793	155331493	0.07778	2	0	1.654
255	205	2	53567697	107133297	0.03561	1	0	1.491
256	206	2	56126601	112251101	0.07778	2	1	1.194
257	207	2	13317204	26632304	0.03561	1	0	0.790
258	208	1	97179508	194356908	0.07778	1	1	1.042
259	209	1	53069312	106136512	0.03561	1	1	0.097
260	210	2	84984215	169966315	0.07778	2	1	0.279
261	211	1	94192319	188382519	0.03561	1	1	0.824
262	212	1	12729523	25456923	0.07778	1	1	1.253
263	213	1	69944227	139886327	0.03561	2	0	1.028
264	214	1	25840930	51679730	0.07778	1	1	0.131
265	215	1	84391134	168780134	0.03561	1	1	0.275
266	216	2	18956637	37911137	0.07778	2	1	0.687
267	217	2	56178482	112354882	0.07778	2	1	0.812
268	218	1	88071585	176141085	0.03561	1	1	0.452
269	219	1	58619689	117237289	0.07778	1	1	0.105
270	220	2	86533192	173064292	0.03561	2	1	0.861
271	221	1	57072596	114143096	0.07778	1	1	0.112
272	222	1	83638599	167275099	0.03561	1	1	0.157
273	223	1	39510003	79017903	0.07778	1	1	0.162
274	224	1	47409307	94816507	0.03561	1	1	0.174
275	225	2	88587512	177172912	0.03561	1	0	0.277
276	226	1	20444116	40886116	0.07778	1	1	0.194
277	227	1	49663619	99325119	0.07778	1	1	0.137
278	228	2	70878224	141754324	0.03561	1	0	0.177
279	229	1	81428928	162855728	0.07778	2	0	0.002
280	230	2	18618532	37234932	0.03561	1	0	0.127
281	231	1	15824236	31646336	0.07778	1	1	0.156
282	232	2	46391239	92780339	0.03561	2	1	3.141
283	233	2	953384	1904684	0.03561	1	0	0.070
284	234	2	54163788	108325488	0.07778	2	1	0.670
285	235	2	87415991	174829891	0.07778	1	0	0.516
286	236	2	27299294	54596494	0.03561	2	1	3.064
287	237	1	9832599	19663099	0.03561	1	1	0.949
288	238	2	15014403	30026703	0.07778	2	1	0.296
289	239	1	56241107	112480107	0.03561	1	1	0.236
290	240	2	82815310	165628510	0.07778	2	1	0.655
291	241	1	36414	70714	0.03561	1	1	1.446
292	242	1	46533017	93063917	0.07778	1	1	0.355
293	243	2	94467121	188932121	0.03561	1	0	1.007
294	244	2	77020825	154039525	0.07778	2	1	0.114
295	245	2	2231928	4461728	0.03561	1	0	0.929
296	246	1	32749133	65496133	0.07778	1	1	0.193
297	247	2	63294437	126586737	0.03561	2	1	1.357
298	248	2	44536140	89070140	0.07778	2	1	0.679
299	249	2	95080585	190159085	0.03561	2	1	0.712
300	250	1	25677888	51353688	0.07778	1	1	0.932
301	-1	1	50184119	100366119	0.03561	2	0	2.091
302	-1	1	63906824	127811524	0.07778	1	1	0.829
303	-1	1	61121628	122241128	0.07778	1	1	0.198
304	-1	1	95644831	191287531	0.03561	1	1	0.183
305	-1	1	27535934	55069734	0.03561	1	1	0.204
306	-1	2	62139838	124277538	0.07778	2	1	0.236
307	-1	1	99352741	198703341	0.07778	1	1	0.452
308	-1	1	59225145	118448145	0.03561	2	0	0.779
309	-1	2	51137790	102273490	0.03561	2	1	0.235
310	-1	2	88362493	176722893	0.07778	2	1	0.620
311	-1	2	64239797	128477497	0.03561	2	1	0.564
312	-1	2	34787400	69572700	0.07778	2	1	0.155
313	-1	2	64031604	128061104	0.07778	2	1	0.226
314	-1	1	1238007	2473907	0.03561	2	0	0.623
315	-1	1	77111911	154221711	0.03561	2	0	0.520
316	-1	2	43669014	87335914	0.07778	2	1	0.748
317	-1	1	32892118	65782118	0.03561	1	1	0.964
318	-1	2	43445922	86889722	0.07778	1	0	0.672
319	-1	2	24654026	49305926	0.07778	2	1	0.111
320	-1	2	49873629	99745129	0.03561	2	1	0.504
321	-1	1	13736833	27471533	0.07778	1	1	0.543
322	-1	1	81663737	163325337	0.03561	1	1	0.849
323	-1	2	80181541	160360941	0.03561	1	0	0.227
324	-1	1	17417144	34832144	0.07778	1	1	1.096
325	-1	2	41290589	82579089	0.03561	2	1	0.255
326	-1	2	81174893	162347693	0.07778	1	0	0.197
327	-1	2	14406596	28811096	0.07778	2	1	0.048
328	-1	1	32991699	65981299	0.03561	1	1	0.249
329	-1	2	71556803	143111503	0.07778	2	1	0.182
330	-1	2	3438706	6875306	0.03561	2	1	6.550
331	-1	2	72480916	144959716	0.03561	1	0	0.225
332	-1	1	9701319	19400519	0.07778	1	1	1.601
333	-1	2	84232824	168463524	0.03561	2	1	0.613
334	-1	1	60087028	120171928	0.07778	1	1	0.039
335	-1	1	78671231	157340331	0.07778	1	1	0.059
336	-1	2	98576434	197150734	0.03561	2	1	1.148
337	-1	2	27786338	55570538	0.03561	2	1	0.512
338	-1	2	92974842	185947542	0.07778	2	1	0.437
339	-1	2	50212346	100422546	0.07778	2	1	0.995
340	-1	2	63429491	126856891	0.03561	1	0	2.106
341	-1	1	88592196	177182296	0.03561	1	1	0.713
342	-1	2	73817700	147633300	0.07778	2	1	0.247
343	-1	1	12355303	24708503	0.03561	2	0	0.057
344	-1	1	32262206	64522306	0.07778	1	1	0.166
345	-1	2	62809710	125617310	0.07778	1	0	1.708
346	-1	1	48027514	96052914	0.03561	1	1	0.861
347	-1	2	47892118	95782118	0.07778	1	0	0.620
348	-1	1	23771922	47541722	0.03561	1	1	0.890
349	-1	1	26313626	52625126	0.07778	1	1	0.285
350	-1	1	68867130	137732130	0.03561	1	1	1.865
351	301	1	50184119	100366119	0.03561	1	1	0.699
352	302	1	63906824	127811524	0.07778	1	1	0.354
353	303	1	61121628	122241128	0.07778	1	1	0.225
354	304	1	95644831	191287531	0.03561	1	1	0.129
355	305	1	27535934	55069734	0.03561	2	0	0.149
356	306	2	62139838	124277538	0.07778	2	1	0.107
357	307	1	99352741	198703341	0.07778	1	1	0.062
358	308	1	59225145	118448145	0.03561	1	1	0.373
359	309	2	51137790	102273490	0.03561	2	1	0.029
360	310	2	88362493	176722893	0.07778	2	1	0.107
361	311	2	64239797	128477497	0.03561	1	0	0.476
362	312	2	34787400	69572700	0.07778	2	1	0.002
363	313	2	64031604	128061104	0.07778	2	1	0.082
364	314	1	1238007	2473907	0.03561	1	1	0.344
365	315	1	77111911	154221711	0.03561	2	0	0.329
366	316	2	43669014	87335914	0.07778	2	1	1.037
367	317	1	32892118	65782118	0.03561	1	1	0.139
368	318	2	43445922	86889722	0.07778	1	0	0.406
369	319	2	24654026	49305926	0.07778	2	1	0.617
370	320	2	49873629	99745129	0.03561	2	1	0.683
371	321	1	13736833	27471533	0.07778	1	1	0.009
372	322	1	81663737	163325337	0.03561	1	1	0.498
373	323	2	80181541	160360941	0.03561	1	0	0.233
374	324	1	17417144	34832144	0.07778	1	1	0.145
375	325	2	41290589	82579089	0.03561	2	1	0.714
376	326	2	81174893	162347693	0.07778	2	1	2.722
377	327	2	14406596	28811096	0.07778	2	1	0.008
378	328	1	32991699	65981299	0.03561	2	0	0.214
379	329	2	71556803	143111503	0.07778	2	1	0.163
380	330	2	3438706	6875306	0.03561	2	1	0.526
381	331	2	72480916	144959716	0.03561	1	0	0.753
382	332	1	9701319	19400519	0.07778	1	1	0.641
383	333	2	84232824	168463524	0.03561	2	1	0.230
384	334	1	60087028	120171928	0.07778	1	1	0.101
385	335	1	78671231	157340331	0.07778	1	1	0.109
386	336	2	98576434	197150734	0.03561	2	1	0.098
387	337	2	27786338	55570538	0.03561	2	1	0.516
388	338	2	92974842	185947542	0.07778	2	1	0.171
389	339	2	50212346	100422546	0.07778	2	1	0.803
390	340	2	63429491	126856891	0.03561	1	0	0.424
391	341	1	88592196	177182296	0.03561	1	1	0.410
392	342	2	73817700	147633300	0.07778	2	1	1.061
393	343	1	12355303	24708503	0.03561	1	1	1.890
394	344	1	32262206	64522306	0.07778	2	0	0.195
395	345	2	62809710	125617310	0.07778	1	0	0.294
396	346	1	48027514	96052914	0.03561	1	1	0.175
397	347	2	47892118	95782118	0.07778	2	1	0.074
398	348	1	23771922	47541722	0.03561	2	0	0.911
399	349	1	26313626	52625126	0.07778	1	1	0.010
400	350	1	68867130	137732130	0.03561	1	1	6.742
401	-1	2	75000952	149999752	0.07778	2	1	1.355
402	-1	2	15420397	30838697	0.03561	2	1	0.613
403	-1	2	91302101	182602101	0.03561	1	0	0.218
404	-1	1	27178204	54354304	0.07778	1	1	0.493
405	-1	2	91068308	182134508	0.03561	1	0	1.681
406	-1	1	73582113	147162113	0.07778	2	0	0.670
407	-1	1	54792217	109582317	0.07778	1	1	0.176
408	-1	2	86697920	173393720	0.03561	1	0	0.289
409	-1	2	29225423	58448723	0.07778	2	1	0.510
410	-1	1	94463327	188924527	0.03561	1	1	0.310
411	-1	1	39706830	79411530	0.03561	1	1	0.132
412	-1	2	66233034	132463934	0.07778	2	1	0.264
413	-1	2	6132437	12262737	0.07778	2	1	0.365
414	-1	2	56707041	113411941	0.03561	2	1	2.721
415	-1	2	43191246	86380346	0.07778	2	1	0.592
416	-1	2	16405750	32809350	0.03561	1	0	1.134
417	-1	1	44278554	88554954	0.07778	1	1	0.277
418	-1	2	85515099	171028099	0.03561	2	1	0.149
419	-1	2	14747402	29492702	0.07778	2	1	0.312
420	-1	1	59973606	119945106	0.03561	1	1	0.177
421	-1	2	91894809	183787509	0.07778	2	1	0.695
422	-1	2	75771013	151539913	0.03561	2	1	0.074
423	-1	1	96984316	193966516	0.07778	2	0	0.146
424	-1	1	26227519	52452919	0.03561	1	1	0.624
425	-1	2	2085323	4168523	0.07778	2	1	2.220
426	-1	2	37952028	75901928	0.03561	1	0	0.474
427	-1	2	99153432	198304732	0.07778	2	1	0.192
428	-1	1	32373635	64745135	0.03561	1	1	0.022
429	-1	1	48277038	96551938	0.07778	1	1	0.270
430	-1	2	89518342	179034542	0.03561	1	0	2.405
431	-1	1	44025347	88048547	0.03561	2	0	1.654
432	-1	1	23869452	47736752	0.07778	1	1	0.252
433	-1	2	62393256	124784356	0.03561	1	0	0.995
434	-1	2	75626601	151251101	0.07778	2	1	0.251
435	-1	2	14163304	28324504	0.07778	2	1	0.162
436	-1	1	44764407	89526707	0.03561	1	1	4.213
437	-1	1	80530015	161057915	0.07778	1	1	0.197
438	-1	1	13732018	27461918	0.03561	1	1	0.049
439	-1	1	32308321	64614521	0.03561	1	1	0.217
440	-1	1	68216825	136431525	0.07778	1	1	0.109
441	-1	1	93434628	186867128	0.03561	1	1	0.558
442	-1	1	64005232	128008332	0.07778	1	1	0.127
443	-1	2	90562835	181123535	0.07778	2	1	0.090
444	-1	2	13136538	26270938	0.03561	1	0	0.216
445	-1	1	49030341	98058541	0.03561	1	1	0.075
446	-1	1	70277145	140552145	0.07778	1	1	0.104
447	-1	1	94116248	188230348	0.07778	1	1	0.117
448	-1	2	19371051	38739951	0.03561	1	0	0.217
449	-1	2	55285755	110569355	0.07778	2	1	0.221
450	-1	2	91189799	182377499	0.03561	2	1	0.081
451	401	2	75000952	149999752	0.07778	2	1	0.161
452	402	2	15420397	30838697	0.03561	1	0	1.035
453	403	2	91302101	182602101	0.03561	1	0	0.182
454	404	1	27178204	54354304	0.07778	2	0	0.454
455	405	2	91068308	182134508	0.03561	2	1	1.195
456	406	1	73582113	147162113	0.07778	1	1	0.138
457	407	1	54792217	109582317	0.07778	1	1	0.110
458	408	2	86697920	173393720	0.03561	2	1	0.359
459	409	2	29225423	58448723	0.07778	2	1	0.082
460	410	1	94463327	188924527	0.03561	1	1	0.142
461	411	1	39706830	79411530	0.03561	1	1	0.137
462	412	2	66233034	132463934	0.07778	2	1	0.280
463	413	2	6132437	12262737	0.07778	2	1	0.521
464	414	2	56707041	113411941	0.03561	2	1	0.151
465	415	2	43191246	86380346	0.07778	2	1	0.314
466	416	2	16405750	32809350	0.03561	1	0	0.328
467	417	1	44278554	88554954	0.07778	1	1	0.214
468	418	2	85515099	171028099	0.03561	2	1	0.558
469	419	2	14747402	29492702	0.07778	2	1	1.533
470	420	1	59973606	119945106	0.03561	1	1	0.265
471	421	2	91894809	183787509	0.07778	2	1	0.116
472	422	2	75771013	151539913	0.03561	1	0	1.600
473	423	1	96984316	193966516	0.07778	2	0	0.581
474	424	1	26227519	52452919	0.03561	1	1	0.225
475	425	2	2085323	4168523	0.07778	1	0	0.972
476	426	2	37952028	75901928	0.03561	2	1	0.429
477	427	2	99153432	198304732	0.07778	2	1	0.299
478	428	1	32373635	64745135	0.03561	1	1	0.237
479	429	1	48277038	96551938	0.07778	1	1	0.173
480	430	2	89518342	179034542	0.03561	1	0	0.452
481	431	1	44025347	88048547	0.03561	1	1	0.163
482	432	1	23869452	47736752	0.07778	1	1	0.176
483	433	2	62393256	124784356	0.03561	2	1	0.107
484	434	2	75626601	151251101	0.07778	1	0	0.050
485	435	2	14163304	28324504	0.07778	2	1	0.059
486	436	1	44764407	89526707	0.03561	2	0	0.002
487	437	1	80530015	161057915	0.07778	1	1	0.286
488	438	1	13732018	27461918	0.03561	1	1	0.135
489	439	1	32308321	64614521	0.03561	1	1	0.002
490	440	1	68216825	136431525	0.07778	1	1	0.124
491	441	1	93434628	186867128	0.03561	2	0	1.437
492	442	1	64005232	128008332	0.07778	1	1	0.115
493	443	2	90562835	181123535	0.07778	2	1	0.071
494	444	2	13136538	26270938	0.03561	2	1	0.772
495	445	1	49030341	98058541	0.03561	1	1	0.139
496	446	1	70277145	140552145	0.07778	1	1	0.292
497	447	1	94116248	188230348	0.07778	1	1	0.149
498	448	2	19371051	38739951	0.03561	1	0	0.222
499	449	2	55285755	110569355	0.07778	2	1	0.036
500	450	2	91189799	182377499	0.03561	2	1	0.036
% finished 18-Feb-2015 11:55:34
