# Supplementary material for: Posterior Probability Matching and Human Perceptual Decision Making
Source: PLoS Comput Biol. 2015 Jun 16;11(6):e1004342. doi: 10.1371/journal.pcbi.1004342 (PMC4469678; doi:10.1371/journal.pcbi.1004342)
Supplement: S1 Data — This MATLAB code reproduces the results from Experiment 1 shown in Fig 3a and the results from Experiment 2 shown in Fig 3b. (ZIP) [file pcbi.1004342.s004.zip › ploscb2015/data/experiment2_subject16.txt]

% 25-Feb-2015 14:04:01
% trial matchtrial target_interval randseed randnseed signal_contrast response correct rt
1	-1	2	53796274	107590474	0.42688	2	1	1.875
2	-1	2	46153278	92304478	0.42688	2	1	1.041
3	-1	2	64703883	129405683	0.30491	2	1	0.659
4	-1	1	44538086	89074086	0.30491	1	1	0.976
5	-1	2	56437791	112873491	0.21780	2	1	0.773
6	-1	1	48320594	96639094	0.21780	1	1	0.724
7	-1	1	34859298	69716498	0.15557	1	1	1.699
8	-1	1	18730403	37458703	0.15557	1	1	2.024
9	-1	2	34501808	69001508	0.11112	2	1	1.444
10	-1	1	93087813	186173513	0.11112	1	1	1.473
11	-1	1	54274718	108547318	0.07937	1	1	1.810
12	-1	2	50114564	100227064	0.07937	1	0	4.097
13	-1	1	73873871	147745671	0.11112	1	1	1.483
14	-1	2	36427975	72853875	0.11112	1	0	1.999
15	-1	1	50916981	101831881	0.15557	1	1	1.344
16	-1	1	98781885	197561685	0.15557	1	1	4.066
17	-1	1	19875892	39749692	0.11112	1	1	1.221
18	-1	1	55747497	111492897	0.11112	1	1	0.731
19	-1	2	42262100	84522100	0.07937	2	1	1.344
20	-1	2	90143205	180284305	0.07937	1	0	2.289
21	-1	1	32641410	65280710	0.11112	1	1	1.860
22	-1	2	32504415	65006715	0.11112	2	1	0.922
23	-1	2	39042619	78083119	0.07937	2	1	1.121
24	-1	1	65557365	131112665	0.07937	1	1	0.996
25	-1	1	78774669	157547269	0.05669	2	0	4.390
26	-1	2	31878976	63755876	0.07937	2	1	2.349
27	-1	2	81039382	162076682	0.07937	2	1	1.236
28	-1	2	18246486	36490886	0.05669	1	0	1.970
29	-1	1	28713291	57424491	0.07937	1	1	2.796
30	-1	1	21903397	43804697	0.07937	1	1	1.746
31	-1	2	11092902	22183702	0.05669	1	0	1.345
32	-1	2	60279907	120557707	0.07937	2	1	1.003
33	-1	2	74799311	149596511	0.07937	2	1	1.988
34	-1	2	87985816	175969516	0.05669	1	0	2.313
35	-1	2	33137721	66273321	0.07937	2	1	1.464
36	-1	2	92982567	185963067	0.07937	2	1	1.454
37	-1	2	52859072	105716072	0.05669	1	0	2.740
38	-1	1	40661577	81321077	0.07937	2	0	3.399
39	-1	1	95146884	190291684	0.11112	1	1	2.492
40	-1	1	58959990	117917890	0.11112	1	1	1.849
41	-1	2	57455995	114909895	0.07937	2	1	1.804
42	-1	1	51992300	103982500	0.07937	1	1	3.665
43	-1	1	33121406	66240706	0.05669	1	1	2.130
44	-1	2	59565012	119127912	0.05669	2	1	2.568
45	-1	1	30106217	60210317	0.04050	2	0	3.277
46	-1	1	71223065	142444065	0.05669	1	1	3.357
47	-1	2	21692871	43383671	0.05669	2	1	2.174
48	-1	1	53539077	107076077	0.04050	2	0	1.459
49	-1	1	13392481	26782881	0.05669	1	1	2.204
50	-1	2	47873386	95744686	0.05669	2	1	3.081
51	-1	1	26116567	52231067	0.04050	1	1	2.109
52	-1	2	41172772	82343472	0.04050	1	0	3.163
53	-1	1	71637579	143273079	0.05669	2	0	2.055
54	-1	2	91481184	182960284	0.07937	2	1	5.633
55	-1	1	68527893	137053693	0.07937	1	1	3.096
56	-1	1	92364499	184726899	0.05669	1	1	3.765
57	-1	2	82777106	165552106	0.05669	1	0	1.485
58	-1	1	45365310	90728510	0.07937	1	1	1.854
59	-1	1	45161515	90320915	0.07937	1	1	0.930
60	-1	2	51660420	103318720	0.05669	2	1	0.892
61	-1	1	55585324	111168524	0.05669	2	0	1.466
62	-1	1	16781769	33561469	0.07937	1	1	1.163
63	-1	1	47289273	94576473	0.07937	1	1	0.874
64	-1	2	48509977	97017877	0.05669	1	0	0.518
65	-1	2	13684881	27367681	0.07937	2	1	2.863
66	-1	2	13516287	27030487	0.07937	2	1	2.355
67	-1	2	62701293	125400493	0.05669	1	0	2.658
68	-1	2	42537498	85072898	0.07937	2	1	1.922
69	-1	1	49046603	98091103	0.07937	1	1	1.549
70	-1	1	18235008	36467908	0.05669	1	1	2.473
71	-1	1	79369014	158735914	0.05669	2	0	1.933
72	-1	1	87235419	174468719	0.07937	1	1	1.357
73	-1	2	36389823	72777523	0.07937	2	1	1.488
74	-1	1	98934669	197867269	0.05669	1	1	2.512
75	-1	1	64092875	128183675	0.05669	1	1	1.067
76	-1	2	85332979	170663879	0.04050	1	0	0.871
77	-1	1	86496783	172991483	0.05669	1	1	1.416
78	-1	2	42377887	84753687	0.05669	2	1	1.360
79	-1	1	92906092	185810092	0.04050	1	1	1.871
80	-1	2	94082997	188163897	0.04050	1	0	1.619
81	-1	2	69903702	139805302	0.05669	1	0	6.107
82	-1	1	94978411	189954711	0.07937	2	0	3.361
83	-1	2	45421217	90840317	0.11112	1	0	1.412
84	-1	2	1298322	2594522	0.15557	2	1	7.947
85	-1	2	10302774	20603474	0.15557	1	0	2.191
86	-1	1	43458479	86914879	0.21780	2	0	2.215
87	-1	1	79292885	158583685	0.30491	1	1	1.458
88	-1	1	39149889	78297689	0.30491	1	1	0.832
89	-1	1	36338893	72675693	0.21780	1	1	0.593
90	-1	2	9554797	19107497	0.21780	2	1	1.204
91	-1	1	44086601	88171101	0.15557	1	1	2.528
92	-1	2	10573807	21145507	0.15557	2	1	1.029
93	-1	1	27801511	55600911	0.11112	1	1	1.187
94	-1	1	61001516	122000916	0.11112	1	1	0.805
95	-1	2	55524720	111047320	0.07937	1	0	0.898
96	-1	2	59394224	118786324	0.11112	1	0	2.303
97	-1	1	3205770	6409470	0.15557	1	1	4.325
98	-1	2	49669977	99337877	0.15557	2	1	1.621
99	-1	1	25524982	51047882	0.11112	1	1	1.744
100	-1	2	13363887	26725687	0.11112	2	1	1.232
101	-1	1	86328125	172654125	0.12102	1	1	1.434
102	-1	2	34744770	69487470	0.05540	2	1	0.746
103	-1	2	23956174	47910274	0.12102	2	1	0.579
104	-1	1	95833078	191664078	0.05540	1	1	0.698
105	-1	2	79695882	159389682	0.05540	2	1	2.777
106	-1	1	71534988	143067888	0.12102	1	1	0.750
107	-1	1	60737492	121472892	0.12102	1	1	2.078
108	-1	2	83237297	166472497	0.05540	2	1	0.780
109	-1	1	75126401	150250701	0.12102	1	1	0.697
110	-1	1	58975705	117949305	0.05540	1	1	1.505
111	-1	2	24192409	48382709	0.05540	2	1	3.041
112	-1	2	42666515	85330915	0.12102	2	1	1.212
113	-1	1	78524820	157047520	0.12102	1	1	4.571
114	-1	2	50298028	100593928	0.05540	2	1	1.534
115	-1	2	18143873	36285673	0.05540	1	0	1.388
116	-1	1	71332978	142663878	0.12102	1	1	2.854
117	-1	2	71142584	142283084	0.05540	2	1	1.457
118	-1	2	30996888	61991688	0.12102	2	1	0.741
119	-1	1	18871292	37740492	0.12102	2	0	2.319
120	-1	2	65390798	130779498	0.05540	1	0	3.379
121	-1	1	17171404	34340704	0.12102	1	1	2.262
122	-1	2	56969210	113936310	0.05540	2	1	1.836
123	-1	2	54171315	108340515	0.05540	2	1	3.165
124	-1	2	84688621	169375121	0.12102	2	1	2.756
125	-1	2	73804627	147607127	0.12102	2	1	2.602
126	-1	1	48297973	96593873	0.05540	1	1	2.202
127	-1	2	82785079	165568079	0.05540	1	0	3.078
128	-1	1	5274785	10547485	0.12102	1	1	1.388
129	-1	1	58454990	116907890	0.05540	1	1	1.333
130	-1	1	6340994	12679894	0.12102	1	1	0.769
131	-1	2	96840698	193679298	0.05540	2	1	0.793
132	-1	2	90088502	180174902	0.12102	2	1	0.742
133	-1	1	77960506	155918906	0.12102	1	1	0.766
134	-1	1	68504610	137007110	0.05540	1	1	1.090
135	-1	2	92402814	184803514	0.05540	1	0	1.081
136	-1	1	14905218	29808318	0.12102	1	1	0.761
137	-1	2	5451522	10900922	0.12102	2	1	1.682
138	-1	1	87954427	175906727	0.05540	1	1	1.797
139	-1	1	81150532	162298932	0.05540	1	1	1.140
140	-1	2	9051077	18100077	0.12102	2	1	0.822
141	-1	1	4890881	9779681	0.12102	1	1	0.587
142	-1	1	78118785	156235485	0.05540	1	1	0.670
143	-1	2	59347589	118693089	0.12102	2	1	0.717
144	-1	1	44521792	89041492	0.05540	1	1	0.768
145	-1	1	35083496	70164896	0.05540	1	1	0.755
146	-1	2	24264500	48526900	0.12102	2	1	0.552
147	-1	1	93509404	187016704	0.05540	1	1	0.922
148	-1	2	36808	71508	0.12102	2	1	0.636
149	-1	2	77288312	154574512	0.12102	2	1	0.622
150	-1	2	53150716	106299316	0.05540	1	0	0.667
151	101	1	86328125	172654125	0.12102	1	1	3.269
152	102	2	34744770	69487470	0.05540	2	1	1.509
153	103	2	23956174	47910274	0.12102	2	1	0.987
154	104	1	95833078	191664078	0.05540	2	0	1.410
155	105	2	79695882	159389682	0.05540	2	1	1.793
156	106	1	71534988	143067888	0.12102	1	1	0.966
157	107	1	60737492	121472892	0.12102	1	1	0.822
158	108	2	83237297	166472497	0.05540	2	1	0.632
159	109	1	75126401	150250701	0.12102	1	1	0.652
160	110	1	58975705	117949305	0.05540	1	1	0.419
161	111	2	24192409	48382709	0.05540	2	1	0.460
162	112	2	42666515	85330915	0.12102	2	1	0.697
163	113	1	78524820	157047520	0.12102	1	1	0.786
164	114	2	50298028	100593928	0.05540	2	1	0.836
165	115	2	18143873	36285673	0.05540	2	1	0.791
166	116	1	71332978	142663878	0.12102	1	1	0.583
167	117	2	71142584	142283084	0.05540	1	0	0.386
168	118	2	30996888	61991688	0.12102	2	1	1.041
169	119	1	18871292	37740492	0.12102	2	0	1.083
170	120	2	65390798	130779498	0.05540	2	1	2.416
171	121	1	17171404	34340704	0.12102	1	1	1.785
172	122	2	56969210	113936310	0.05540	2	1	1.907
173	123	2	54171315	108340515	0.05540	2	1	1.939
174	124	2	84688621	169375121	0.12102	2	1	2.205
175	125	2	73804627	147607127	0.12102	2	1	1.811
176	126	1	48297973	96593873	0.05540	1	1	1.183
177	127	2	82785079	165568079	0.05540	1	0	1.129
178	128	1	5274785	10547485	0.12102	1	1	1.667
179	129	1	58454990	116907890	0.05540	1	1	3.562
180	130	1	6340994	12679894	0.12102	1	1	2.302
181	131	2	96840698	193679298	0.05540	1	0	1.578
182	132	2	90088502	180174902	0.12102	2	1	2.091
183	133	1	77960506	155918906	0.12102	1	1	0.768
184	134	1	68504610	137007110	0.05540	1	1	1.274
185	135	2	92402814	184803514	0.05540	1	0	0.889
186	136	1	14905218	29808318	0.12102	1	1	0.553
187	137	2	5451522	10900922	0.12102	2	1	0.585
188	138	1	87954427	175906727	0.05540	1	1	0.927
189	139	1	81150532	162298932	0.05540	1	1	1.249
190	140	2	9051077	18100077	0.12102	2	1	0.780
191	141	1	4890881	9779681	0.12102	1	1	0.427
192	142	1	78118785	156235485	0.05540	1	1	1.187
193	143	2	59347589	118693089	0.12102	2	1	0.814
194	144	1	44521792	89041492	0.05540	1	1	0.466
195	145	1	35083496	70164896	0.05540	1	1	0.623
196	146	2	24264500	48526900	0.12102	2	1	0.455
197	147	1	93509404	187016704	0.05540	1	1	0.411
198	148	2	36808	71508	0.12102	2	1	3.254
199	149	2	77288312	154574512	0.12102	2	1	0.670
200	150	2	53150716	106299316	0.05540	1	0	0.717
201	-1	1	74352208	148702308	0.05540	1	1	1.507
202	-1	1	29434612	58867112	0.12102	1	1	1.315
203	-1	1	74610017	149217917	0.12102	1	1	1.802
204	-1	2	69145522	138288922	0.05540	2	1	0.705
205	-1	2	54344526	108686926	0.12102	2	1	0.509
206	-1	1	19568829	39135529	0.05540	1	1	1.358
207	-1	2	70096134	140190134	0.12102	2	1	0.811
208	-1	1	65984938	131967738	0.05540	1	1	1.085
209	-1	1	88513283	177024483	0.12102	2	0	0.921
210	-1	1	95081687	190161287	0.05540	1	1	3.561
211	-1	1	65494394	130986694	0.05540	1	1	2.065
212	-1	2	86732199	173462299	0.12102	2	1	0.443
213	-1	2	45220202	90438302	0.12102	2	1	1.672
214	-1	2	26427207	52852307	0.05540	2	1	1.270
215	-1	2	67635312	135268512	0.12102	2	1	0.662
216	-1	1	47464115	94926115	0.05540	2	0	1.464
217	-1	2	7315720	14629320	0.05540	1	0	1.783
218	-1	1	99179225	198356325	0.12102	1	1	3.051
219	-1	2	19014331	38026531	0.05540	2	1	0.635
220	-1	1	96235335	192468535	0.12102	2	0	2.734
221	-1	1	84040282	168078482	0.05540	1	1	1.605
222	-1	1	58580187	117158287	0.12102	1	1	3.058
223	-1	1	78375993	156749893	0.05540	2	0	2.712
224	-1	1	63520099	127038099	0.12102	1	1	3.194
225	-1	2	96671605	193341105	0.05540	2	1	0.845
226	-1	1	95202109	190402109	0.12102	1	1	0.516
227	-1	1	60426513	120850913	0.05540	1	1	1.488
228	-1	1	22954117	45906117	0.12102	1	1	0.677
229	-1	1	5486721	10971321	0.05540	1	1	0.710
230	-1	2	90707025	181411925	0.12102	2	1	1.899
231	-1	2	94545330	189088530	0.05540	2	1	2.204
232	-1	2	29027435	58052735	0.12102	2	1	0.920
233	-1	2	35567139	71132139	0.05540	2	1	0.680
234	-1	2	18121184	36240284	0.12102	2	1	0.636
235	-1	2	95348588	190695088	0.12102	2	1	0.893
236	-1	2	99235492	198468892	0.05540	2	1	0.802
237	-1	2	93763296	187524496	0.05540	2	1	0.683
238	-1	1	76319000	152635900	0.12102	1	1	1.739
239	-1	1	64158905	128315705	0.12102	1	1	1.001
240	-1	2	78700609	157399109	0.05540	2	1	1.458
241	-1	2	38558513	77114913	0.05540	2	1	1.561
242	-1	1	9049618	18097118	0.12102	1	1	2.481
243	-1	1	71571924	143141724	0.12102	1	1	1.312
244	-1	1	16758728	33515328	0.05540	1	1	1.699
245	-1	1	607833	1213533	0.05540	1	1	0.944
246	-1	1	9810737	19619337	0.12102	1	1	0.980
247	-1	1	21695882	43389682	0.05540	2	0	0.913
248	-1	2	26910886	53819686	0.12102	1	0	0.596
249	-1	1	131390	260690	0.12102	2	0	1.374
250	-1	2	52001495	104000895	0.05540	2	1	4.664
251	201	1	74352208	148702308	0.05540	1	1	1.304
252	202	1	29434612	58867112	0.12102	1	1	0.648
253	203	1	74610017	149217917	0.12102	1	1	0.667
254	204	2	69145522	138288922	0.05540	2	1	0.532
255	205	2	54344526	108686926	0.12102	2	1	0.590
256	206	1	19568829	39135529	0.05540	1	1	0.581
257	207	2	70096134	140190134	0.12102	2	1	0.406
258	208	1	65984938	131967738	0.05540	1	1	0.867
259	209	1	88513283	177024483	0.12102	1	1	1.455
260	210	1	95081687	190161287	0.05540	1	1	0.839
261	211	1	65494394	130986694	0.05540	1	1	0.633
262	212	2	86732199	173462299	0.12102	2	1	0.339
263	213	2	45220202	90438302	0.12102	2	1	0.675
264	214	2	26427207	52852307	0.05540	2	1	0.562
265	215	2	67635312	135268512	0.12102	2	1	0.594
266	216	1	47464115	94926115	0.05540	1	1	1.158
267	217	2	7315720	14629320	0.05540	2	1	0.441
268	218	1	99179225	198356325	0.12102	1	1	0.704
269	219	2	19014331	38026531	0.05540	2	1	0.376
270	220	1	96235335	192468535	0.12102	1	1	0.749
271	221	1	84040282	168078482	0.05540	2	0	0.469
272	222	1	58580187	117158287	0.12102	1	1	1.471
273	223	1	78375993	156749893	0.05540	1	1	0.503
274	224	1	63520099	127038099	0.12102	1	1	0.600
275	225	2	96671605	193341105	0.05540	2	1	0.002
276	226	1	95202109	190402109	0.12102	1	1	0.324
277	227	1	60426513	120850913	0.05540	1	1	0.571
278	228	1	22954117	45906117	0.12102	1	1	0.825
279	229	1	5486721	10971321	0.05540	1	1	0.679
280	230	2	90707025	181411925	0.12102	2	1	0.736
281	231	2	94545330	189088530	0.05540	1	0	2.234
282	232	2	29027435	58052735	0.12102	1	0	1.994
283	233	2	35567139	71132139	0.05540	2	1	1.102
284	234	2	18121184	36240284	0.12102	2	1	0.825
285	235	2	95348588	190695088	0.12102	1	0	0.295
286	236	2	99235492	198468892	0.05540	2	1	1.437
287	237	2	93763296	187524496	0.05540	2	1	1.219
288	238	1	76319000	152635900	0.12102	1	1	0.504
289	239	1	64158905	128315705	0.12102	1	1	0.589
290	240	2	78700609	157399109	0.05540	2	1	0.446
291	241	2	38558513	77114913	0.05540	2	1	1.777
292	242	1	9049618	18097118	0.12102	1	1	1.461
293	243	1	71571924	143141724	0.12102	1	1	0.497
294	244	1	16758728	33515328	0.05540	1	1	0.367
295	245	1	607833	1213533	0.05540	2	0	0.699
296	246	1	9810737	19619337	0.12102	1	1	1.102
297	247	1	21695882	43389682	0.05540	2	0	1.610
298	248	2	26910886	53819686	0.12102	1	0	1.061
299	249	1	131390	260690	0.12102	1	1	2.140
300	250	2	52001495	104000895	0.05540	2	1	1.700
301	-1	1	4245632	8489132	0.05540	1	1	2.395
302	-1	1	48646037	97289937	0.12102	1	1	0.388
303	-1	2	1866041	3729941	0.05540	2	1	0.356
304	-1	1	51120845	102239545	0.12102	1	1	0.485
305	-1	1	13667889	27333689	0.05540	1	1	0.507
306	-1	1	78858993	157715893	0.12102	1	1	0.588
307	-1	2	52085397	104168697	0.05540	2	1	0.682
308	-1	1	34648100	69294100	0.12102	1	1	0.568
309	-1	1	5199104	10396104	0.12102	1	1	2.310
310	-1	2	50369310	100736510	0.05540	2	1	0.817
311	-1	1	46236513	92470913	0.12102	1	1	0.471
312	-1	1	7455517	14908917	0.05540	1	1	0.593
313	-1	2	80666121	161330121	0.12102	2	1	0.677
314	-1	2	61875725	123749325	0.05540	2	1	2.679
315	-1	1	44368230	88734330	0.12102	1	1	0.286
316	-1	1	86931534	173860934	0.05540	2	0	0.754
317	-1	2	76124738	152247338	0.05540	1	0	0.958
318	-1	2	86679042	173355942	0.12102	1	0	0.947
319	-1	1	95784746	191567346	0.05540	2	0	1.107
320	-1	1	21085691	42169291	0.12102	1	1	2.627
321	-1	2	98231497	196460897	0.12102	1	0	1.909
322	-1	2	3411402	6820702	0.05540	1	0	6.656
323	-1	2	83101012	166199912	0.05540	2	1	4.622
324	-1	2	58814220	117626320	0.12102	2	1	1.082
325	-1	2	81407524	162812924	0.12102	2	1	0.650
326	-1	2	59954228	119906328	0.05540	2	1	1.139
327	-1	1	87817332	175632532	0.05540	1	1	0.697
328	-1	2	71703636	143405136	0.12102	2	1	0.435
329	-1	2	28929939	57857739	0.12102	2	1	0.858
330	-1	1	28821543	57640943	0.05540	1	1	0.663
331	-1	1	8657647	17313147	0.12102	1	1	1.104
332	-1	2	33875692	67749292	0.05540	2	1	0.318
333	-1	1	79093596	158185096	0.12102	1	1	0.287
334	-1	1	21672699	43343299	0.05540	1	1	0.247
335	-1	2	60239703	120477303	0.05540	2	1	0.686
336	-1	1	42766406	85530706	0.12102	1	1	1.451
337	-1	1	2631511	5260911	0.05540	2	0	0.847
338	-1	1	1168815	2335515	0.12102	2	0	1.284
339	-1	1	43715319	87428519	0.05540	1	1	0.896
340	-1	1	47569023	95135923	0.12102	1	1	0.897
341	-1	2	51446328	102890528	0.05540	1	0	0.446
342	-1	1	9993531	19984931	0.12102	1	1	0.846
343	-1	2	8568935	17135735	0.05540	2	1	0.257
344	-1	1	48461438	96920738	0.12102	1	1	0.002
345	-1	1	62995942	125989742	0.12102	1	1	0.002
346	-1	2	77590545	155178945	0.05540	2	1	0.557
347	-1	1	46793548	93584948	0.05540	2	0	1.782
348	-1	2	38611394	77220694	0.12102	2	1	0.002
349	-1	2	53213698	106425298	0.12102	2	1	1.313
350	-1	1	98404902	196807702	0.05540	1	1	1.372
351	301	1	4245632	8489132	0.05540	1	1	2.045
352	302	1	48646037	97289937	0.12102	1	1	0.543
353	303	2	1866041	3729941	0.05540	2	1	0.409
354	304	1	51120845	102239545	0.12102	1	1	0.498
355	305	1	13667889	27333689	0.05540	1	1	0.549
356	306	1	78858993	157715893	0.12102	1	1	0.456
357	307	2	52085397	104168697	0.05540	1	0	0.749
358	308	1	34648100	69294100	0.12102	1	1	0.885
359	309	1	5199104	10396104	0.12102	1	1	0.426
360	310	2	50369310	100736510	0.05540	1	0	0.984
361	311	1	46236513	92470913	0.12102	1	1	0.643
362	312	1	7455517	14908917	0.05540	1	1	0.852
363	313	2	80666121	161330121	0.12102	2	1	0.240
364	314	2	61875725	123749325	0.05540	2	1	0.374
365	315	1	44368230	88734330	0.12102	1	1	0.467
366	316	1	86931534	173860934	0.05540	1	1	2.874
367	317	2	76124738	152247338	0.05540	2	1	1.903
368	318	2	86679042	173355942	0.12102	2	1	0.499
369	319	1	95784746	191567346	0.05540	1	1	1.259
370	320	1	21085691	42169291	0.12102	1	1	0.449
371	321	2	98231497	196460897	0.12102	2	1	1.207
372	322	2	3411402	6820702	0.05540	2	1	1.802
373	323	2	83101012	166199912	0.05540	1	0	1.705
374	324	2	58814220	117626320	0.12102	2	1	0.544
375	325	2	81407524	162812924	0.12102	2	1	0.518
376	326	2	59954228	119906328	0.05540	2	1	1.006
377	327	1	87817332	175632532	0.05540	1	1	0.437
378	328	2	71703636	143405136	0.12102	2	1	1.502
379	329	2	28929939	57857739	0.12102	2	1	0.968
380	330	1	28821543	57640943	0.05540	1	1	1.060
381	331	1	8657647	17313147	0.12102	1	1	0.686
382	332	2	33875692	67749292	0.05540	2	1	0.809
383	333	1	79093596	158185096	0.12102	1	1	0.837
384	334	1	21672699	43343299	0.05540	1	1	0.634
385	335	2	60239703	120477303	0.05540	1	0	1.012
386	336	1	42766406	85530706	0.12102	2	0	1.096
387	337	1	2631511	5260911	0.05540	2	0	3.270
388	338	1	1168815	2335515	0.12102	1	1	0.571
389	339	1	43715319	87428519	0.05540	1	1	1.412
390	340	1	47569023	95135923	0.12102	1	1	0.735
391	341	2	51446328	102890528	0.05540	2	1	1.773
392	342	1	9993531	19984931	0.12102	1	1	1.050
393	343	2	8568935	17135735	0.05540	2	1	1.859
394	344	1	48461438	96920738	0.12102	1	1	0.583
395	345	1	62995942	125989742	0.12102	1	1	1.737
396	346	2	77590545	155178945	0.05540	2	1	0.728
397	347	1	46793548	93584948	0.05540	1	1	0.430
398	348	2	38611394	77220694	0.12102	2	1	0.783
399	349	2	53213698	106425298	0.12102	2	1	0.680
400	350	1	98404902	196807702	0.05540	2	0	0.926
401	-1	1	59928743	119855343	0.05540	1	1	1.422
402	-1	1	7033647	14065147	0.12102	1	1	0.488
403	-1	2	69553751	139105351	0.12102	2	1	0.476
404	-1	2	30767995	61533895	0.05540	2	1	0.375
405	-1	2	82676999	165351899	0.12102	2	1	0.409
406	-1	1	37231202	74460302	0.05540	1	1	0.621
407	-1	1	13116406	26230706	0.05540	1	1	0.418
408	-1	1	69006810	138011510	0.12102	1	1	0.515
409	-1	2	34215513	68428913	0.05540	2	1	0.441
410	-1	1	92769917	185537717	0.12102	2	0	0.782
411	-1	2	84657521	169312921	0.05540	1	0	1.060
412	-1	1	4541325	9080525	0.12102	2	0	0.889
413	-1	2	7061729	14121329	0.05540	2	1	2.468
414	-1	1	68235735	136469335	0.12102	1	1	0.434
415	-1	1	25446638	50891138	0.12102	1	1	0.855
416	-1	1	25312942	50623742	0.05540	2	0	0.818
417	-1	2	21202646	42403146	0.12102	2	1	0.167
418	-1	2	51767950	103533750	0.05540	2	1	1.180
419	-1	1	83645154	167288154	0.05540	1	1	0.519
420	-1	1	50181599	100361099	0.12102	1	1	1.668
421	-1	1	31373203	62744303	0.12102	1	1	1.357
422	-1	2	81889008	163775908	0.05540	1	0	0.678
423	-1	2	63106012	126209912	0.12102	2	1	0.757
424	-1	2	52328316	104654516	0.05540	2	1	0.781
425	-1	2	44196719	88391319	0.12102	2	1	0.327
426	-1	1	90779723	181557323	0.05540	1	1	0.934
427	-1	2	98642027	197281927	0.05540	2	1	0.601
428	-1	1	73205831	146409531	0.12102	1	1	0.547
429	-1	1	42397834	84793534	0.12102	1	1	0.893
430	-1	2	46279038	92555938	0.05540	2	1	0.444
431	-1	2	4826242	9650342	0.05540	2	1	0.447
432	-1	1	63411946	126821746	0.12102	2	0	1.722
433	-1	2	49878450	99754750	0.12102	2	1	3.271
434	-1	1	91032298	182062498	0.05540	1	1	0.798
435	-1	1	84203502	168404902	0.05540	1	1	1.905
436	-1	1	89435707	178869307	0.12102	1	1	0.556
437	-1	1	58635011	117267911	0.12102	1	1	0.463
438	-1	2	18539114	37076114	0.05540	2	1	0.385
439	-1	2	71747118	143492118	0.12102	2	1	0.847
440	-1	2	70300722	140599322	0.05540	2	1	0.778
441	-1	2	62178126	124354126	0.05540	2	1	1.112
442	-1	2	87369230	174736330	0.12102	1	0	1.034
443	-1	2	4567334	9132534	0.05540	2	1	1.408
444	-1	2	59145139	118288139	0.12102	2	1	0.563
445	-1	1	29654942	59307742	0.12102	1	1	0.537
446	-1	1	97527246	195052346	0.05540	1	1	0.762
447	-1	2	88089550	176176950	0.05540	1	0	1.121
448	-1	2	14614754	29227354	0.12102	2	1	0.377
449	-1	1	66511599	133021099	0.12102	1	1	1.976
450	-1	2	78342504	156682904	0.05540	1	0	1.245
451	401	1	59928743	119855343	0.05540	1	1	1.415
452	402	1	7033647	14065147	0.12102	1	1	0.517
453	403	2	69553751	139105351	0.12102	2	1	0.432
454	404	2	30767995	61533895	0.05540	2	1	0.551
455	405	2	82676999	165351899	0.12102	2	1	0.357
456	406	1	37231202	74460302	0.05540	1	1	0.532
457	407	1	13116406	26230706	0.05540	1	1	0.398
458	408	1	69006810	138011510	0.12102	1	1	0.948
459	409	2	34215513	68428913	0.05540	2	1	0.613
460	410	1	92769917	185537717	0.12102	2	0	0.894
461	411	2	84657521	169312921	0.05540	1	0	0.613
462	412	1	4541325	9080525	0.12102	2	0	1.726
463	413	2	7061729	14121329	0.05540	1	0	1.463
464	414	1	68235735	136469335	0.12102	2	0	0.969
465	415	1	25446638	50891138	0.12102	1	1	1.996
466	416	1	25312942	50623742	0.05540	1	1	0.610
467	417	2	21202646	42403146	0.12102	2	1	0.331
468	418	2	51767950	103533750	0.05540	2	1	0.454
469	419	1	83645154	167288154	0.05540	2	0	0.960
470	420	1	50181599	100361099	0.12102	1	1	0.534
471	421	1	31373203	62744303	0.12102	1	1	1.074
472	422	2	81889008	163775908	0.05540	2	1	0.677
473	423	2	63106012	126209912	0.12102	2	1	0.375
474	424	2	52328316	104654516	0.05540	2	1	0.390
475	425	2	44196719	88391319	0.12102	2	1	0.424
476	426	1	90779723	181557323	0.05540	2	0	0.758
477	427	2	98642027	197281927	0.05540	1	0	0.666
478	428	1	73205831	146409531	0.12102	1	1	1.882
479	429	1	42397834	84793534	0.12102	1	1	0.379
480	430	2	46279038	92555938	0.05540	2	1	0.403
481	431	2	4826242	9650342	0.05540	2	1	0.683
482	432	1	63411946	126821746	0.12102	1	1	0.437
483	433	2	49878450	99754750	0.12102	1	0	0.948
484	434	1	91032298	182062498	0.05540	2	0	0.456
485	435	1	84203502	168404902	0.05540	1	1	1.110
486	436	1	89435707	178869307	0.12102	2	0	1.056
487	437	1	58635011	117267911	0.12102	1	1	0.310
488	438	2	18539114	37076114	0.05540	1	0	0.874
489	439	2	71747118	143492118	0.12102	2	1	0.441
490	440	2	70300722	140599322	0.05540	2	1	1.163
491	441	2	62178126	124354126	0.05540	1	0	1.191
492	442	2	87369230	174736330	0.12102	2	1	1.088
493	443	2	4567334	9132534	0.05540	2	1	1.025
494	444	2	59145139	118288139	0.12102	1	0	0.847
495	445	1	29654942	59307742	0.12102	1	1	0.451
496	446	1	97527246	195052346	0.05540	1	1	0.827
497	447	2	88089550	176176950	0.05540	2	1	0.905
498	448	2	14614754	29227354	0.12102	1	0	1.195
499	449	1	66511599	133021099	0.12102	1	1	0.385
500	450	2	78342504	156682904	0.05540	2	1	1.151
% finished 25-Feb-2015 14:45:59
