# Supplementary material for: Posterior Probability Matching and Human Perceptual Decision Making
Source: PLoS Comput Biol. 2015 Jun 16;11(6):e1004342. doi: 10.1371/journal.pcbi.1004342 (PMC4469678; doi:10.1371/journal.pcbi.1004342)
Supplement: S1 Data — This MATLAB code reproduces the results from Experiment 1 shown in Fig 3a and the results from Experiment 2 shown in Fig 3b. (ZIP) [file pcbi.1004342.s004.zip › ploscb2015/data/experiment2_subject17.txt]

% 03-Mar-2015 16:07:10
% trial matchtrial target_interval randseed randnseed signal_contrast response correct rt
1	-1	2	66963775	133925475	0.42688	2	1	0.625
2	-1	2	34047078	68092078	0.42688	2	1	1.223
3	-1	2	69868483	139734883	0.30491	2	1	0.723
4	-1	1	56448487	112894887	0.30491	1	1	1.313
5	-1	1	1640791	3279491	0.21780	1	1	2.047
6	-1	2	20141896	40281696	0.21780	2	1	1.329
7	-1	1	66683701	133365301	0.15557	1	1	0.711
8	-1	2	51860546	103719046	0.15557	2	1	1.969
9	-1	2	62398951	124795851	0.11112	2	1	1.385
10	-1	2	15590755	31179455	0.11112	2	1	1.128
11	-1	2	42140859	84279659	0.07937	2	1	2.107
12	-1	2	67294265	134586465	0.07937	2	1	0.724
13	-1	2	53827669	107653269	0.05669	2	1	0.696
14	-1	1	37698072	75394072	0.05669	1	1	2.214
15	-1	1	73543278	147084478	0.04050	1	1	0.815
16	-1	1	69434882	138867682	0.04050	2	0	2.516
17	-1	1	34558687	69115287	0.05669	2	0	2.219
18	-1	1	70407193	140812293	0.07937	2	0	1.159
19	-1	1	949597	1897097	0.11112	1	1	1.522
20	-1	2	67469902	134937702	0.11112	1	0	1.244
21	-1	2	6014647	12027247	0.15557	2	1	1.395
22	-1	1	59203052	118404052	0.15557	1	1	0.958
23	-1	1	69744356	139486656	0.11112	1	1	1.353
24	-1	2	18918060	37834060	0.11112	2	1	1.270
25	-1	2	60138365	120274665	0.07937	2	1	1.449
26	-1	1	18611369	37220669	0.07937	1	1	1.027
27	-1	2	35854273	71706473	0.05669	1	0	1.490
28	-1	1	98392378	196782678	0.07937	1	1	1.252
29	-1	2	38240082	76478082	0.07937	2	1	1.490
30	-1	1	742487	1482887	0.05669	1	1	1.332
31	-1	2	48634591	97267091	0.05669	1	0	1.015
32	-1	2	64493296	128984496	0.07937	2	1	1.447
33	-1	2	23023700	46045300	0.07937	2	1	1.440
34	-1	2	81544805	163087505	0.05669	2	1	1.412
35	-1	2	37408250	74814450	0.05669	2	1	1.298
36	-1	2	81268655	162535255	0.04050	1	0	0.548
37	-1	1	50487159	100972259	0.05669	2	0	1.604
38	-1	1	25007463	50012863	0.07937	1	1	2.092
39	-1	1	48843968	97685868	0.07937	1	1	2.095
40	-1	1	72693074	145384074	0.05669	2	0	1.537
41	-1	1	40525178	81048278	0.07937	2	0	1.708
42	-1	2	25722583	51443083	0.11112	2	1	2.078
43	-1	1	48206088	96410088	0.11112	1	1	0.767
44	-1	1	38767292	77532492	0.07937	1	1	1.620
45	-1	2	14616997	29231897	0.07937	2	1	1.284
46	-1	1	57127802	114253502	0.05669	1	1	2.001
47	-1	1	71649907	143297707	0.05669	1	1	0.760
48	-1	1	62179452	124356852	0.04050	1	1	2.863
49	-1	1	62002558	124003058	0.04050	2	0	1.847
50	-1	2	60549563	121097063	0.05669	2	1	1.283
51	-1	1	46828699	93655299	0.05669	1	1	2.151
52	-1	2	65888605	131775105	0.04050	2	1	1.038
53	-1	1	84408150	168814250	0.04050	2	0	0.870
54	-1	2	85610154	171218254	0.05669	2	1	1.922
55	-1	2	92114159	184226259	0.05669	2	1	1.874
56	-1	2	93303064	186604064	0.04050	2	1	3.139
57	-1	2	21083570	42165070	0.04050	1	0	1.116
58	-1	2	46337574	92673074	0.05669	2	1	3.445
59	-1	2	4775681	9549281	0.05669	2	1	1.000
60	-1	2	19328685	38655285	0.04050	2	1	1.762
61	-1	2	9840490	19678890	0.04050	2	1	1.254
62	-1	2	49684694	99367294	0.02893	2	1	1.964
63	-1	1	60211600	120421100	0.02893	1	1	1.292
64	-1	2	4062904	8123704	0.02066	2	1	0.295
65	-1	2	47951907	95901707	0.02066	1	0	1.234
66	-1	1	85143653	170285253	0.02893	1	1	1.462
67	-1	1	45011057	90020057	0.02893	1	1	1.456
68	-1	2	4869062	9736062	0.02066	1	0	2.481
69	-1	1	67358168	134714268	0.02893	1	1	1.831
70	-1	1	64545673	129089273	0.02893	2	0	1.458
71	-1	2	24393877	48785677	0.04050	2	1	1.272
72	-1	1	65598582	131195082	0.04050	1	1	1.461
73	-1	2	25458386	50914686	0.02893	2	1	1.318
74	-1	2	71982191	143962291	0.02893	1	0	1.432
75	-1	1	29183995	58365895	0.04050	1	1	2.293
76	-1	2	73009601	146017101	0.04050	2	1	1.142
77	-1	1	865205	1728305	0.02893	2	0	2.850
78	-1	1	99343852	198685652	0.04050	2	0	1.363
79	-1	1	49877756	99753456	0.05669	1	1	1.405
80	-1	1	4400961	8799861	0.05669	1	1	1.259
81	-1	1	44275865	88549665	0.04050	1	1	1.270
82	-1	2	85464170	170926270	0.04050	2	1	0.774
83	-1	1	77334574	154667074	0.02893	2	0	1.095
84	-1	2	1210178	2418278	0.04050	2	1	1.201
85	-1	2	35708682	71415282	0.04050	2	1	1.614
86	-1	1	11586787	23171487	0.02893	2	0	1.254
87	-1	2	51453692	102905292	0.04050	1	0	1.457
88	-1	1	11315996	22629896	0.05669	2	0	1.314
89	-1	1	56487401	112972701	0.07937	1	1	0.936
90	-1	2	64393005	128783905	0.07937	2	1	2.044
91	-1	1	82896610	165791110	0.05669	1	1	0.773
92	-1	1	74736955	149471855	0.05669	2	0	2.053
93	-1	2	94622960	189243860	0.07937	2	1	1.951
94	-1	2	3780865	7559665	0.07937	2	1	1.101
95	-1	1	27648369	55294669	0.05669	1	1	2.116
96	-1	1	52815675	105629275	0.05669	2	0	1.861
97	-1	2	52648580	105295080	0.07937	2	1	0.981
98	-1	1	64517484	129032884	0.07937	1	1	1.462
99	-1	1	24378688	48755288	0.05669	1	1	1.127
100	-1	2	50913093	101824093	0.05669	1	0	1.409
101	-1	2	46501872	93001672	0.08455	2	1	2.073
102	-1	2	58888478	117774878	0.03871	2	1	0.948
103	-1	2	68091682	136181282	0.03871	2	1	1.479
104	-1	1	30617886	61233686	0.08455	2	0	1.534
105	-1	1	98457991	196913891	0.03871	1	1	1.201
106	-1	2	33013695	66025295	0.08455	2	1	1.580
107	-1	1	4853800	9705500	0.03871	1	1	1.035
108	-1	2	22060404	44118704	0.08455	2	1	0.744
109	-1	1	9892608	19783108	0.03871	1	1	1.738
110	-1	2	97784313	195566513	0.08455	2	1	0.640
111	-1	1	76329958	152657858	0.03871	2	0	1.330
112	-1	2	24178962	48355862	0.08455	2	1	1.206
113	-1	1	58725867	117449667	0.08455	2	0	1.756
114	-1	1	47887371	95772671	0.03871	2	0	0.813
115	-1	2	43777875	87553675	0.08455	2	1	1.117
116	-1	2	70324580	140647080	0.03871	1	0	1.094
117	-1	1	94198284	188394484	0.08455	1	1	1.740
118	-1	1	82031189	164060289	0.03871	1	1	1.226
119	-1	1	19238393	38474693	0.08455	1	1	2.288
120	-1	2	61726899	123451699	0.03871	2	1	0.857
121	-1	1	61614803	123227503	0.03871	2	0	1.111
122	-1	2	86820007	173637907	0.08455	2	1	1.448
123	-1	1	45330111	90658111	0.08455	1	1	1.420
124	-1	1	1162557	2323057	0.03871	1	1	0.879
125	-1	2	3747261	7492461	0.03871	2	1	1.726
126	-1	2	90268466	180534866	0.08455	2	1	1.305
127	-1	1	35447370	70892670	0.03871	2	0	1.657
128	-1	1	15285875	30569675	0.08455	1	1	0.908
129	-1	2	20488979	40975879	0.08455	2	1	1.085
130	-1	1	43021883	86041683	0.03871	2	0	1.056
131	-1	1	62894888	125787688	0.08455	2	0	1.808
132	-1	1	57416193	114830293	0.03871	2	0	1.195
133	-1	2	90594597	181187097	0.03871	2	1	1.207
134	-1	1	25154501	50306901	0.08455	1	1	1.092
135	-1	2	49015105	98028105	0.08455	2	1	1.500
136	-1	1	12858710	25715310	0.03871	1	1	0.877
137	-1	1	15418714	30835314	0.08455	2	0	1.837
138	-1	2	12554160	25106260	0.03871	2	1	1.005
139	-1	2	27125564	54249064	0.08455	2	1	0.842
140	-1	2	25679668	51357268	0.03871	2	1	3.291
141	-1	2	69475575	138949075	0.08455	2	1	1.636
142	-1	1	46626879	93251679	0.03871	2	0	0.869
143	-1	2	47857183	95712283	0.03871	2	1	1.009
144	-1	1	62417388	124832688	0.08455	1	1	1.408
145	-1	1	16960092	33918092	0.08455	1	1	2.139
146	-1	1	44713697	89425297	0.03871	1	1	2.093
147	-1	1	68601203	137200303	0.03871	2	0	1.063
148	-1	2	88463007	176923907	0.08455	2	1	1.174
149	-1	1	20349711	40697311	0.08455	1	1	1.523
150	-1	2	86862816	173723516	0.03871	2	1	0.627
151	101	2	46501872	93001672	0.08455	2	1	2.041
152	102	2	58888478	117774878	0.03871	2	1	1.159
153	103	2	68091682	136181282	0.03871	1	0	1.129
154	104	1	30617886	61233686	0.08455	1	1	1.342
155	105	1	98457991	196913891	0.03871	1	1	1.228
156	106	2	33013695	66025295	0.08455	1	0	1.468
157	107	1	4853800	9705500	0.03871	1	1	1.245
158	108	2	22060404	44118704	0.08455	2	1	1.291
159	109	1	9892608	19783108	0.03871	2	0	1.084
160	110	2	97784313	195566513	0.08455	2	1	0.763
161	111	1	76329958	152657858	0.03871	1	1	1.053
162	112	2	24178962	48355862	0.08455	2	1	0.849
163	113	1	58725867	117449667	0.08455	1	1	1.375
164	114	1	47887371	95772671	0.03871	2	0	2.156
165	115	2	43777875	87553675	0.08455	2	1	1.421
166	116	2	70324580	140647080	0.03871	2	1	2.284
167	117	1	94198284	188394484	0.08455	1	1	1.957
168	118	1	82031189	164060289	0.03871	1	1	1.409
169	119	1	19238393	38474693	0.08455	2	0	1.138
170	120	2	61726899	123451699	0.03871	2	1	0.988
171	121	1	61614803	123227503	0.03871	1	1	1.446
172	122	2	86820007	173637907	0.08455	2	1	1.318
173	123	1	45330111	90658111	0.08455	2	0	1.757
174	124	1	1162557	2323057	0.03871	1	1	1.185
175	125	2	3747261	7492461	0.03871	2	1	1.129
176	126	2	90268466	180534866	0.08455	2	1	1.285
177	127	1	35447370	70892670	0.03871	2	0	0.899
178	128	1	15285875	30569675	0.08455	1	1	1.260
179	129	2	20488979	40975879	0.08455	2	1	0.945
180	130	1	43021883	86041683	0.03871	2	0	3.051
181	131	1	62894888	125787688	0.08455	2	0	1.736
182	132	1	57416193	114830293	0.03871	1	1	0.874
183	133	2	90594597	181187097	0.03871	2	1	1.453
184	134	1	25154501	50306901	0.08455	1	1	2.344
185	135	2	49015105	98028105	0.08455	2	1	0.420
186	136	1	12858710	25715310	0.03871	1	1	0.990
187	137	1	15418714	30835314	0.08455	2	0	1.606
188	138	2	12554160	25106260	0.03871	2	1	0.550
189	139	2	27125564	54249064	0.08455	2	1	0.819
190	140	2	25679668	51357268	0.03871	1	0	1.282
191	141	2	69475575	138949075	0.08455	2	1	1.898
192	142	1	46626879	93251679	0.03871	2	0	0.627
193	143	2	47857183	95712283	0.03871	1	0	1.458
194	144	1	62417388	124832688	0.08455	1	1	1.516
195	145	1	16960092	33918092	0.08455	2	0	0.734
196	146	1	44713697	89425297	0.03871	2	0	2.087
197	147	1	68601203	137200303	0.03871	2	0	1.463
198	148	2	88463007	176923907	0.08455	1	0	0.500
199	149	1	20349711	40697311	0.08455	1	1	1.462
200	150	2	86862816	173723516	0.03871	2	1	1.543
201	-1	2	4988862	9975662	0.08455	2	1	1.426
202	-1	1	52079367	104156667	0.03871	2	0	1.550
203	-1	1	21247071	42492071	0.03871	1	1	1.537
204	-1	1	89129376	178256676	0.08455	1	1	1.607
205	-1	1	63617681	127233281	0.03871	2	0	1.239
206	-1	2	2154585	4307085	0.08455	2	1	1.534
207	-1	2	70002090	140002090	0.08455	2	1	1.289
208	-1	2	12488394	24974694	0.03871	2	1	0.891
209	-1	1	16425798	32849498	0.08455	2	0	2.128
210	-1	2	42869803	85737503	0.03871	2	1	0.926
211	-1	1	49463007	98923907	0.08455	1	1	1.024
212	-1	1	66665712	133329312	0.03871	1	1	1.002
213	-1	1	81217916	162433716	0.08455	1	1	1.176
214	-1	2	13056020	26109920	0.03871	1	0	1.133
215	-1	2	40958365	81914665	0.03871	2	1	1.131
216	-1	2	67418870	134835670	0.08455	1	0	1.478
217	-1	1	30004074	60006074	0.03871	1	1	0.768
218	-1	1	20521178	41040278	0.08455	1	1	0.958
219	-1	2	31066082	62130082	0.03871	2	1	1.140
220	-1	2	58940487	117878887	0.08455	1	0	0.968
221	-1	2	69508691	139015291	0.03871	2	1	1.609
222	-1	2	43959695	87917295	0.08455	1	0	1.332
223	-1	2	91891800	183781500	0.03871	2	1	0.825
224	-1	1	89046504	178090904	0.08455	1	1	0.800
225	-1	1	83621908	167241708	0.03871	2	0	2.323
226	-1	2	30126513	60250913	0.08455	2	1	1.045
227	-1	1	48661817	97321517	0.03871	1	1	0.910
228	-1	2	53845022	107687922	0.08455	2	1	0.952
229	-1	1	63068467	126134867	0.08455	1	1	1.394
230	-1	1	16262671	32523271	0.03871	1	1	1.251
231	-1	2	56113176	112224276	0.03871	2	1	0.835
232	-1	1	53321780	106641480	0.08455	1	1	0.981
233	-1	1	65192584	130383084	0.03871	2	0	0.946
234	-1	1	74408988	148815888	0.08455	1	1	1.152
235	-1	2	3582492	7162892	0.08455	2	1	1.326
236	-1	2	50122397	100242697	0.03871	2	1	1.294
237	-1	1	93981101	187960101	0.08455	1	1	0.860
238	-1	1	93862205	187722305	0.03871	2	0	0.832
239	-1	2	91074009	182145909	0.08455	2	1	3.320
240	-1	1	37525715	75049315	0.03871	2	0	3.761
241	-1	1	28002322	56002522	0.08455	1	1	1.908
242	-1	1	33159068	66316068	0.03871	1	1	1.437
243	-1	1	90371773	180741473	0.03871	2	0	1.274
244	-1	1	31491177	62980277	0.08455	1	1	0.958
245	-1	2	42082181	84162281	0.08455	2	1	1.060
246	-1	2	61966486	123930886	0.03871	2	1	2.139
247	-1	1	89792191	179582291	0.08455	1	1	0.754
248	-1	1	79002995	158003895	0.03871	2	0	1.034
249	-1	1	96227699	192453299	0.08455	1	1	1.093
250	-1	2	20087903	40173703	0.03871	1	0	0.837
251	201	2	4988862	9975662	0.08455	2	1	1.743
252	202	1	52079367	104156667	0.03871	2	0	0.908
253	203	1	21247071	42492071	0.03871	1	1	1.131
254	204	1	89129376	178256676	0.08455	1	1	0.790
255	205	1	63617681	127233281	0.03871	1	1	1.077
256	206	2	2154585	4307085	0.08455	2	1	1.208
257	207	2	70002090	140002090	0.08455	2	1	2.712
258	208	2	12488394	24974694	0.03871	2	1	2.027
259	209	1	16425798	32849498	0.08455	1	1	0.847
260	210	2	42869803	85737503	0.03871	1	0	1.801
261	211	1	49463007	98923907	0.08455	2	0	7.533
262	212	1	66665712	133329312	0.03871	1	1	0.998
263	213	1	81217916	162433716	0.08455	1	1	1.239
264	214	2	13056020	26109920	0.03871	2	1	1.253
265	215	2	40958365	81914665	0.03871	2	1	1.647
266	216	2	67418870	134835670	0.08455	2	1	2.027
267	217	1	30004074	60006074	0.03871	1	1	1.163
268	218	1	20521178	41040278	0.08455	1	1	1.877
269	219	2	31066082	62130082	0.03871	2	1	1.151
270	220	2	58940487	117878887	0.08455	2	1	1.045
271	221	2	69508691	139015291	0.03871	1	0	1.224
272	222	2	43959695	87917295	0.08455	2	1	1.263
273	223	2	91891800	183781500	0.03871	2	1	2.265
274	224	1	89046504	178090904	0.08455	2	0	0.814
275	225	1	83621908	167241708	0.03871	1	1	1.030
276	226	2	30126513	60250913	0.08455	2	1	1.065
277	227	1	48661817	97321517	0.03871	1	1	1.217
278	228	2	53845022	107687922	0.08455	2	1	0.886
279	229	1	63068467	126134867	0.08455	2	0	0.710
280	230	1	16262671	32523271	0.03871	1	1	1.089
281	231	2	56113176	112224276	0.03871	2	1	1.441
282	232	1	53321780	106641480	0.08455	1	1	1.008
283	233	1	65192584	130383084	0.03871	2	0	1.205
284	234	1	74408988	148815888	0.08455	1	1	1.317
285	235	2	3582492	7162892	0.08455	1	0	1.128
286	236	2	50122397	100242697	0.03871	2	1	1.508
287	237	1	93981101	187960101	0.08455	1	1	1.010
288	238	1	93862205	187722305	0.03871	1	1	1.950
289	239	2	91074009	182145909	0.08455	2	1	1.167
290	240	1	37525715	75049315	0.03871	2	0	1.530
291	241	1	28002322	56002522	0.08455	1	1	1.239
292	242	1	33159068	66316068	0.03871	2	0	0.768
293	243	1	90371773	180741473	0.03871	1	1	0.667
294	244	1	31491177	62980277	0.08455	2	0	0.466
295	245	2	42082181	84162281	0.08455	2	1	1.376
296	246	2	61966486	123930886	0.03871	2	1	1.291
297	247	1	89792191	179582291	0.08455	1	1	2.522
298	248	1	79002995	158003895	0.03871	2	0	0.929
299	249	1	96227699	192453299	0.08455	2	0	1.646
300	250	2	20087903	40173703	0.03871	2	1	2.375
301	-1	2	6106112	12210112	0.03871	2	1	3.120
302	-1	2	22478418	44954718	0.08455	2	1	1.181
303	-1	1	54321723	108641323	0.08455	1	1	0.002
304	-1	2	68849126	137696126	0.03871	2	1	1.051
305	-1	1	88742530	177482930	0.03871	1	1	1.197
306	-1	1	23293775	46585475	0.08455	1	1	1.498
307	-1	2	87127380	174252680	0.08455	2	1	0.796
308	-1	2	80335984	160669884	0.03871	2	1	1.028
309	-1	1	97555288	195108488	0.08455	1	1	1.469
310	-1	1	58748993	117495893	0.03871	1	1	1.289
311	-1	2	1283597	2565097	0.03871	2	1	1.377
312	-1	1	53141902	106281702	0.08455	1	1	1.121
313	-1	1	79664706	159327306	0.03871	1	1	1.110
314	-1	1	4877910	9753710	0.08455	1	1	1.695
315	-1	2	88727915	177453715	0.08455	2	1	1.065
316	-1	1	9930119	19858119	0.03871	1	1	1.071
317	-1	2	31103923	62205723	0.03871	1	0	2.351
318	-1	2	80294329	160586529	0.08455	2	1	0.896
319	-1	2	84190874	168379674	0.03871	2	1	1.347
320	-1	2	33366678	66731278	0.08455	2	1	0.918
321	-1	1	39897782	79793482	0.03871	2	0	0.947
322	-1	1	49110686	98219286	0.08455	1	1	1.007
323	-1	2	63637191	127272291	0.08455	2	1	0.888
324	-1	2	66185995	132369895	0.03871	2	1	0.756
325	-1	1	55370299	110738499	0.03871	1	1	0.735
326	-1	1	43276902	86551702	0.08455	1	1	0.221
327	-1	1	79162006	158321906	0.03871	2	0	1.766
328	-1	1	69679511	139356911	0.08455	1	1	0.900
329	-1	2	73562015	147121915	0.03871	1	0	0.552
330	-1	1	42802618	85603118	0.08455	1	1	1.326
331	-1	1	89306723	178611323	0.08455	2	0	0.358
332	-1	1	39864426	79726726	0.03871	1	1	0.961
333	-1	1	50403331	100804531	0.08455	1	1	0.984
334	-1	2	63595776	127189476	0.03871	2	1	1.084
335	-1	1	86135380	172268680	0.08455	1	1	1.223
336	-1	2	22022984	44043884	0.03871	2	1	1.701
337	-1	2	5855589	11709089	0.08455	2	1	1.466
338	-1	2	67060894	134119694	0.03871	2	1	0.770
339	-1	2	57582098	115162098	0.03871	2	1	1.140
340	-1	1	85451002	170899902	0.08455	1	1	0.831
341	-1	1	82694406	165386706	0.08455	1	1	2.023
342	-1	1	98507311	197012511	0.03871	1	1	1.084
343	-1	1	21050215	42098315	0.08455	1	1	1.258
344	-1	2	60939020	121875920	0.03871	1	0	1.022
345	-1	1	76777224	153552324	0.03871	2	0	1.150
346	-1	2	5979928	11957728	0.08455	2	1	0.616
347	-1	1	81860632	163719132	0.03871	1	1	0.582
348	-1	1	53742577	107483077	0.08455	1	1	0.474
349	-1	1	14948580	29895080	0.03871	2	0	1.149
350	-1	2	44188884	88375684	0.08455	2	1	0.558
351	301	2	6106112	12210112	0.03871	2	1	1.057
352	302	2	22478418	44954718	0.08455	2	1	0.655
353	303	1	54321723	108641323	0.08455	1	1	0.367
354	304	2	68849126	137696126	0.03871	1	0	0.810
355	305	1	88742530	177482930	0.03871	1	1	0.937
356	306	1	23293775	46585475	0.08455	1	1	0.581
357	307	2	87127380	174252680	0.08455	2	1	0.880
358	308	2	80335984	160669884	0.03871	2	1	0.815
359	309	1	97555288	195108488	0.08455	2	0	1.615
360	310	1	58748993	117495893	0.03871	1	1	0.165
361	311	2	1283597	2565097	0.03871	1	0	0.717
362	312	1	53141902	106281702	0.08455	1	1	1.006
363	313	1	79664706	159327306	0.03871	1	1	1.023
364	314	1	4877910	9753710	0.08455	2	0	1.253
365	315	2	88727915	177453715	0.08455	2	1	0.635
366	316	1	9930119	19858119	0.03871	1	1	0.789
367	317	2	31103923	62205723	0.03871	2	1	0.569
368	318	2	80294329	160586529	0.08455	2	1	0.971
369	319	2	84190874	168379674	0.03871	2	1	3.884
370	320	2	33366678	66731278	0.08455	2	1	0.989
371	321	1	39897782	79793482	0.03871	2	0	0.490
372	322	1	49110686	98219286	0.08455	1	1	0.770
373	323	2	63637191	127272291	0.08455	2	1	0.948
374	324	2	66185995	132369895	0.03871	2	1	0.659
375	325	1	55370299	110738499	0.03871	1	1	0.909
376	326	1	43276902	86551702	0.08455	1	1	1.292
377	327	1	79162006	158321906	0.03871	2	0	1.251
378	328	1	69679511	139356911	0.08455	2	0	0.464
379	329	2	73562015	147121915	0.03871	2	1	1.836
380	330	1	42802618	85603118	0.08455	2	0	1.375
381	331	1	89306723	178611323	0.08455	2	0	1.042
382	332	1	39864426	79726726	0.03871	1	1	0.210
383	333	1	50403331	100804531	0.08455	1	1	0.002
384	334	2	63595776	127189476	0.03871	2	1	0.693
385	335	1	86135380	172268680	0.08455	1	1	0.119
386	336	2	22022984	44043884	0.03871	2	1	1.061
387	337	2	5855589	11709089	0.08455	2	1	0.855
388	338	2	67060894	134119694	0.03871	2	1	1.099
389	339	2	57582098	115162098	0.03871	2	1	1.000
390	340	1	85451002	170899902	0.08455	1	1	0.624
391	341	1	82694406	165386706	0.08455	1	1	0.991
392	342	1	98507311	197012511	0.03871	1	1	1.607
393	343	1	21050215	42098315	0.08455	1	1	1.250
394	344	2	60939020	121875920	0.03871	1	0	0.802
395	345	1	76777224	153552324	0.03871	1	1	1.347
396	346	2	5979928	11957728	0.08455	2	1	0.713
397	347	1	81860632	163719132	0.03871	2	0	1.700
398	348	1	53742577	107483077	0.08455	1	1	1.013
399	349	1	14948580	29895080	0.03871	2	0	1.230
400	350	2	44188884	88375684	0.08455	2	1	0.650
401	-1	1	48160331	96318531	0.08455	2	0	1.587
402	-1	2	11239936	22477736	0.03871	2	1	0.808
403	-1	1	5781981	11561881	0.08455	1	1	0.530
404	-1	1	72322985	144643885	0.03871	1	1	5.259
405	-1	2	12046793	24091493	0.08455	2	1	1.553
406	-1	1	81259598	162517098	0.03871	1	1	1.103
407	-1	1	5128502	10254902	0.03871	1	1	0.813
408	-1	2	1011206	2020306	0.08455	1	0	0.172
409	-1	2	32895309	65788509	0.08455	2	1	0.218
410	-1	2	68814413	137626713	0.03871	1	0	1.157
411	-1	2	97950017	195897917	0.08455	2	1	0.253
412	-1	1	37878720	75755320	0.03871	1	1	0.700
413	-1	2	21743124	43484124	0.03871	2	1	1.081
414	-1	1	44318628	88635128	0.08455	1	1	0.760
415	-1	2	34842932	69683732	0.03871	2	1	0.566
416	-1	2	5399236	10796336	0.08455	2	1	1.417
417	-1	2	61261582	122521082	0.08455	1	0	0.002
418	-1	2	75835985	151669885	0.03871	2	1	0.859
419	-1	2	75725389	151448689	0.08455	2	1	0.425
420	-1	2	32934792	65867492	0.03871	2	1	0.397
421	-1	1	86128596	172255096	0.03871	1	1	1.354
422	-1	2	35343900	70685700	0.08455	2	1	0.530
423	-1	2	1847604	3693104	0.03871	2	1	0.802
424	-1	2	96447308	192892508	0.08455	2	1	0.728
425	-1	1	82978312	165954512	0.08455	1	1	0.181
426	-1	2	14883115	29764115	0.03871	1	0	0.856
427	-1	2	14743819	29485519	0.03871	2	1	0.211
428	-1	1	49309222	98616322	0.08455	2	0	1.466
429	-1	1	10515527	21028927	0.08455	1	1	0.510
430	-1	2	75740031	151477931	0.03871	2	1	0.739
431	-1	1	19744934	39487734	0.08455	2	0	0.451
432	-1	1	78265438	156528738	0.03871	2	0	0.262
433	-1	1	18197482	36392882	0.03871	2	0	1.084
434	-1	2	40751686	81501286	0.08455	2	1	0.164
435	-1	2	71310290	142618490	0.03871	1	0	0.888
436	-1	2	73842994	147683894	0.08455	2	1	0.900
437	-1	2	77724098	155446098	0.03871	2	1	1.947
438	-1	1	86875803	173749503	0.08455	1	1	0.975
439	-1	2	98775307	197548507	0.03871	2	1	0.533
440	-1	1	66657611	133313111	0.08455	2	0	0.883
441	-1	1	69205915	138409715	0.03871	1	1	1.336
442	-1	2	17057519	34112919	0.08455	2	1	3.822
443	-1	2	12734126	25466126	0.08455	2	1	1.746
444	-1	2	2039831	4077531	0.03871	2	1	1.941
445	-1	1	9852436	19702736	0.03871	1	1	0.912
446	-1	2	15052740	30103340	0.08455	2	1	0.155
447	-1	2	44279184	88556284	0.03871	2	1	0.577
448	-1	2	16189688	32377288	0.08455	1	0	1.042
449	-1	2	34718392	69434692	0.08455	2	1	0.143
450	-1	1	62627996	125253896	0.03871	1	1	0.160
451	401	1	48160331	96318531	0.08455	2	0	1.131
452	402	2	11239936	22477736	0.03871	2	1	0.131
453	403	1	5781981	11561881	0.08455	1	1	0.827
454	404	1	72322985	144643885	0.03871	1	1	0.746
455	405	2	12046793	24091493	0.08455	2	1	0.197
456	406	1	81259598	162517098	0.03871	2	0	1.612
457	407	1	5128502	10254902	0.03871	1	1	0.476
458	408	2	1011206	2020306	0.08455	1	0	0.307
459	409	2	32895309	65788509	0.08455	2	1	0.804
460	410	2	68814413	137626713	0.03871	2	1	2.022
461	411	2	97950017	195897917	0.08455	2	1	0.171
462	412	1	37878720	75755320	0.03871	1	1	2.130
463	413	2	21743124	43484124	0.03871	2	1	1.105
464	414	1	44318628	88635128	0.08455	1	1	1.973
465	415	2	34842932	69683732	0.03871	2	1	1.378
466	416	2	5399236	10796336	0.08455	1	0	1.133
467	417	2	61261582	122521082	0.08455	2	1	1.006
468	418	2	75835985	151669885	0.03871	2	1	0.743
469	419	2	75725389	151448689	0.08455	2	1	0.870
470	420	2	32934792	65867492	0.03871	2	1	1.031
471	421	1	86128596	172255096	0.03871	2	0	0.425
472	422	2	35343900	70685700	0.08455	2	1	0.747
473	423	2	1847604	3693104	0.03871	2	1	0.714
474	424	2	96447308	192892508	0.08455	2	1	0.765
475	425	1	82978312	165954512	0.08455	1	1	0.810
476	426	2	14883115	29764115	0.03871	2	1	0.508
477	427	2	14743819	29485519	0.03871	2	1	0.626
478	428	1	49309222	98616322	0.08455	1	1	0.993
479	429	1	10515527	21028927	0.08455	1	1	0.361
480	430	2	75740031	151477931	0.03871	2	1	1.087
481	431	1	19744934	39487734	0.08455	2	0	1.125
482	432	1	78265438	156528738	0.03871	2	0	1.551
483	433	1	18197482	36392882	0.03871	1	1	0.842
484	434	2	40751686	81501286	0.08455	2	1	0.703
485	435	2	71310290	142618490	0.03871	2	1	1.152
486	436	2	73842994	147683894	0.08455	1	0	3.668
487	437	2	77724098	155446098	0.03871	2	1	0.749
488	438	1	86875803	173749503	0.08455	1	1	2.348
489	439	2	98775307	197548507	0.03871	2	1	2.323
490	440	1	66657611	133313111	0.08455	2	0	0.335
491	441	1	69205915	138409715	0.03871	1	1	0.862
492	442	2	17057519	34112919	0.08455	2	1	0.619
493	443	2	12734126	25466126	0.08455	2	1	0.878
494	444	2	2039831	4077531	0.03871	2	1	1.634
495	445	1	9852436	19702736	0.03871	1	1	0.518
496	446	2	15052740	30103340	0.08455	2	1	1.073
497	447	2	44279184	88556284	0.03871	1	0	0.946
498	448	2	16189688	32377288	0.08455	2	1	0.127
499	449	2	34718392	69434692	0.08455	2	1	0.912
500	450	1	62627996	125253896	0.03871	2	0	0.988
% finished 03-Mar-2015 16:49:16
