# Supplementary material for: Posterior Probability Matching and Human Perceptual Decision Making
Source: PLoS Comput Biol. 2015 Jun 16;11(6):e1004342. doi: 10.1371/journal.pcbi.1004342 (PMC4469678; doi:10.1371/journal.pcbi.1004342)
Supplement: S1 Data — This MATLAB code reproduces the results from Experiment 1 shown in Fig 3a and the results from Experiment 2 shown in Fig 3b. (ZIP) [file pcbi.1004342.s004.zip › ploscb2015/data/experiment2_subject18.txt]

% 24-Feb-2015 12:03:59
% trial matchtrial target_interval randseed randnseed signal_contrast response correct rt
1	-1	2	85730563	171459063	0.42688	2	1	0.205
2	-1	2	11079066	22156066	0.42688	2	1	0.104
3	-1	1	36236969	72471869	0.30491	1	1	0.002
4	-1	2	51989573	103977073	0.30491	2	1	0.176
5	-1	2	83882376	167762676	0.21780	2	1	0.120
6	-1	2	10461579	20921079	0.21780	2	1	0.162
7	-1	2	41021682	82041282	0.15557	2	1	0.097
8	-1	2	64922286	129842486	0.15557	2	1	0.131
9	-1	1	91493989	182985889	0.11112	1	1	0.050
10	-1	2	10062292	20122492	0.11112	2	1	0.104
11	-1	2	33957395	67912695	0.07937	2	1	0.049
12	-1	2	52492099	104982099	0.07937	1	0	0.082
13	-1	1	75095202	150188302	0.11112	1	1	0.500
14	-1	2	38989705	77977305	0.11112	2	1	0.203
15	-1	1	73507009	147011909	0.07937	1	1	0.335
16	-1	1	21426312	42850512	0.07937	1	1	0.140
17	-1	1	49314515	98626915	0.05669	1	1	0.157
18	-1	2	78536960	157071860	0.05669	2	1	0.859
19	-1	2	78435464	156868864	0.04050	2	1	0.325
20	-1	2	24979267	49956467	0.04050	2	1	0.259
21	-1	2	64854071	129706071	0.02893	2	1	1.372
22	-1	2	16751175	33500275	0.02893	1	0	0.216
23	-1	1	52638879	105275679	0.04050	1	1	2.112
24	-1	2	77801884	155601684	0.04050	2	1	0.123
25	-1	2	4339087	8676087	0.02893	1	0	0.053
26	-1	1	24279390	48556690	0.04050	2	0	1.478
27	-1	1	86805195	173608295	0.05669	2	0	1.138
28	-1	1	14668299	29334499	0.07937	2	0	0.002
29	-1	1	29230202	58458302	0.11112	1	1	0.049
30	-1	1	47784105	95566105	0.11112	1	1	0.226
31	-1	1	85024309	170046509	0.07937	1	1	1.062
32	-1	2	4871613	9741113	0.07937	1	0	0.848
33	-1	1	3456617	6911117	0.11112	1	1	1.643
34	-1	2	81974263	163946463	0.11112	2	1	0.144
35	-1	2	9822666	19643266	0.07937	2	1	0.632
36	-1	1	87084770	174167470	0.07937	2	0	0.394
37	-1	1	40300073	80598073	0.11112	1	1	0.091
38	-1	2	62827477	125652877	0.11112	2	1	0.883
39	-1	1	65418681	130835281	0.07937	1	1	0.579
40	-1	2	37291684	74581284	0.07937	1	0	0.889
41	-1	2	39821688	79641288	0.11112	2	1	0.429
42	-1	2	97068192	194134292	0.11112	2	1	1.796
43	-1	1	90182397	180362697	0.07937	1	1	0.172
44	-1	2	22140500	44278900	0.07937	2	1	1.646
45	-1	2	671905	1341705	0.05669	1	0	0.652
46	-1	1	80549809	161097509	0.07937	1	1	1.682
47	-1	2	63075014	126147914	0.07937	2	1	2.244
48	-1	2	1554460	3106860	0.05669	2	1	0.201
49	-1	2	36115663	72229263	0.05669	2	1	0.075
50	-1	2	57339767	114677467	0.04050	2	1	0.146
51	-1	2	35883701	71765301	0.04050	1	0	0.933
52	-1	1	33488905	66975705	0.05669	1	1	0.788
53	-1	2	26677609	53353109	0.05669	2	1	0.229
54	-1	1	63914013	127825913	0.04050	1	1	1.188
55	-1	2	97101717	194201317	0.04050	2	1	0.795
56	-1	2	90316062	180630062	0.02893	1	0	0.563
57	-1	1	60876166	121750266	0.04050	1	1	1.178
58	-1	2	92760570	185519070	0.04050	2	1	0.808
59	-1	2	87286374	174570674	0.02893	1	0	0.138
60	-1	2	15176777	30351477	0.04050	2	1	0.954
61	-1	1	24376281	48750481	0.04050	2	0	0.856
62	-1	2	24267085	48532085	0.05669	1	0	0.108
63	-1	2	49509088	99016088	0.07937	1	0	1.244
64	-1	2	88030393	176058693	0.11112	2	1	0.167
65	-1	1	18592596	37183096	0.11112	1	1	1.137
66	-1	1	46460600	92919100	0.07937	1	1	0.142
67	-1	1	74360104	148718104	0.07937	1	1	0.002
68	-1	1	88938307	177874507	0.05669	1	1	0.650
69	-1	1	67451211	134900311	0.05669	1	1	0.103
70	-1	1	91376514	182750914	0.04050	1	1	0.126
71	-1	1	17937617	35873117	0.04050	1	1	0.125
72	-1	2	44483220	88964320	0.02893	2	1	0.132
73	-1	1	72414065	144826065	0.02893	1	1	0.938
74	-1	2	80302469	160602869	0.02066	1	0	0.965
75	-1	1	90811773	181621473	0.02893	1	1	0.551
76	-1	1	60026977	120051877	0.02893	2	0	0.887
77	-1	2	62575281	125148481	0.04050	2	1	0.483
78	-1	2	25156384	50310684	0.04050	2	1	0.987
79	-1	1	38339688	76677288	0.02893	1	1	0.411
80	-1	2	92871192	185740292	0.02893	1	0	0.691
81	-1	1	75394996	150787896	0.04050	1	1	0.241
82	-1	1	13985699	27969299	0.04050	1	1	0.128
83	-1	1	40568302	81134502	0.02893	2	0	0.271
84	-1	1	81817106	163632106	0.04050	1	1	1.113
85	-1	1	6993510	13984910	0.04050	1	1	0.214
86	-1	2	42891013	85779913	0.02893	1	0	0.162
87	-1	2	73453817	146905517	0.04050	2	1	0.154
88	-1	2	2674520	5346920	0.04050	2	1	0.179
89	-1	1	34588364	69174664	0.02893	1	1	0.360
90	-1	2	85133068	170264068	0.02893	2	1	0.297
91	-1	2	29045271	58088471	0.02066	1	0	0.469
92	-1	2	90253975	180505875	0.02893	2	1	0.762
93	-1	1	80800579	161599079	0.02893	1	1	1.097
94	-1	1	4678083	9354083	0.02066	1	1	0.154
95	-1	1	33905186	67808286	0.02066	2	0	0.755
96	-1	2	23133790	46265490	0.02893	2	1	0.263
97	-1	1	63007194	126012294	0.02893	1	1	0.158
98	-1	1	93574197	187146297	0.02066	2	0	0.194
99	-1	2	26794200	53586300	0.02893	1	0	0.845
100	-1	1	25322204	50642304	0.04050	1	1	0.785
101	-1	2	11980986	23959886	0.03381	2	1	0.366
102	-1	1	55857090	111712090	0.07384	1	1	1.282
103	-1	1	98485194	196968294	0.07384	1	1	0.107
104	-1	2	23706997	47411897	0.03381	2	1	0.209
105	-1	1	58267101	116532101	0.03381	1	1	0.362
106	-1	1	8865604	17729104	0.07384	1	1	0.005
107	-1	1	23404707	46807307	0.03381	1	1	0.102
108	-1	2	47340610	94679110	0.07384	1	0	0.427
109	-1	1	4531814	9061514	0.03381	1	1	0.131
110	-1	2	31078517	62154917	0.07384	1	0	0.644
111	-1	1	9658921	19315721	0.07384	1	1	0.718
112	-1	1	96205966	192409866	0.03381	2	0	0.150
113	-1	2	25427669	50853269	0.03381	2	1	0.121
114	-1	2	51985173	103968273	0.07384	2	1	0.195
115	-1	1	85217876	170433676	0.03381	1	1	0.195
116	-1	2	18450079	36898079	0.07384	2	1	0.157
117	-1	1	47687082	95372082	0.07384	1	1	0.039
118	-1	2	66223986	132445886	0.03381	2	1	0.296
119	-1	1	10116089	20230089	0.03381	1	1	0.187
120	-1	2	43366092	86730092	0.07384	1	0	0.679
121	-1	2	25931396	51860696	0.03381	2	1	1.782
122	-1	1	17780301	35558501	0.07384	1	1	0.058
123	-1	1	37681504	75360904	0.07384	1	1	0.572
124	-1	1	9564108	19126108	0.03381	1	1	0.185
125	-1	1	41397311	82792511	0.03381	1	1	0.071
126	-1	1	62692415	125382715	0.07384	1	1	0.134
127	-1	1	90595018	181187918	0.03381	1	1	0.048
128	-1	1	9156221	18310321	0.07384	1	1	0.037
129	-1	2	26382524	52762924	0.03381	2	1	0.002
130	-1	2	40947168	81892268	0.07384	2	1	0.110
131	-1	1	66209772	132417472	0.07384	1	1	0.107
132	-1	2	91448075	182894075	0.03381	1	0	0.063
133	-1	2	11342978	22683878	0.07384	2	1	0.071
134	-1	2	32553481	65104881	0.03381	1	0	0.018
135	-1	1	48475384	96948684	0.07384	1	1	2.339
136	-1	2	96295690	192589290	0.03381	1	0	0.506
137	-1	1	61514294	123026494	0.07384	1	1	0.612
138	-1	2	37398797	74795497	0.03381	2	1	0.419
139	-1	2	93263301	186524501	0.07384	2	1	0.002
140	-1	2	7844804	15687504	0.03381	2	1	0.004
141	-1	1	22412907	44823707	0.07384	1	1	0.002
142	-1	2	36980910	73959710	0.03381	1	0	0.036
143	-1	1	54173414	108344714	0.03381	2	0	0.082
144	-1	1	76759817	153517517	0.07384	1	1	0.254
145	-1	1	16679220	33356320	0.07384	1	1	0.073
146	-1	2	37902123	75802123	0.03381	1	0	0.167
147	-1	2	68491768	136981468	0.07384	1	0	0.091
148	-1	2	91030371	182058671	0.03381	2	1	0.084
149	-1	2	13625774	27249474	0.03381	1	0	0.998
150	-1	1	28128378	56254678	0.07384	1	1	0.430
151	101	2	11980986	23959886	0.03381	2	1	0.542
152	102	1	55857090	111712090	0.07384	1	1	0.049
153	103	1	98485194	196968294	0.07384	1	1	0.013
154	104	2	23706997	47411897	0.03381	2	1	0.051
155	105	1	58267101	116532101	0.03381	1	1	0.083
156	106	1	8865604	17729104	0.07384	1	1	0.007
157	107	1	23404707	46807307	0.03381	1	1	0.002
158	108	2	47340610	94679110	0.07384	1	0	0.002
159	109	1	4531814	9061514	0.03381	1	1	0.257
160	110	2	31078517	62154917	0.07384	2	1	1.121
161	111	1	9658921	19315721	0.07384	1	1	0.002
162	112	1	96205966	192409866	0.03381	2	0	0.002
163	113	2	25427669	50853269	0.03381	2	1	0.002
164	114	2	51985173	103968273	0.07384	2	1	0.053
165	115	1	85217876	170433676	0.03381	1	1	0.005
166	116	2	18450079	36898079	0.07384	2	1	0.392
167	117	1	47687082	95372082	0.07384	2	0	0.100
168	118	2	66223986	132445886	0.03381	2	1	0.799
169	119	1	10116089	20230089	0.03381	1	1	0.027
170	120	2	43366092	86730092	0.07384	2	1	0.002
171	121	2	25931396	51860696	0.03381	2	1	0.077
172	122	1	17780301	35558501	0.07384	1	1	0.060
173	123	1	37681504	75360904	0.07384	1	1	0.147
174	124	1	9564108	19126108	0.03381	1	1	0.330
175	125	1	41397311	82792511	0.03381	2	0	0.002
176	126	1	62692415	125382715	0.07384	1	1	1.326
177	127	1	90595018	181187918	0.03381	1	1	0.066
178	128	1	9156221	18310321	0.07384	1	1	0.002
179	129	2	26382524	52762924	0.03381	2	1	0.002
180	130	2	40947168	81892268	0.07384	1	0	0.002
181	131	1	66209772	132417472	0.07384	1	1	0.017
182	132	2	91448075	182894075	0.03381	2	1	2.113
183	133	2	11342978	22683878	0.07384	2	1	0.002
184	134	2	32553481	65104881	0.03381	2	1	0.184
185	135	1	48475384	96948684	0.07384	2	0	0.149
186	136	2	96295690	192589290	0.03381	2	1	0.144
187	137	1	61514294	123026494	0.07384	1	1	0.002
188	138	2	37398797	74795497	0.03381	1	0	0.002
189	139	2	93263301	186524501	0.07384	2	1	0.002
190	140	2	7844804	15687504	0.03381	2	1	0.002
191	141	1	22412907	44823707	0.07384	2	0	0.854
192	142	2	36980910	73959710	0.03381	1	0	0.027
193	143	1	54173414	108344714	0.03381	1	1	0.002
194	144	1	76759817	153517517	0.07384	1	1	0.640
195	145	1	16679220	33356320	0.07384	1	1	0.141
196	146	2	37902123	75802123	0.03381	2	1	0.067
197	147	2	68491768	136981468	0.07384	2	1	0.002
198	148	2	91030371	182058671	0.03381	2	1	0.787
199	149	2	13625774	27249474	0.03381	2	1	0.915
200	150	1	28128378	56254678	0.07384	1	1	0.002
201	-1	2	45502481	91002881	0.07384	2	1	0.210
202	-1	1	71274985	142547885	0.03381	1	1	0.029
203	-1	2	88502788	177003488	0.03381	2	1	0.963
204	-1	2	99072892	198143692	0.07384	1	0	0.051
205	-1	1	17590895	35179695	0.07384	1	1	0.050
206	-1	1	36185298	72368498	0.03381	1	1	0.002
207	-1	2	50755402	101508702	0.03381	2	1	0.323
208	-1	2	97320205	194638305	0.07384	2	1	0.966
209	-1	1	7841209	15680309	0.07384	1	1	0.785
210	-1	1	1056813	2111513	0.03381	1	1	0.002
211	-1	1	15633416	31264716	0.07384	2	0	0.201
212	-1	2	50246420	100490720	0.03381	2	1	0.002
213	-1	2	64768723	129535323	0.03381	1	0	0.088
214	-1	1	87315026	174627926	0.07384	2	0	0.135
215	-1	1	15221929	30441729	0.07384	2	0	0.002
216	-1	2	29807973	59613873	0.03381	1	0	1.081
217	-1	2	52321478	104640878	0.07384	2	1	0.005
218	-1	2	66916581	133831081	0.03381	2	1	0.201
219	-1	1	1459984	2917884	0.03381	1	1	0.097
220	-1	2	25373787	50745487	0.07384	1	0	0.109
221	-1	2	50602291	101202491	0.03381	2	1	0.063
222	-1	1	70497494	140992894	0.07384	1	1	0.036
223	-1	1	87709197	175416297	0.03381	1	1	0.677
224	-1	1	68909101	137816101	0.07384	2	0	0.106
225	-1	1	94172704	188343304	0.03381	1	1	0.419
226	-1	2	50055908	100109708	0.07384	1	0	0.338
227	-1	2	97954311	195906511	0.07384	1	0	0.403
228	-1	2	52512615	105023115	0.03381	2	1	0.019
229	-1	2	68417618	136833118	0.07384	2	1	0.730
230	-1	2	54987722	109973322	0.03381	1	0	1.028
231	-1	1	72175126	144348126	0.03381	2	0	0.018
232	-1	2	88071029	176139929	0.07384	2	1	0.806
233	-1	2	82619174	165236274	0.07384	2	1	0.261
234	-1	2	22512677	45023277	0.03381	2	1	0.190
235	-1	2	55729881	111457681	0.03381	2	1	0.110
236	-1	1	80977784	161953484	0.07384	1	1	0.053
237	-1	1	860487	1718887	0.03381	1	1	0.072
238	-1	1	22104890	44207690	0.07384	1	1	0.020
239	-1	2	38016893	76031693	0.07384	2	1	0.002
240	-1	2	52575997	105149897	0.03381	2	1	0.049
241	-1	1	71145300	142288500	0.07384	1	1	0.137
242	-1	2	99050103	198098103	0.03381	2	1	0.031
243	-1	2	16274506	32546906	0.07384	2	1	0.213
244	-1	1	52168810	104335510	0.03381	1	1	0.465
245	-1	2	12069313	24136513	0.03381	1	0	0.782
246	-1	2	3940917	7879717	0.07384	2	1	0.305
247	-1	2	49159620	98317120	0.03381	2	1	0.250
248	-1	1	87733524	175464924	0.07384	1	1	0.039
249	-1	2	6286327	12570527	0.07384	2	1	0.002
250	-1	1	20872530	41742930	0.03381	2	0	0.002
251	201	2	45502481	91002881	0.07384	2	1	2.354
252	202	1	71274985	142547885	0.03381	1	1	0.026
253	203	2	88502788	177003488	0.03381	2	1	1.151
254	204	2	99072892	198143692	0.07384	2	1	0.145
255	205	1	17590895	35179695	0.07384	1	1	0.082
256	206	1	36185298	72368498	0.03381	1	1	0.002
257	207	2	50755402	101508702	0.03381	1	0	0.079
258	208	2	97320205	194638305	0.07384	2	1	1.590
259	209	1	7841209	15680309	0.07384	1	1	0.002
260	210	1	1056813	2111513	0.03381	1	1	0.069
261	211	1	15633416	31264716	0.07384	1	1	0.041
262	212	2	50246420	100490720	0.03381	2	1	0.002
263	213	2	64768723	129535323	0.03381	1	0	0.102
264	214	1	87315026	174627926	0.07384	2	0	0.103
265	215	1	15221929	30441729	0.07384	1	1	0.419
266	216	2	29807973	59613873	0.03381	1	0	0.674
267	217	2	52321478	104640878	0.07384	2	1	0.034
268	218	2	66916581	133831081	0.03381	1	0	0.002
269	219	1	1459984	2917884	0.03381	1	1	1.074
270	220	2	25373787	50745487	0.07384	2	1	0.002
271	221	2	50602291	101202491	0.03381	1	0	1.231
272	222	1	70497494	140992894	0.07384	2	0	0.234
273	223	1	87709197	175416297	0.03381	1	1	1.038
274	224	1	68909101	137816101	0.07384	1	1	0.002
275	225	1	94172704	188343304	0.03381	2	0	0.002
276	226	2	50055908	100109708	0.07384	2	1	0.002
277	227	2	97954311	195906511	0.07384	1	0	0.002
278	228	2	52512615	105023115	0.03381	2	1	0.673
279	229	2	68417618	136833118	0.07384	2	1	0.822
280	230	2	54987722	109973322	0.03381	2	1	1.013
281	231	1	72175126	144348126	0.03381	1	1	0.129
282	232	2	88071029	176139929	0.07384	2	1	0.002
283	233	2	82619174	165236274	0.07384	1	0	0.177
284	234	2	22512677	45023277	0.03381	2	1	0.002
285	235	2	55729881	111457681	0.03381	1	0	0.002
286	236	1	80977784	161953484	0.07384	2	0	0.129
287	237	1	860487	1718887	0.03381	1	1	0.384
288	238	1	22104890	44207690	0.07384	2	0	1.693
289	239	2	38016893	76031693	0.07384	2	1	0.444
290	240	2	52575997	105149897	0.03381	2	1	1.098
291	241	1	71145300	142288500	0.07384	1	1	0.079
292	242	2	99050103	198098103	0.03381	2	1	0.632
293	243	2	16274506	32546906	0.07384	2	1	0.136
294	244	1	52168810	104335510	0.03381	1	1	0.002
295	245	2	12069313	24136513	0.03381	2	1	0.707
296	246	2	3940917	7879717	0.07384	2	1	0.400
297	247	2	49159620	98317120	0.03381	1	0	0.140
298	248	1	87733524	175464924	0.07384	1	1	0.002
299	249	2	6286327	12570527	0.07384	2	1	0.240
300	250	1	20872530	41742930	0.03381	1	1	0.647
301	-1	2	79261484	158520884	0.07384	1	0	0.175
302	-1	1	1037787	2073487	0.03381	1	1	0.991
303	-1	1	14242191	28482291	0.03381	2	0	0.009
304	-1	1	28828694	57655294	0.07384	2	0	0.002
305	-1	1	43402297	86802497	0.07384	1	1	0.029
306	-1	1	60608701	121215301	0.03381	1	1	1.379
307	-1	2	12514605	25027105	0.03381	1	0	0.293
308	-1	2	56397109	112792109	0.07384	2	1	0.060
309	-1	2	76274012	152545912	0.07384	2	1	0.137
310	-1	2	4166315	8330515	0.03381	1	0	0.076
311	-1	2	25408218	50814318	0.07384	1	0	0.057
312	-1	1	45326421	90650721	0.03381	2	0	0.189
313	-1	2	78531625	157061125	0.07384	2	1	0.028
314	-1	1	95779228	191556328	0.03381	1	1	0.030
315	-1	1	12989631	25977131	0.03381	2	0	0.390
316	-1	1	66223735	132445335	0.07384	2	0	0.002
317	-1	2	80806138	161610138	0.07384	1	0	0.002
318	-1	2	95381682	190761282	0.03381	1	0	0.002
319	-1	2	9927785	19853485	0.07384	2	1	0.313
320	-1	2	55190689	110379289	0.03381	2	1	0.103
321	-1	2	79040592	158079092	0.03381	1	0	1.160
322	-1	2	9610796	19219496	0.07384	2	1	0.005
323	-1	1	24173799	48345499	0.07384	1	1	0.002
324	-1	1	38747902	77493702	0.03381	1	1	0.340
325	-1	2	86658806	173315506	0.03381	1	0	0.169
326	-1	2	17203909	34405709	0.07384	2	1	0.003
327	-1	1	31740612	63479112	0.03381	1	1	0.002
328	-1	2	46306815	92611515	0.07384	2	1	0.002
329	-1	1	60893619	121785119	0.07384	1	1	0.002
330	-1	2	75482522	150962922	0.03381	2	1	0.944
331	-1	1	84687526	169372926	0.07384	2	0	0.060
332	-1	2	4567529	9132929	0.03381	2	1	0.887
333	-1	2	7115733	14229333	0.03381	1	0	0.159
334	-1	1	37684336	75366536	0.07384	1	1	0.059
335	-1	1	57590581	115179081	0.03381	1	1	0.089
336	-1	1	80125184	160248284	0.07384	1	1	0.791
337	-1	2	73352188	146702288	0.07384	2	1	0.302
338	-1	2	17242791	34483491	0.03381	1	0	0.012
339	-1	1	33163394	66324694	0.03381	1	1	0.070
340	-1	1	54378198	108754298	0.07384	1	1	0.403
341	-1	2	8954201	17906301	0.03381	2	1	0.002
342	-1	2	23503404	47004704	0.07384	2	1	0.114
343	-1	1	48747307	97492507	0.03381	2	0	0.079
344	-1	2	71323011	142643911	0.07384	2	1	0.002
345	-1	1	85877714	171753314	0.03381	2	0	0.008
346	-1	2	463017	923917	0.07384	2	1	0.023
347	-1	2	16358120	32714120	0.03381	1	0	0.847
348	-1	1	14892524	29782924	0.07384	1	1	0.002
349	-1	2	29462627	58923127	0.03381	2	1	0.007
350	-1	2	44023030	88043930	0.07384	2	1	0.002
351	301	2	79261484	158520884	0.07384	2	1	0.968
352	302	1	1037787	2073487	0.03381	1	1	0.432
353	303	1	14242191	28482291	0.03381	2	0	0.426
354	304	1	28828694	57655294	0.07384	1	1	0.263
355	305	1	43402297	86802497	0.07384	1	1	1.307
356	306	1	60608701	121215301	0.03381	2	0	0.039
357	307	2	12514605	25027105	0.03381	2	1	0.723
358	308	2	56397109	112792109	0.07384	2	1	0.156
359	309	2	76274012	152545912	0.07384	2	1	0.172
360	310	2	4166315	8330515	0.03381	1	0	0.015
361	311	2	25408218	50814318	0.07384	2	1	0.367
362	312	1	45326421	90650721	0.03381	2	0	0.066
363	313	2	78531625	157061125	0.07384	1	0	0.208
364	314	1	95779228	191556328	0.03381	1	1	0.126
365	315	1	12989631	25977131	0.03381	2	0	0.066
366	316	1	66223735	132445335	0.07384	2	0	0.893
367	317	2	80806138	161610138	0.07384	2	1	1.028
368	318	2	95381682	190761282	0.03381	2	1	1.110
369	319	2	9927785	19853485	0.07384	2	1	0.074
370	320	2	55190689	110379289	0.03381	1	0	0.002
371	321	2	79040592	158079092	0.03381	1	0	0.073
372	322	2	9610796	19219496	0.07384	1	0	0.044
373	323	1	24173799	48345499	0.07384	1	1	0.066
374	324	1	38747902	77493702	0.03381	1	1	0.002
375	325	2	86658806	173315506	0.03381	1	0	0.041
376	326	2	17203909	34405709	0.07384	2	1	0.002
377	327	1	31740612	63479112	0.03381	1	1	0.002
378	328	2	46306815	92611515	0.07384	2	1	0.002
379	329	1	60893619	121785119	0.07384	1	1	0.043
380	330	2	75482522	150962922	0.03381	1	0	0.998
381	331	1	84687526	169372926	0.07384	2	0	0.183
382	332	2	4567529	9132929	0.03381	2	1	0.002
383	333	2	7115733	14229333	0.03381	2	1	0.097
384	334	1	37684336	75366536	0.07384	1	1	0.278
385	335	1	57590581	115179081	0.03381	2	0	0.128
386	336	1	80125184	160248284	0.07384	1	1	0.102
387	337	2	73352188	146702288	0.07384	2	1	0.058
388	338	2	17242791	34483491	0.03381	1	0	0.088
389	339	1	33163394	66324694	0.03381	1	1	0.094
390	340	1	54378198	108754298	0.07384	1	1	0.320
391	341	2	8954201	17906301	0.03381	2	1	0.015
392	342	2	23503404	47004704	0.07384	1	0	0.299
393	343	1	48747307	97492507	0.03381	1	1	1.282
394	344	2	71323011	142643911	0.07384	2	1	0.164
395	345	1	85877714	171753314	0.03381	1	1	1.359
396	346	2	463017	923917	0.07384	1	0	0.037
397	347	2	16358120	32714120	0.03381	2	1	0.071
398	348	1	14892524	29782924	0.07384	1	1	1.190
399	349	2	29462627	58923127	0.03381	2	1	0.402
400	350	2	44023030	88043930	0.07384	2	1	1.156
401	-1	2	64847292	129692492	0.03381	1	0	0.071
402	-1	2	75975095	151948095	0.07384	1	0	0.023
403	-1	2	91892198	183782298	0.03381	2	1	0.588
404	-1	1	65099002	130195902	0.07384	1	1	0.051
405	-1	1	83658605	167315105	0.07384	1	1	0.084
406	-1	1	6240508	12478908	0.03381	1	1	0.002
407	-1	1	20798711	41595311	0.03381	1	1	0.015
408	-1	2	36703614	73405114	0.07384	2	1	0.556
409	-1	2	5899118	11796118	0.03381	2	1	0.014
410	-1	2	21822021	43641921	0.07384	2	1	0.804
411	-1	1	16368925	32735725	0.07384	1	1	0.009
412	-1	2	30935128	61868128	0.03381	2	1	0.057
413	-1	2	50832832	101663532	0.07384	2	1	0.044
414	-1	2	69392635	138783135	0.03381	2	1	0.002
415	-1	1	83988638	167975138	0.07384	1	1	0.057
416	-1	2	3857741	7713341	0.03381	2	1	0.031
417	-1	1	21100244	42198344	0.07384	1	1	0.019
418	-1	1	37013588	74025088	0.03381	1	1	0.012
419	-1	2	52911092	105820092	0.03381	1	0	0.048
420	-1	1	71476195	142950295	0.07384	2	0	0.002
421	-1	1	86042898	172083698	0.07384	1	1	0.002
422	-1	1	624301	1246501	0.03381	1	1	0.090
423	-1	2	23151604	46301104	0.03381	2	1	0.250
424	-1	1	61746508	123490908	0.07384	1	1	0.059
425	-1	1	81652311	163302511	0.03381	1	1	0.090
426	-1	2	4163714	8325314	0.07384	2	1	0.003
427	-1	1	18768017	37533917	0.03381	1	1	0.002
428	-1	2	33328220	66654320	0.07384	2	1	0.002
429	-1	2	47896623	95791123	0.03381	2	1	0.040
430	-1	2	66485327	132968527	0.07384	2	1	0.002
431	-1	1	81039330	162076530	0.03381	2	0	0.002
432	-1	2	95621133	191240133	0.07384	2	1	2.184
433	-1	1	27362838	54723538	0.07384	1	1	0.094
434	-1	2	51359542	102716942	0.03381	2	1	0.002
435	-1	1	65933345	131864545	0.07384	1	1	0.268
436	-1	2	7158389	14314689	0.03381	2	1	1.527
437	-1	1	73677194	147352294	0.03381	2	0	0.495
438	-1	2	37554897	75107697	0.07384	2	1	0.603
439	-1	1	12106201	24210301	0.07384	1	1	0.074
440	-1	2	33328404	66654704	0.03381	2	1	0.002
441	-1	1	47901807	95801507	0.07384	1	1	0.129
442	-1	1	74456411	148910711	0.03381	1	1	0.385
443	-1	1	27691814	55381514	0.03381	1	1	0.002
444	-1	2	42218217	84434317	0.07384	2	1	0.413
445	-1	1	98139921	196277721	0.07384	2	0	0.151
446	-1	1	27379524	54756924	0.03381	2	0	0.931
447	-1	1	35253328	70504528	0.07384	1	1	0.127
448	-1	1	61818832	123635532	0.03381	1	1	0.406
449	-1	1	16391335	32780535	0.03381	1	1	0.324
450	-1	1	62956239	125910339	0.07384	2	0	0.571
451	401	2	64847292	129692492	0.03381	2	1	0.048
452	402	2	75975095	151948095	0.07384	1	0	0.038
453	403	2	91892198	183782298	0.03381	1	0	0.028
454	404	1	65099002	130195902	0.07384	1	1	0.129
455	405	1	83658605	167315105	0.07384	1	1	0.024
456	406	1	6240508	12478908	0.03381	1	1	0.002
457	407	1	20798711	41595311	0.03381	1	1	0.031
458	408	2	36703614	73405114	0.07384	2	1	0.009
459	409	2	5899118	11796118	0.03381	2	1	0.633
460	410	2	21822021	43641921	0.07384	1	0	0.191
461	411	1	16368925	32735725	0.07384	2	0	0.077
462	412	2	30935128	61868128	0.03381	2	1	0.115
463	413	2	50832832	101663532	0.07384	2	1	0.002
464	414	2	69392635	138783135	0.03381	2	1	0.002
465	415	1	83988638	167975138	0.07384	1	1	0.090
466	416	2	3857741	7713341	0.03381	1	0	0.432
467	417	1	21100244	42198344	0.07384	1	1	0.234
468	418	1	37013588	74025088	0.03381	1	1	0.180
469	419	2	52911092	105820092	0.03381	2	1	0.024
470	420	1	71476195	142950295	0.07384	1	1	0.048
471	421	1	86042898	172083698	0.07384	1	1	0.149
472	422	1	624301	1246501	0.03381	1	1	0.005
473	423	2	23151604	46301104	0.03381	1	0	0.002
474	424	1	61746508	123490908	0.07384	1	1	1.713
475	425	1	81652311	163302511	0.03381	2	0	0.474
476	426	2	4163714	8325314	0.07384	2	1	0.249
477	427	1	18768017	37533917	0.03381	2	0	0.260
478	428	2	33328220	66654320	0.07384	2	1	1.080
479	429	2	47896623	95791123	0.03381	2	1	0.002
480	430	2	66485327	132968527	0.07384	2	1	0.065
481	431	1	81039330	162076530	0.03381	2	0	0.318
482	432	2	95621133	191240133	0.07384	2	1	0.432
483	433	1	27362838	54723538	0.07384	1	1	0.166
484	434	2	51359542	102716942	0.03381	2	1	0.562
485	435	1	65933345	131864545	0.07384	1	1	0.943
486	436	2	7158389	14314689	0.03381	2	1	1.295
487	437	1	73677194	147352294	0.03381	1	1	0.075
488	438	2	37554897	75107697	0.07384	2	1	0.338
489	439	1	12106201	24210301	0.07384	1	1	0.268
490	440	2	33328404	66654704	0.03381	2	1	0.692
491	441	1	47901807	95801507	0.07384	1	1	0.015
492	442	1	74456411	148910711	0.03381	1	1	0.002
493	443	1	27691814	55381514	0.03381	1	1	0.002
494	444	2	42218217	84434317	0.07384	1	0	0.049
495	445	1	98139921	196277721	0.07384	1	1	0.036
496	446	1	27379524	54756924	0.03381	1	1	0.026
497	447	1	35253328	70504528	0.07384	1	1	0.105
498	448	1	61818832	123635532	0.03381	2	0	0.195
499	449	1	16391335	32780535	0.03381	1	1	0.158
500	450	1	62956239	125910339	0.07384	1	1	0.388
% finished 24-Feb-2015 12:38:19
