# Supplementary material for: Posterior Probability Matching and Human Perceptual Decision Making
Source: PLoS Comput Biol. 2015 Jun 16;11(6):e1004342. doi: 10.1371/journal.pcbi.1004342 (PMC4469678; doi:10.1371/journal.pcbi.1004342)
Supplement: S1 Data — This MATLAB code reproduces the results from Experiment 1 shown in Fig 3a and the results from Experiment 2 shown in Fig 3b. (ZIP) [file pcbi.1004342.s004.zip › ploscb2015/data/experiment2_subject19.txt]

% 26-Feb-2015 15:20:05
% trial matchtrial target_interval randseed randnseed signal_contrast response correct rt
1	-1	1	89372004	178741904	0.42688	1	1	0.357
2	-1	1	29798507	59594907	0.42688	1	1	0.185
3	-1	2	63024911	126047711	0.30491	2	1	0.241
4	-1	2	1576914	3151714	0.30491	2	1	1.601
5	-1	1	76110719	152219319	0.21780	2	0	0.030
6	-1	2	93331722	186661322	0.30491	2	1	0.131
7	-1	1	19872925	39743725	0.30491	1	1	1.748
8	-1	1	9072430	18142730	0.21780	1	1	0.637
9	-1	1	86297034	172591934	0.21780	1	1	0.252
10	-1	1	24856637	49711137	0.15557	1	1	0.095
11	-1	1	48767781	97533481	0.15557	1	1	0.692
12	-1	1	32640285	65278485	0.11112	1	1	0.230
13	-1	2	69879089	139756089	0.11112	1	0	0.085
14	-1	1	92437892	184873692	0.15557	1	1	0.774
15	-1	1	84304296	168606496	0.15557	1	1	0.177
16	-1	2	16193799	32385499	0.11112	2	1	0.255
17	-1	1	56088503	112174903	0.11112	1	1	0.434
18	-1	1	13315406	26628706	0.07937	1	1	0.337
19	-1	2	61221810	122441510	0.07937	2	1	0.188
20	-1	2	94443813	188885513	0.05669	2	1	0.243
21	-1	1	32989516	65976916	0.05669	1	1	1.110
22	-1	2	58206021	116409921	0.04050	2	1	1.347
23	-1	1	7397325	14792525	0.04050	1	1	0.591
24	-1	1	80631029	161259929	0.02893	1	1	1.102
25	-1	2	4507233	9012333	0.02893	1	0	0.337
26	-1	2	52366737	104731337	0.04050	1	0	0.619
27	-1	1	28271681	56541281	0.05669	1	1	0.211
28	-1	2	62816185	125630285	0.05669	2	1	2.727
29	-1	2	49342190	98682290	0.04050	2	1	0.835
30	-1	2	46527994	93053894	0.04050	2	1	0.462
31	-1	2	6415798	12829498	0.02893	2	1	0.520
32	-1	1	72946902	145891702	0.02893	2	0	0.522
33	-1	1	39522605	79043105	0.04050	1	1	1.087
34	-1	1	62041410	124080710	0.04050	1	1	0.799
35	-1	1	56582114	113162114	0.02893	2	0	2.625
36	-1	1	33736419	67470719	0.04050	1	1	0.206
37	-1	2	68341723	136681323	0.04050	1	0	1.046
38	-1	1	86849627	173697127	0.05669	1	1	0.079
39	-1	1	9442930	18883730	0.05669	1	1	0.340
40	-1	2	57327634	114653134	0.04050	2	1	0.281
41	-1	1	99862837	199723537	0.04050	1	1	0.480
42	-1	1	62432882	124863682	0.02893	1	1	0.287
43	-1	2	4991985	9981885	0.02893	2	1	0.572
44	-1	1	76862289	153722489	0.02066	2	0	0.341
45	-1	2	24756092	49510092	0.02893	2	1	1.285
46	-1	1	67300697	134599297	0.02893	1	1	0.842
47	-1	2	65843401	131684701	0.02066	1	0	0.536
48	-1	2	33693704	67385304	0.02893	2	1	0.557
49	-1	2	2907008	5811908	0.02893	2	1	1.266
50	-1	2	44140612	88279112	0.02066	2	1	0.385
51	-1	2	26441889	52881689	0.02066	2	1	0.661
52	-1	2	97548193	195094293	0.01476	1	0	0.478
53	-1	1	60116697	120231297	0.02066	2	0	0.250
54	-1	2	98674300	197346500	0.02893	2	1	0.441
55	-1	2	57215504	114428904	0.02893	2	1	0.535
56	-1	2	25119807	50237507	0.02066	2	1	0.399
57	-1	2	79659911	159317711	0.02066	1	0	0.421
58	-1	2	35586114	71170114	0.02893	2	1	0.383
59	-1	2	87430718	174859318	0.02893	1	0	0.634
60	-1	2	64680922	129359722	0.04050	1	0	0.542
61	-1	1	32542025	65081925	0.05669	1	1	0.293
62	-1	2	76421929	152841729	0.05669	2	1	0.535
63	-1	2	44357032	88711932	0.04050	2	1	0.399
64	-1	2	98927236	197852336	0.04050	1	0	0.295
65	-1	2	42783639	85565139	0.05669	2	1	0.002
66	-1	2	57362784	114723484	0.05669	2	1	0.248
67	-1	2	95881687	191761287	0.04050	2	1	2.724
68	-1	1	82413193	164824293	0.04050	1	1	0.279
69	-1	1	24978496	49954896	0.02893	1	1	0.308
70	-1	1	70196600	140391100	0.02893	1	1	1.334
71	-1	1	18051504	36100904	0.02066	1	1	0.242
72	-1	1	56607108	113212108	0.02066	2	0	0.277
73	-1	2	97812911	195623711	0.02893	1	0	0.385
74	-1	2	51062715	102123315	0.04050	1	0	0.410
75	-1	2	5584918	11167718	0.05669	1	0	0.271
76	-1	1	46825321	93648521	0.07937	1	1	0.268
77	-1	2	88086425	176170725	0.07937	2	1	0.750
78	-1	2	77282829	154563529	0.05669	2	1	0.694
79	-1	1	61161033	122319933	0.05669	1	1	0.670
80	-1	2	42369136	84736136	0.04050	1	0	0.525
81	-1	2	8927540	17852940	0.05669	2	1	2.608
82	-1	1	83380087	166758087	0.05669	1	1	2.680
83	-1	2	65894493	131786893	0.04050	2	1	0.434
84	-1	2	23125596	46249096	0.04050	1	0	0.002
85	-1	2	37682299	75362499	0.05669	2	1	0.679
86	-1	1	20220903	40439703	0.05669	2	0	0.589
87	-1	1	93461007	186919907	0.07937	1	1	0.300
88	-1	2	37350810	74699510	0.07937	2	1	0.505
89	-1	1	2582414	5162714	0.05669	2	0	0.667
90	-1	1	83799318	167596518	0.07937	2	0	0.489
91	-1	1	46342421	92682721	0.11112	1	1	0.026
92	-1	1	63579925	127157725	0.11112	1	1	5.438
93	-1	1	21988233	43974333	0.07937	2	0	0.996
94	-1	2	35171137	70340137	0.11112	2	1	1.160
95	-1	2	65732542	131462942	0.11112	2	1	0.624
96	-1	1	42933386	85864686	0.07937	1	1	0.620
97	-1	1	18815990	37629890	0.07937	1	1	0.766
98	-1	1	9373194	18744294	0.05669	2	0	0.754
99	-1	1	98563398	197124698	0.07937	1	1	0.451
100	-1	2	58464502	116926902	0.07937	2	1	0.575
101	-1	1	51473738	102945338	0.06867	2	0	0.756
102	-1	2	31915041	63827941	0.03144	2	1	0.477
103	-1	1	93089245	186176345	0.06867	2	0	0.759
104	-1	1	83670090	167338090	0.03144	1	1	0.567
105	-1	2	54198594	108395094	0.03144	2	1	0.674
106	-1	2	35426897	70851697	0.06867	2	1	0.609
107	-1	1	9965001	19927901	0.06867	2	0	0.689
108	-1	2	92511905	185021705	0.03144	2	1	0.688
109	-1	1	75052909	150103709	0.06867	1	1	0.418
110	-1	1	30948712	61895312	0.03144	1	1	0.291
111	-1	1	74858416	149714716	0.06867	2	0	1.059
112	-1	2	94711520	189420920	0.03144	2	1	0.529
113	-1	1	61291724	122581324	0.03144	2	0	0.610
114	-1	2	35787527	71572927	0.06867	2	1	0.319
115	-1	2	82387131	164772131	0.03144	2	1	0.531
116	-1	2	50264135	100526135	0.06867	1	0	0.825
117	-1	1	46104938	92207738	0.06867	2	0	0.511
118	-1	1	11369142	22736142	0.03144	2	0	0.549
119	-1	1	80594746	161187346	0.06867	1	1	0.459
120	-1	2	40472590	80943090	0.03144	1	0	0.641
121	-1	1	19027094	38052094	0.03144	2	0	0.431
122	-1	2	76254798	152507498	0.06867	2	1	0.357
123	-1	2	25425301	50848501	0.06867	2	1	0.420
124	-1	2	81358205	162714305	0.03144	2	1	0.709
125	-1	1	66592309	133182509	0.06867	1	1	0.852
126	-1	2	66460513	132918913	0.03144	1	0	0.622
127	-1	1	42336816	84671516	0.03144	2	0	0.419
128	-1	2	98224420	196446720	0.06867	2	1	0.482
129	-1	1	60774524	121546924	0.03144	1	1	0.660
130	-1	1	40646927	81291727	0.06867	1	1	0.720
131	-1	2	27199031	54395931	0.06867	2	1	0.871
132	-1	1	28421535	56840935	0.03144	1	1	0.741
133	-1	1	16291139	32580139	0.06867	1	1	0.430
134	-1	1	73510543	147018943	0.03144	1	1	0.547
135	-1	2	42757146	85512146	0.06867	1	0	0.667
136	-1	1	23952991	47903891	0.03144	2	0	0.500
137	-1	1	87852695	175703295	0.06867	2	0	0.419
138	-1	1	43720298	87438498	0.03144	1	1	1.608
139	-1	1	18207203	36412303	0.06867	2	0	0.630
140	-1	1	95474407	190946707	0.03144	1	1	0.717
141	-1	2	80624711	161247311	0.06867	2	1	0.016
142	-1	1	96582214	193162314	0.03144	1	1	0.367
143	-1	2	47137217	94272317	0.06867	1	0	0.765
144	-1	1	37673521	75344921	0.03144	2	0	0.673
145	-1	2	18891125	37780125	0.03144	1	0	0.710
146	-1	1	4119029	8235929	0.06867	2	0	0.965
147	-1	2	14634933	29267733	0.06867	2	1	0.336
148	-1	1	62558137	125114137	0.03144	2	0	0.423
149	-1	1	18382240	36762340	0.06867	1	1	0.668
150	-1	1	99638644	199275144	0.03144	2	0	0.870
151	101	1	51473738	102945338	0.06867	2	0	0.777
152	102	2	31915041	63827941	0.03144	1	0	0.507
153	103	1	93089245	186176345	0.06867	2	0	0.243
154	104	1	83670090	167338090	0.03144	2	0	0.253
155	105	2	54198594	108395094	0.03144	1	0	0.002
156	106	2	35426897	70851697	0.06867	1	0	0.258
157	107	1	9965001	19927901	0.06867	2	0	0.334
158	108	2	92511905	185021705	0.03144	1	0	0.378
159	109	1	75052909	150103709	0.06867	2	0	0.413
160	110	1	30948712	61895312	0.03144	1	1	0.399
161	111	1	74858416	149714716	0.06867	1	1	0.453
162	112	2	94711520	189420920	0.03144	2	1	0.420
163	113	1	61291724	122581324	0.03144	2	0	0.350
164	114	2	35787527	71572927	0.06867	2	1	0.323
165	115	2	82387131	164772131	0.03144	2	1	0.761
166	116	2	50264135	100526135	0.06867	1	0	0.672
167	117	1	46104938	92207738	0.06867	2	0	0.639
168	118	1	11369142	22736142	0.03144	2	0	0.544
169	119	1	80594746	161187346	0.06867	1	1	0.556
170	120	2	40472590	80943090	0.03144	2	1	0.575
171	121	1	19027094	38052094	0.03144	1	1	0.715
172	122	2	76254798	152507498	0.06867	1	0	0.789
173	123	2	25425301	50848501	0.06867	2	1	0.728
174	124	2	81358205	162714305	0.03144	1	0	0.721
175	125	1	66592309	133182509	0.06867	2	0	0.209
176	126	2	66460513	132918913	0.03144	2	1	0.330
177	127	1	42336816	84671516	0.03144	2	0	0.665
178	128	2	98224420	196446720	0.06867	1	0	1.656
179	129	1	60774524	121546924	0.03144	2	0	0.629
180	130	1	40646927	81291727	0.06867	2	0	0.512
181	131	2	27199031	54395931	0.06867	2	1	1.271
182	132	1	28421535	56840935	0.03144	2	0	0.549
183	133	1	16291139	32580139	0.06867	2	0	2.067
184	134	1	73510543	147018943	0.03144	1	1	1.468
185	135	2	42757146	85512146	0.06867	2	1	0.377
186	136	1	23952991	47903891	0.03144	2	0	1.617
187	137	1	87852695	175703295	0.06867	1	1	6.131
188	138	1	43720298	87438498	0.03144	2	0	6.090
189	139	1	18207203	36412303	0.06867	2	0	0.755
190	140	1	95474407	190946707	0.03144	1	1	0.397
191	141	2	80624711	161247311	0.06867	2	1	0.824
192	142	1	96582214	193162314	0.03144	1	1	0.722
193	143	2	47137217	94272317	0.06867	1	0	0.738
194	144	1	37673521	75344921	0.03144	1	1	0.391
195	145	2	18891125	37780125	0.03144	2	1	0.752
196	146	1	4119029	8235929	0.06867	2	0	1.045
197	147	2	14634933	29267733	0.06867	2	1	2.924
198	148	1	62558137	125114137	0.03144	1	1	0.650
199	149	1	18382240	36762340	0.06867	1	1	0.002
200	150	1	99638644	199275144	0.03144	1	1	0.470
201	-1	2	30232734	60463334	0.06867	2	1	0.556
202	-1	2	90649438	181296738	0.03144	1	0	0.727
203	-1	1	77216742	154431342	0.06867	1	1	0.753
204	-1	1	66419346	132836546	0.03144	2	0	0.585
205	-1	2	39639549	79276949	0.06867	2	1	0.601
206	-1	2	14200094	28398094	0.03144	1	0	0.489
207	-1	1	76733998	153465898	0.06867	1	1	0.509
208	-1	2	41975101	83948101	0.03144	2	1	1.244
209	-1	1	80504806	161007506	0.03144	2	0	0.865
210	-1	1	81709910	163417710	0.06867	2	0	0.721
211	-1	1	68266714	136531314	0.03144	2	0	0.728
212	-1	2	54807518	109612918	0.06867	1	0	0.573
213	-1	2	26695921	53389721	0.03144	1	0	0.489
214	-1	2	89259925	178517725	0.06867	2	1	0.420
215	-1	2	45124228	90246328	0.06867	1	0	0.697
216	-1	1	29029832	58057532	0.03144	2	0	0.504
217	-1	2	94236336	188470536	0.03144	2	1	0.440
218	-1	2	52785740	105569340	0.06867	2	1	1.535
219	-1	1	20639444	41276744	0.03144	2	0	0.670
220	-1	2	1843148	3684148	0.06867	1	0	0.751
221	-1	1	91052552	182102952	0.03144	2	0	0.369
222	-1	2	41620596	83239096	0.06867	2	1	0.599
223	-1	1	16173900	32345700	0.06867	1	1	0.961
224	-1	2	26706304	53410504	0.03144	1	0	0.465
225	-1	1	87919608	175837108	0.03144	1	1	0.546
226	-1	2	57136712	114271312	0.06867	1	0	0.812
227	-1	1	53013716	106025316	0.03144	1	1	1.096
228	-1	2	76891420	153780720	0.06867	2	1	0.761
229	-1	1	67434624	134867124	0.06867	1	1	0.546
230	-1	2	36671427	73340727	0.03144	2	1	0.701
231	-1	2	20529731	41057331	0.06867	1	0	0.418
232	-1	1	76416135	152830135	0.03144	2	0	0.291
233	-1	1	20343138	40684138	0.03144	1	1	2.871
234	-1	2	21491344	42980544	0.06867	1	0	0.719
235	-1	2	8021848	16041548	0.06867	2	1	0.475
236	-1	1	69218552	138434952	0.03144	1	1	0.319
237	-1	1	15775196	31548296	0.03144	2	0	0.317
238	-1	1	61010200	122018300	0.06867	1	1	0.397
239	-1	1	14210003	28417903	0.06867	1	1	0.556
240	-1	2	83420707	166839307	0.03144	2	1	0.576
241	-1	2	55353411	110704711	0.06867	2	1	0.694
242	-1	2	39237814	78473514	0.03144	2	1	1.064
243	-1	1	60438219	120874319	0.03144	1	1	0.350
244	-1	2	9670722	19339322	0.06867	2	1	0.560
245	-1	2	80207026	160411926	0.03144	2	1	0.523
246	-1	2	46781629	93561129	0.06867	1	0	0.423
247	-1	2	2645433	5288733	0.03144	1	0	0.419
248	-1	1	58549837	117097537	0.06867	2	0	0.551
249	-1	1	27758940	55515740	0.03144	1	1	0.819
250	-1	2	23621044	47239944	0.06867	2	1	0.832
251	201	2	30232734	60463334	0.06867	2	1	0.638
252	202	2	90649438	181296738	0.03144	2	1	0.347
253	203	1	77216742	154431342	0.06867	1	1	0.275
254	204	1	66419346	132836546	0.03144	2	0	0.452
255	205	2	39639549	79276949	0.06867	2	1	0.745
256	206	2	14200094	28398094	0.03144	1	0	0.655
257	207	1	76733998	153465898	0.06867	2	0	0.411
258	208	2	41975101	83948101	0.03144	1	0	0.647
259	209	1	80504806	161007506	0.03144	2	0	0.518
260	210	1	81709910	163417710	0.06867	2	0	0.375
261	211	1	68266714	136531314	0.03144	2	0	0.535
262	212	2	54807518	109612918	0.06867	1	0	0.278
263	213	2	26695921	53389721	0.03144	1	0	0.407
264	214	2	89259925	178517725	0.06867	1	0	0.383
265	215	2	45124228	90246328	0.06867	2	1	0.520
266	216	1	29029832	58057532	0.03144	1	1	0.309
267	217	2	94236336	188470536	0.03144	1	0	0.591
268	218	2	52785740	105569340	0.06867	2	1	0.437
269	219	1	20639444	41276744	0.03144	1	1	0.669
270	220	2	1843148	3684148	0.06867	1	0	0.793
271	221	1	91052552	182102952	0.03144	1	1	1.487
272	222	2	41620596	83239096	0.06867	2	1	1.012
273	223	1	16173900	32345700	0.06867	1	1	0.768
274	224	2	26706304	53410504	0.03144	1	0	0.757
275	225	1	87919608	175837108	0.03144	2	0	7.369
276	226	2	57136712	114271312	0.06867	2	1	1.354
277	227	1	53013716	106025316	0.03144	2	0	0.889
278	228	2	76891420	153780720	0.06867	1	0	0.487
279	229	1	67434624	134867124	0.06867	2	0	2.216
280	230	2	36671427	73340727	0.03144	1	0	0.539
281	231	2	20529731	41057331	0.06867	2	1	0.933
282	232	1	76416135	152830135	0.03144	1	1	1.253
283	233	1	20343138	40684138	0.03144	1	1	0.903
284	234	2	21491344	42980544	0.06867	2	1	0.646
285	235	2	8021848	16041548	0.06867	2	1	1.010
286	236	1	69218552	138434952	0.03144	1	1	0.576
287	237	1	15775196	31548296	0.03144	2	0	0.955
288	238	1	61010200	122018300	0.06867	2	0	6.097
289	239	1	14210003	28417903	0.06867	2	0	0.562
290	240	2	83420707	166839307	0.03144	2	1	0.706
291	241	2	55353411	110704711	0.06867	2	1	0.914
292	242	2	39237814	78473514	0.03144	2	1	0.946
293	243	1	60438219	120874319	0.03144	2	0	0.365
294	244	2	9670722	19339322	0.06867	2	1	0.302
295	245	2	80207026	160411926	0.03144	2	1	0.812
296	246	2	46781629	93561129	0.06867	1	0	0.701
297	247	2	2645433	5288733	0.03144	2	1	0.574
298	248	1	58549837	117097537	0.06867	1	1	0.726
299	249	1	27758940	55515740	0.03144	2	0	0.404
300	250	2	23621044	47239944	0.06867	1	0	0.562
301	-1	1	39448421	78894721	0.06867	1	1	1.445
302	-1	2	89216926	178431726	0.03144	2	1	0.789
303	-1	2	82421630	164841130	0.03144	1	0	0.999
304	-1	1	96948334	193894534	0.06867	1	1	0.588
305	-1	1	70158738	140315338	0.06867	2	0	0.491
306	-1	1	32715441	65428741	0.03144	1	1	0.769
307	-1	2	23247645	46493145	0.06867	1	0	0.530
308	-1	1	89781049	179559949	0.03144	1	1	0.656
309	-1	1	69713253	139424353	0.06867	2	0	0.694
310	-1	2	53590857	107179557	0.03144	1	0	0.456
311	-1	2	13496660	26991160	0.03144	1	0	6.116
312	-1	1	39857810	79713510	0.06867	2	0	0.453
313	-1	1	99741914	199481714	0.06867	1	1	0.151
314	-1	1	28967617	57933117	0.03144	1	1	0.660
315	-1	1	8837121	17672121	0.03144	2	0	0.531
316	-1	2	75350725	150699325	0.06867	1	0	12.999
317	-1	2	89573041	179143941	0.06867	2	1	0.457
318	-1	1	49455044	98907944	0.03144	1	1	0.470
319	-1	1	10675748	21349348	0.03144	1	1	0.403
320	-1	2	65248852	130495552	0.06867	1	0	0.500
321	-1	2	29105455	58208755	0.06867	2	1	0.732
322	-1	1	16978459	33954759	0.03144	2	0	0.533
323	-1	2	84901963	169801763	0.06867	2	1	6.596
324	-1	2	59254914	118507714	0.03144	2	1	0.476
325	-1	1	20479217	40956317	0.03144	1	1	2.051
326	-1	1	40314222	80626322	0.06867	2	0	3.974
327	-1	1	52100830	104199530	0.06867	1	1	0.400
328	-1	1	6646933	13291733	0.03144	1	1	0.388
329	-1	1	59883937	119765737	0.03144	2	0	7.577
330	-1	2	31545947	63089747	0.06867	2	1	0.820
331	-1	1	27404851	54807551	0.03144	1	1	0.732
332	-1	2	15318255	30634355	0.06867	2	1	0.264
333	-1	2	55141659	110281159	0.03144	1	0	0.351
334	-1	1	4398962	8795762	0.06867	1	1	0.370
335	-1	1	54942507	109882907	0.03144	2	0	1.253
336	-1	2	94838111	189674111	0.06867	2	1	0.713
337	-1	2	80041515	160080915	0.06867	1	0	0.832
338	-1	2	77260519	154518919	0.03144	1	0	0.494
339	-1	1	41145622	82289122	0.06867	1	1	0.568
340	-1	1	11694626	23387126	0.03144	1	1	0.395
341	-1	2	64907730	129813330	0.06867	1	0	6.515
342	-1	1	31298739	62595339	0.03144	2	0	0.319
343	-1	2	77866043	155729943	0.03144	1	0	0.397
344	-1	1	31021646	62041146	0.06867	2	0	0.621
345	-1	2	6967150	13932150	0.06867	1	0	0.598
346	-1	1	81486654	162971154	0.03144	2	0	6.540
347	-1	1	49209363	98416563	0.03144	2	0	0.665
348	-1	2	30397208	60792308	0.06867	2	1	0.937
349	-1	1	38286112	76570112	0.06867	2	0	0.933
350	-1	2	46170716	92339316	0.03144	2	1	0.623
351	301	1	39448421	78894721	0.06867	1	1	0.412
352	302	2	89216926	178431726	0.03144	2	1	0.683
353	303	2	82421630	164841130	0.03144	1	0	0.492
354	304	1	96948334	193894534	0.06867	1	1	0.712
355	305	1	70158738	140315338	0.06867	2	0	0.517
356	306	1	32715441	65428741	0.03144	1	1	0.341
357	307	2	23247645	46493145	0.06867	2	1	0.496
358	308	1	89781049	179559949	0.03144	2	0	0.637
359	309	1	69713253	139424353	0.06867	2	0	0.499
360	310	2	53590857	107179557	0.03144	2	1	0.539
361	311	2	13496660	26991160	0.03144	1	0	0.629
362	312	1	39857810	79713510	0.06867	2	0	0.571
363	313	1	99741914	199481714	0.06867	1	1	1.701
364	314	1	28967617	57933117	0.03144	1	1	0.261
365	315	1	8837121	17672121	0.03144	1	1	0.226
366	316	2	75350725	150699325	0.06867	1	0	3.097
367	317	2	89573041	179143941	0.06867	1	0	0.438
368	318	1	49455044	98907944	0.03144	1	1	1.217
369	319	1	10675748	21349348	0.03144	2	0	1.494
370	320	2	65248852	130495552	0.06867	1	0	0.275
371	321	2	29105455	58208755	0.06867	1	0	0.226
372	322	1	16978459	33954759	0.03144	2	0	0.658
373	323	2	84901963	169801763	0.06867	2	1	0.334
374	324	2	59254914	118507714	0.03144	2	1	0.002
375	325	1	20479217	40956317	0.03144	2	0	0.180
376	326	1	40314222	80626322	0.06867	1	1	0.192
377	327	1	52100830	104199530	0.06867	1	1	0.002
378	328	1	6646933	13291733	0.03144	1	1	0.645
379	329	1	59883937	119765737	0.03144	2	0	0.458
380	330	2	31545947	63089747	0.06867	2	1	1.010
381	331	1	27404851	54807551	0.03144	2	0	0.408
382	332	2	15318255	30634355	0.06867	1	0	0.463
383	333	2	55141659	110281159	0.03144	2	1	0.710
384	334	1	4398962	8795762	0.06867	2	0	0.876
385	335	1	54942507	109882907	0.03144	1	1	0.295
386	336	2	94838111	189674111	0.06867	1	0	0.681
387	337	2	80041515	160080915	0.06867	1	0	0.310
388	338	2	77260519	154518919	0.03144	2	1	0.234
389	339	1	41145622	82289122	0.06867	1	1	0.618
390	340	1	11694626	23387126	0.03144	2	0	0.493
391	341	2	64907730	129813330	0.06867	1	0	0.219
392	342	1	31298739	62595339	0.03144	1	1	0.213
393	343	2	77866043	155729943	0.03144	2	1	0.329
394	344	1	31021646	62041146	0.06867	2	0	0.443
395	345	2	6967150	13932150	0.06867	2	1	0.211
396	346	1	81486654	162971154	0.03144	2	0	6.990
397	347	1	49209363	98416563	0.03144	1	1	0.821
398	348	2	30397208	60792308	0.06867	1	0	0.246
399	349	1	38286112	76570112	0.06867	1	1	0.238
400	350	2	46170716	92339316	0.03144	2	1	0.012
401	-1	1	57852414	115702714	0.03144	2	0	0.619
402	-1	2	23623017	47243917	0.06867	1	0	0.418
403	-1	1	79498921	158995721	0.06867	1	1	0.201
404	-1	1	14060924	28119724	0.03144	1	1	0.278
405	-1	2	55289028	110575928	0.03144	1	0	0.274
406	-1	1	96538931	193075731	0.06867	2	0	0.002
407	-1	1	11135734	22269334	0.03144	1	1	0.286
408	-1	2	53655238	107308338	0.06867	2	1	0.347
409	-1	1	2888141	5774141	0.06867	2	0	0.276
410	-1	1	44112644	88223144	0.03144	2	0	0.710
411	-1	2	29360448	58718748	0.06867	2	1	0.346
412	-1	2	78580352	157158552	0.03144	1	0	0.488
413	-1	1	41118355	82234555	0.06867	1	1	0.566
414	-1	1	11682759	23363359	0.03144	1	1	0.359
415	-1	1	62227763	124453363	0.03144	2	0	0.184
416	-1	2	94084366	188166566	0.06867	2	1	0.263
417	-1	2	34007769	68013369	0.03144	2	1	0.497
418	-1	2	97924214	195846314	0.06867	2	1	0.291
419	-1	1	40442617	80883117	0.06867	1	1	0.419
420	-1	1	96361121	192720121	0.03144	1	1	0.370
421	-1	1	46911024	93819924	0.03144	2	0	0.555
422	-1	2	16137428	32272728	0.06867	2	1	0.553
423	-1	1	85370532	170738932	0.03144	2	0	0.992
424	-1	2	98534836	197067536	0.06867	2	1	0.560
425	-1	2	69101740	138201340	0.03144	2	1	0.477
426	-1	1	30305943	60609743	0.06867	2	0	0.386
427	-1	2	83558447	167114747	0.03144	1	0	0.409
428	-1	2	38096950	76191750	0.06867	2	1	0.689
429	-1	2	20671854	41341554	0.03144	2	1	0.577
430	-1	2	92542358	185082558	0.06867	2	1	0.548
431	-1	1	61775362	123548562	0.06867	1	1	0.761
432	-1	1	52306666	104611166	0.03144	2	0	0.320
433	-1	1	98873669	197745169	0.03144	1	1	0.735
434	-1	1	86746014	173489914	0.06867	2	0	0.002
435	-1	1	1336817	2671517	0.03144	1	1	0.146
436	-1	1	30532320	61062520	0.06867	1	1	0.477
437	-1	2	91715524	183428924	0.03144	1	0	0.702
438	-1	1	75650728	151299328	0.06867	2	0	0.374
439	-1	2	27542531	55082931	0.06867	2	1	0.678
440	-1	1	10097435	20192735	0.03144	1	1	0.601
441	-1	1	84624839	169247539	0.06867	1	1	0.635
442	-1	1	61842343	123682543	0.03144	1	1	0.441
443	-1	2	20416746	40831346	0.03144	1	0	0.286
444	-1	1	63009850	126017550	0.06867	2	0	0.664
445	-1	1	42830053	85657953	0.03144	2	0	0.421
446	-1	2	98731857	197461557	0.06867	2	1	0.542
447	-1	2	66609961	133217761	0.03144	2	1	0.023
448	-1	1	82506564	165010964	0.06867	2	0	0.194
449	-1	2	15744767	31487367	0.03144	1	0	0.272
450	-1	2	56985971	113969771	0.06867	2	1	0.076
451	401	1	57852414	115702714	0.03144	2	0	0.350
452	402	2	23623017	47243917	0.06867	2	1	0.002
453	403	1	79498921	158995721	0.06867	2	0	0.299
454	404	1	14060924	28119724	0.03144	2	0	0.337
455	405	2	55289028	110575928	0.03144	2	1	0.402
456	406	1	96538931	193075731	0.06867	1	1	0.002
457	407	1	11135734	22269334	0.03144	2	0	1.237
458	408	2	53655238	107308338	0.06867	1	0	0.316
459	409	1	2888141	5774141	0.06867	1	1	0.736
460	410	1	44112644	88223144	0.03144	2	0	0.570
461	411	2	29360448	58718748	0.06867	1	0	0.002
462	412	2	78580352	157158552	0.03144	2	1	0.253
463	413	1	41118355	82234555	0.06867	2	0	0.129
464	414	1	11682759	23363359	0.03144	2	0	0.273
465	415	1	62227763	124453363	0.03144	1	1	0.270
466	416	2	94084366	188166566	0.06867	1	0	0.002
467	417	2	34007769	68013369	0.03144	1	0	0.136
468	418	2	97924214	195846314	0.06867	2	1	0.501
469	419	1	40442617	80883117	0.06867	2	0	0.114
470	420	1	96361121	192720121	0.03144	2	0	0.416
471	421	1	46911024	93819924	0.03144	2	0	0.415
472	422	2	16137428	32272728	0.06867	1	0	0.311
473	423	1	85370532	170738932	0.03144	1	1	0.277
474	424	2	98534836	197067536	0.06867	1	0	0.329
475	425	2	69101740	138201340	0.03144	2	1	0.431
476	426	1	30305943	60609743	0.06867	1	1	0.346
477	427	2	83558447	167114747	0.03144	1	0	0.612
478	428	2	38096950	76191750	0.06867	2	1	0.399
479	429	2	20671854	41341554	0.03144	1	0	0.002
480	430	2	92542358	185082558	0.06867	2	1	0.366
481	431	1	61775362	123548562	0.06867	1	1	0.011
482	432	1	52306666	104611166	0.03144	2	0	0.197
483	433	1	98873669	197745169	0.03144	2	0	0.238
484	434	1	86746014	173489914	0.06867	1	1	0.105
485	435	1	1336817	2671517	0.03144	1	1	0.273
486	436	1	30532320	61062520	0.06867	2	0	0.315
487	437	2	91715524	183428924	0.03144	2	1	0.136
488	438	1	75650728	151299328	0.06867	2	0	0.438
489	439	2	27542531	55082931	0.06867	2	1	0.472
490	440	1	10097435	20192735	0.03144	2	0	0.585
491	441	1	84624839	169247539	0.06867	1	1	0.251
492	442	1	61842343	123682543	0.03144	1	1	0.386
493	443	2	20416746	40831346	0.03144	1	0	0.218
494	444	1	63009850	126017550	0.06867	2	0	0.278
495	445	1	42830053	85657953	0.03144	2	0	0.330
496	446	2	98731857	197461557	0.06867	2	1	0.195
497	447	2	66609961	133217761	0.03144	2	1	0.461
498	448	1	82506564	165010964	0.06867	2	0	0.587
499	449	2	15744767	31487367	0.03144	2	1	0.986
500	450	2	56985971	113969771	0.06867	2	1	0.398
% finished 26-Feb-2015 16:00:37
