# Supplementary material for: Posterior Probability Matching and Human Perceptual Decision Making
Source: PLoS Comput Biol. 2015 Jun 16;11(6):e1004342. doi: 10.1371/journal.pcbi.1004342 (PMC4469678; doi:10.1371/journal.pcbi.1004342)
Supplement: S1 Data — This MATLAB code reproduces the results from Experiment 1 shown in Fig 3a and the results from Experiment 2 shown in Fig 3b. (ZIP) [file pcbi.1004342.s004.zip › ploscb2015/data/experiment2_subject20.txt]

% 25-Feb-2015 17:28:33
% trial matchtrial target_interval randseed randnseed signal_contrast response correct rt
1	-1	2	84658033	169313933	0.42688	2	1	1.693
2	-1	1	71804138	143606138	0.42688	1	1	0.368
3	-1	2	24643441	49284741	0.30491	2	1	1.195
4	-1	1	57821846	115641546	0.30491	1	1	1.318
5	-1	1	4382691	8763291	0.21780	2	0	0.994
6	-1	2	17605995	35209895	0.30491	2	1	2.330
7	-1	2	64037001	128071901	0.30491	1	0	0.736
8	-1	2	51952105	103902105	0.42688	2	1	0.647
9	-1	1	30496808	60991508	0.42688	1	1	1.104
10	-1	2	54384513	108766913	0.30491	2	1	1.826
11	-1	2	51569218	103136318	0.30491	2	1	1.129
12	-1	1	78097722	156193322	0.21780	1	1	1.444
13	-1	1	36594426	73186726	0.21780	1	1	2.091
14	-1	1	60438832	120875532	0.15557	1	1	0.778
15	-1	1	52326036	104649936	0.15557	1	1	2.013
16	-1	2	68183241	136364341	0.11112	2	1	0.229
17	-1	1	5391944	10781744	0.11112	1	1	1.019
18	-1	2	21274289	42546489	0.07937	2	1	0.530
19	-1	2	87800993	175599893	0.07937	1	0	0.668
20	-1	2	69040197	138078297	0.11112	2	1	1.906
21	-1	2	74193602	148385102	0.11112	1	0	1.817
22	-1	1	70070507	140138907	0.15557	1	1	1.201
23	-1	1	4573311	9144511	0.15557	2	0	1.164
24	-1	1	35121215	70240315	0.21780	1	1	2.699
25	-1	1	18943221	37884321	0.21780	1	1	1.260
26	-1	2	58814326	117626526	0.15557	2	1	0.145
27	-1	1	86681129	173360129	0.15557	1	1	2.087
28	-1	1	9188034	18373934	0.11112	2	0	1.632
29	-1	2	86395139	172788139	0.15557	2	1	1.822
30	-1	1	82257844	164513544	0.15557	1	1	0.409
31	-1	1	36789847	73577547	0.11112	1	1	0.935
32	-1	2	44669092	89336092	0.11112	2	1	0.580
33	-1	1	16548396	33094696	0.07937	1	1	1.812
34	-1	1	12399301	24796501	0.07937	2	0	0.565
35	-1	2	82941405	165880705	0.11112	1	0	0.608
36	-1	1	57493109	114984109	0.15557	1	1	4.119
37	-1	1	83936916	167871716	0.15557	1	1	1.872
38	-1	1	85116121	170230121	0.11112	1	1	1.688
39	-1	1	67622826	135243526	0.11112	2	0	0.788
40	-1	2	60848730	121695330	0.15557	2	1	2.089
41	-1	2	83345035	166687935	0.15557	2	1	1.679
42	-1	2	65865740	131729340	0.11112	1	0	0.666
43	-1	1	47063643	94125143	0.15557	1	1	1.569
44	-1	2	17605848	35209548	0.15557	2	1	0.464
45	-1	1	77473593	154945093	0.11112	1	1	1.185
46	-1	1	10673897	21345697	0.11112	1	1	0.724
47	-1	1	97234501	194466901	0.07937	1	1	1.573
48	-1	2	69096406	138190706	0.07937	2	1	1.365
49	-1	2	19609010	39215910	0.05669	2	1	1.832
50	-1	2	16788815	33575515	0.05669	1	0	0.867
51	-1	2	92315397	184628697	0.07937	2	1	3.354
52	-1	2	32651603	65301103	0.07937	2	1	0.693
53	-1	1	16535607	33069107	0.05669	2	0	0.475
54	-1	1	77764611	155527111	0.07937	1	1	0.768
55	-1	1	68318715	136635315	0.07937	1	1	1.024
56	-1	2	85506419	171010719	0.05669	2	1	0.295
57	-1	2	29412722	58823322	0.05669	2	1	1.234
58	-1	2	66614627	133227127	0.04050	1	0	1.610
59	-1	1	41121931	82241731	0.05669	1	1	0.577
60	-1	1	12994535	25986935	0.05669	1	1	1.123
61	-1	2	39548639	79095139	0.04050	2	1	2.055
62	-1	2	59384545	118766945	0.04050	2	1	0.850
63	-1	2	57922949	115843749	0.02893	2	1	0.004
64	-1	2	72482052	144961952	0.02893	2	1	0.020
65	-1	1	88390696	176779296	0.02066	1	1	0.271
66	-1	2	29597199	59192299	0.02066	1	0	0.064
67	-1	1	49529902	99057702	0.02893	2	0	0.229
68	-1	1	86736306	173470506	0.04050	1	1	0.310
69	-1	2	31995009	63987909	0.04050	1	0	1.000
70	-1	1	46500913	92999713	0.05669	1	1	1.376
71	-1	1	98371218	196740318	0.05669	1	1	1.246
72	-1	2	36897022	73791922	0.04050	2	1	1.282
73	-1	1	79433227	158864327	0.04050	1	1	1.267
74	-1	2	20633431	41264731	0.02893	1	0	1.186
75	-1	2	53832036	107661936	0.04050	1	0	1.601
76	-1	1	28330240	56658340	0.05669	2	0	1.977
77	-1	2	40183745	80365345	0.07937	1	0	1.222
78	-1	2	76047550	152092950	0.11112	2	1	1.646
79	-1	1	54582496	109162896	0.11112	1	1	1.079
80	-1	2	77118700	154235300	0.07937	2	1	0.816
81	-1	2	72986904	145971704	0.07937	1	0	0.659
82	-1	2	52850508	105698908	0.11112	1	0	1.483
83	-1	2	15376012	30749912	0.15557	2	1	0.290
84	-1	1	57927316	115852516	0.15557	1	1	0.015
85	-1	2	73856719	147711319	0.11112	1	0	1.109
86	-1	1	99050923	198099723	0.15557	2	0	0.738
87	-1	2	86914327	173826527	0.21780	1	0	0.360
88	-1	2	37465630	74929130	0.30491	2	1	1.343
89	-1	1	85340535	170678935	0.30491	1	1	0.048
90	-1	1	3919438	7836738	0.21780	2	0	0.756
91	-1	1	93109642	186217142	0.30491	1	1	1.926
92	-1	1	99648447	199294747	0.30491	1	1	1.080
93	-1	2	22173251	44344351	0.21780	2	1	0.343
94	-1	1	70074096	140146096	0.21780	1	1	1.342
95	-1	2	17920400	35838700	0.15557	2	1	0.362
96	-1	2	68471504	136940904	0.15557	2	1	0.446
97	-1	2	27021607	54041107	0.11112	1	0	1.123
98	-1	1	53566912	107131712	0.15557	2	0	0.593
99	-1	1	26787515	53572915	0.21780	1	1	1.566
100	-1	2	97322820	194643520	0.21780	2	1	0.088
101	-1	2	5059498	10116898	0.08471	2	1	2.913
102	-1	2	1359604	2717104	0.18502	2	1	0.859
103	-1	2	1215008	2427908	0.18502	2	1	0.002
104	-1	2	15758911	31515711	0.08471	2	1	1.398
105	-1	1	70271116	140540116	0.08471	1	1	0.162
106	-1	1	837219	1672319	0.18502	1	1	1.121
107	-1	2	27392123	54782123	0.08471	2	1	1.264
108	-1	1	68557928	137113728	0.18502	1	1	1.352
109	-1	2	17793432	35584732	0.08471	2	1	1.431
110	-1	2	74985737	149969337	0.18502	1	0	1.696
111	-1	2	58797242	117592342	0.18502	2	1	0.537
112	-1	2	26696745	53391345	0.08471	2	1	0.615
113	-1	1	2598649	5195149	0.18502	1	1	1.693
114	-1	2	86435654	172869154	0.08471	2	1	1.119
115	-1	2	12979399	25956699	0.08471	2	1	0.702
116	-1	1	96830503	193658903	0.18502	1	1	0.183
117	-1	1	28751106	57500106	0.08471	1	1	0.295
118	-1	1	72651610	145301110	0.18502	1	1	0.939
119	-1	2	80492914	160983714	0.08471	2	1	0.338
120	-1	1	28383817	56765517	0.18502	1	1	0.381
121	-1	1	80280921	160559721	0.08471	2	0	1.102
122	-1	1	4154925	8307725	0.18502	1	1	0.848
123	-1	1	2695129	5388129	0.08471	1	1	1.701
124	-1	2	86562334	173122534	0.18502	1	0	0.203
125	-1	1	21112437	42222737	0.18502	1	1	1.707
126	-1	1	6299342	12596542	0.08471	2	0	1.736
127	-1	2	94162347	188322547	0.18502	2	1	1.270
128	-1	2	35343751	70685351	0.08471	1	0	0.571
129	-1	1	5897755	11793355	0.08471	1	1	3.456
130	-1	2	65714903	131427703	0.18502	2	1	1.055
131	-1	1	85577207	171152307	0.18502	1	1	0.615
132	-1	1	61446711	122891311	0.08471	1	1	2.976
133	-1	2	73265217	146528317	0.18502	2	1	0.347
134	-1	1	22472520	44942920	0.08471	2	0	1.467
135	-1	1	83672625	167343125	0.18502	1	1	1.322
136	-1	2	30192929	60383729	0.08471	2	1	2.157
137	-1	1	59325135	118648135	0.08471	2	0	0.554
138	-1	2	28538738	57075338	0.18502	2	1	0.114
139	-1	1	53807342	107612542	0.08471	1	1	1.338
140	-1	1	1655446	3308746	0.18502	1	1	1.316
141	-1	2	46857350	93712550	0.18502	2	1	1.184
142	-1	1	78687455	157372755	0.08471	2	0	0.431
143	-1	2	35934299	71866499	0.18502	2	1	0.572
144	-1	2	7848603	15695103	0.08471	2	1	0.768
145	-1	1	98367707	196733307	0.18502	1	1	0.430
146	-1	2	55616111	111230111	0.08471	2	1	1.472
147	-1	1	16808115	33614115	0.08471	1	1	0.526
148	-1	2	83347619	166693119	0.18502	2	1	2.688
149	-1	2	65847725	131693325	0.08471	2	1	1.195
150	-1	1	99004729	198007329	0.18502	2	0	0.522
151	101	2	5059498	10116898	0.08471	2	1	1.098
152	102	2	1359604	2717104	0.18502	2	1	1.826
153	103	2	1215008	2427908	0.18502	2	1	0.479
154	104	2	15758911	31515711	0.08471	2	1	1.577
155	105	1	70271116	140540116	0.08471	1	1	0.707
156	106	1	837219	1672319	0.18502	1	1	0.375
157	107	2	27392123	54782123	0.08471	2	1	1.008
158	108	1	68557928	137113728	0.18502	1	1	1.781
159	109	2	17793432	35584732	0.08471	2	1	1.305
160	110	2	74985737	149969337	0.18502	1	0	1.658
161	111	2	58797242	117592342	0.18502	2	1	1.034
162	112	2	26696745	53391345	0.08471	2	1	1.541
163	113	1	2598649	5195149	0.18502	1	1	0.868
164	114	2	86435654	172869154	0.08471	2	1	0.265
165	115	2	12979399	25956699	0.08471	2	1	0.971
166	116	1	96830503	193658903	0.18502	1	1	0.002
167	117	1	28751106	57500106	0.08471	1	1	0.164
168	118	1	72651610	145301110	0.18502	1	1	0.382
169	119	2	80492914	160983714	0.08471	1	0	1.430
170	120	1	28383817	56765517	0.18502	2	0	0.344
171	121	1	80280921	160559721	0.08471	2	0	0.387
172	122	1	4154925	8307725	0.18502	1	1	0.026
173	123	1	2695129	5388129	0.08471	2	0	0.849
174	124	2	86562334	173122534	0.18502	2	1	0.361
175	125	1	21112437	42222737	0.18502	1	1	0.995
176	126	1	6299342	12596542	0.08471	2	0	1.251
177	127	2	94162347	188322547	0.18502	2	1	1.871
178	128	2	35343751	70685351	0.08471	2	1	0.415
179	129	1	5897755	11793355	0.08471	1	1	1.425
180	130	2	65714903	131427703	0.18502	2	1	2.095
181	131	1	85577207	171152307	0.18502	1	1	0.793
182	132	1	61446711	122891311	0.08471	1	1	1.632
183	133	2	73265217	146528317	0.18502	2	1	0.002
184	134	1	22472520	44942920	0.08471	1	1	1.535
185	135	1	83672625	167343125	0.18502	1	1	1.278
186	136	2	30192929	60383729	0.08471	2	1	1.093
187	137	1	59325135	118648135	0.08471	2	0	0.534
188	138	2	28538738	57075338	0.18502	2	1	1.266
189	139	1	53807342	107612542	0.08471	1	1	0.915
190	140	1	1655446	3308746	0.18502	1	1	2.274
191	141	2	46857350	93712550	0.18502	2	1	1.489
192	142	1	78687455	157372755	0.08471	1	1	0.902
193	143	2	35934299	71866499	0.18502	2	1	0.654
194	144	2	7848603	15695103	0.08471	2	1	1.872
195	145	1	98367707	196733307	0.18502	1	1	0.619
196	146	2	55616111	111230111	0.08471	2	1	1.765
197	147	1	16808115	33614115	0.08471	1	1	1.192
198	148	2	83347619	166693119	0.18502	2	1	1.564
199	149	2	65847725	131693325	0.08471	2	1	0.244
200	150	1	99004729	198007329	0.18502	1	1	0.976
201	-1	2	15170912	30339712	0.18502	2	1	1.377
202	-1	2	56917317	113832517	0.08471	2	1	1.408
203	-1	2	11404421	22806721	0.18502	2	1	1.049
204	-1	2	29979225	59956325	0.08471	2	1	1.115
205	-1	2	55208630	110415130	0.08471	2	1	0.440
206	-1	2	13741233	27480333	0.18502	2	1	0.984
207	-1	2	26938937	53875737	0.18502	2	1	1.095
208	-1	2	50817742	101633342	0.08471	2	1	1.255
209	-1	1	90672246	181342346	0.08471	2	0	0.806
210	-1	2	85207050	170411950	0.18502	2	1	0.123
211	-1	2	11779953	23557753	0.08471	1	0	0.907
212	-1	2	17034357	34066557	0.18502	2	1	0.737
213	-1	2	4860161	9718161	0.18502	2	1	0.403
214	-1	2	59421506	118840906	0.08471	2	1	0.907
215	-1	2	64652110	129302110	0.08471	2	1	0.555
216	-1	1	33836613	67671113	0.18502	1	1	1.364
217	-1	1	84364518	168726918	0.18502	2	0	0.762
218	-1	2	74909722	149817322	0.08471	1	0	0.189
219	-1	2	8169825	16337525	0.18502	2	1	1.109
220	-1	2	33371829	66741529	0.08471	2	1	0.973
221	-1	1	45208833	90415533	0.08471	1	1	1.379
222	-1	2	97090838	194179538	0.18502	2	1	0.304
223	-1	2	40948541	81894941	0.08471	2	1	1.713
224	-1	2	26166246	52330346	0.18502	2	1	0.280
225	-1	2	68718550	137434950	0.18502	2	1	0.872
226	-1	1	69938554	139874954	0.08471	1	1	1.089
227	-1	1	92485558	184968958	0.08471	2	0	1.612
228	-1	1	68348563	136694963	0.18502	1	1	1.433
229	-1	2	25508108	51014108	0.08471	1	0	0.676
230	-1	1	6725712	13449312	0.18502	1	1	0.002
231	-1	2	21302615	42603115	0.08471	2	1	0.592
232	-1	2	94511019	189019919	0.18502	2	1	0.538
233	-1	2	62403023	124803923	0.08471	1	0	0.639
234	-1	1	40946226	81890326	0.18502	1	1	0.691
235	-1	1	23501430	47000730	0.18502	2	0	1.905
236	-1	1	28653535	57304935	0.08471	1	1	0.420
237	-1	1	84542539	169082939	0.18502	1	1	1.295
238	-1	1	28427543	56852943	0.08471	1	1	0.467
239	-1	1	89646447	179290747	0.18502	1	1	0.670
240	-1	2	70873451	141744751	0.08471	2	1	0.808
241	-1	2	65406455	130810755	0.18502	2	1	0.146
242	-1	1	94628558	189254958	0.08471	1	1	1.434
243	-1	1	51809563	103616963	0.08471	2	0	1.487
244	-1	1	14328708	28655308	0.18502	1	1	0.709
245	-1	2	99557312	199112512	0.18502	2	1	1.502
246	-1	2	63339617	126677117	0.08471	2	1	1.646
247	-1	2	41917421	83832721	0.18502	1	0	0.032
248	-1	1	59170225	118338325	0.08471	2	0	1.182
249	-1	2	91028929	182055729	0.18502	2	1	0.541
250	-1	1	58910133	117818133	0.08471	1	1	0.194
251	201	2	15170912	30339712	0.18502	2	1	1.441
252	202	2	56917317	113832517	0.08471	2	1	0.315
253	203	2	11404421	22806721	0.18502	2	1	2.185
254	204	2	29979225	59956325	0.08471	2	1	0.970
255	205	2	55208630	110415130	0.08471	2	1	1.240
256	206	2	13741233	27480333	0.18502	2	1	0.163
257	207	2	26938937	53875737	0.18502	2	1	0.109
258	208	2	50817742	101633342	0.08471	2	1	1.232
259	209	1	90672246	181342346	0.08471	1	1	1.968
260	210	2	85207050	170411950	0.18502	2	1	0.137
261	211	2	11779953	23557753	0.08471	1	0	1.484
262	212	2	17034357	34066557	0.18502	2	1	0.142
263	213	2	4860161	9718161	0.18502	2	1	0.184
264	214	2	59421506	118840906	0.08471	2	1	1.082
265	215	2	64652110	129302110	0.08471	1	0	0.006
266	216	1	33836613	67671113	0.18502	2	0	0.576
267	217	1	84364518	168726918	0.18502	1	1	1.806
268	218	2	74909722	149817322	0.08471	2	1	0.787
269	219	2	8169825	16337525	0.18502	2	1	1.040
270	220	2	33371829	66741529	0.08471	2	1	1.604
271	221	1	45208833	90415533	0.08471	1	1	1.662
272	222	2	97090838	194179538	0.18502	2	1	0.150
273	223	2	40948541	81894941	0.08471	2	1	1.368
274	224	2	26166246	52330346	0.18502	1	0	0.722
275	225	2	68718550	137434950	0.18502	2	1	1.559
276	226	1	69938554	139874954	0.08471	1	1	2.232
277	227	1	92485558	184968958	0.08471	2	0	0.753
278	228	1	68348563	136694963	0.18502	1	1	1.767
279	229	2	25508108	51014108	0.08471	2	1	1.453
280	230	1	6725712	13449312	0.18502	1	1	0.408
281	231	2	21302615	42603115	0.08471	1	0	1.702
282	232	2	94511019	189019919	0.18502	2	1	0.812
283	233	2	62403023	124803923	0.08471	2	1	0.520
284	234	1	40946226	81890326	0.18502	1	1	0.207
285	235	1	23501430	47000730	0.18502	1	1	0.767
286	236	1	28653535	57304935	0.08471	1	1	0.877
287	237	1	84542539	169082939	0.18502	1	1	1.333
288	238	1	28427543	56852943	0.08471	2	0	0.567
289	239	1	89646447	179290747	0.18502	1	1	0.112
290	240	2	70873451	141744751	0.08471	2	1	0.439
291	241	2	65406455	130810755	0.18502	2	1	0.171
292	242	1	94628558	189254958	0.08471	2	0	1.816
293	243	1	51809563	103616963	0.08471	2	0	0.918
294	244	1	14328708	28655308	0.18502	1	1	0.261
295	245	2	99557312	199112512	0.18502	2	1	1.725
296	246	2	63339617	126677117	0.08471	2	1	0.289
297	247	2	41917421	83832721	0.18502	2	1	1.623
298	248	1	59170225	118338325	0.08471	1	1	1.456
299	249	2	91028929	182055729	0.18502	2	1	0.378
300	250	1	58910133	117818133	0.08471	1	1	0.853
301	-1	1	11151713	22301313	0.08471	1	1	2.967
302	-1	1	12833519	25664919	0.18502	1	1	0.860
303	-1	2	12723323	25444523	0.18502	2	1	0.472
304	-1	1	73938227	147874327	0.08471	1	1	1.821
305	-1	2	69781032	139559932	0.18502	2	1	1.408
306	-1	2	24309536	48616936	0.08471	2	1	0.274
307	-1	1	65546540	131090940	0.08471	1	1	1.430
308	-1	2	22705144	45408144	0.18502	2	1	2.301
309	-1	2	66554950	133107750	0.08471	1	0	0.509
310	-1	1	31773953	63545753	0.18502	1	1	0.075
311	-1	2	53019057	106035957	0.18502	2	1	0.586
312	-1	2	26209960	52417760	0.08471	2	1	0.375
313	-1	1	78105264	156208364	0.18502	2	0	0.445
314	-1	2	36678167	73354167	0.08471	1	0	0.415
315	-1	2	92553471	185104771	0.08471	2	1	0.591
316	-1	2	65779516	131556916	0.18502	2	1	0.157
317	-1	2	95003619	190005119	0.18502	2	1	0.903
318	-1	1	203823	405523	0.08471	1	1	1.913
319	-1	1	5405628	10809128	0.18502	1	1	0.587
320	-1	1	78623832	157245532	0.08471	1	1	0.478
321	-1	2	39812835	79623535	0.18502	2	1	1.342
322	-1	2	87711540	175420940	0.08471	2	1	1.601
323	-1	2	62229745	124457345	0.18502	2	1	2.122
324	-1	2	88716950	177431750	0.08471	2	1	0.884
325	-1	1	91259054	182515954	0.18502	1	1	0.493
326	-1	2	55162458	110322758	0.08471	2	1	0.408
327	-1	1	9706461	19410761	0.18502	1	1	1.205
328	-1	2	44236665	88471165	0.08471	2	1	1.135
329	-1	2	72106270	144210370	0.08471	2	1	0.874
330	-1	1	73299615	146597115	0.18502	1	1	0.832
331	-1	2	70504419	141006719	0.08471	2	1	0.360
332	-1	2	21091522	42180922	0.18502	2	1	1.524
333	-1	1	87606427	175210727	0.08471	2	0	0.358
334	-1	2	38155130	76308130	0.18502	1	0	0.509
335	-1	1	3377934	6753734	0.08471	2	0	0.299
336	-1	2	47294237	94586337	0.18502	2	1	1.046
337	-1	1	65811742	131621342	0.18502	1	1	1.258
338	-1	1	5688946	11375746	0.08471	1	1	1.396
339	-1	1	58865451	117728751	0.08471	2	0	0.002
340	-1	2	73456654	146911154	0.18502	2	1	0.377
341	-1	2	25321657	50641157	0.08471	2	1	0.808
342	-1	1	19896061	39789961	0.18502	1	1	0.677
343	-1	1	1046165	2090165	0.08471	1	1	1.577
344	-1	2	72956570	145910970	0.18502	2	1	0.764
345	-1	1	63496674	126991174	0.08471	1	1	0.178
346	-1	2	95374818	190747518	0.18502	2	1	0.176
347	-1	2	27260921	54519721	0.18502	2	1	0.155
348	-1	2	56492525	112982925	0.08471	2	1	0.936
349	-1	2	64391729	128781329	0.08471	2	1	1.739
350	-1	1	52249534	104496934	0.18502	1	1	0.832
351	301	1	11151713	22301313	0.08471	2	0	1.823
352	302	1	12833519	25664919	0.18502	1	1	1.096
353	303	2	12723323	25444523	0.18502	2	1	0.289
354	304	1	73938227	147874327	0.08471	2	0	0.250
355	305	2	69781032	139559932	0.18502	2	1	1.130
356	306	2	24309536	48616936	0.08471	1	0	0.634
357	307	1	65546540	131090940	0.08471	2	0	0.270
358	308	2	22705144	45408144	0.18502	2	1	0.002
359	309	2	66554950	133107750	0.08471	1	0	0.295
360	310	1	31773953	63545753	0.18502	1	1	1.422
361	311	2	53019057	106035957	0.18502	2	1	0.137
362	312	2	26209960	52417760	0.08471	2	1	0.324
363	313	1	78105264	156208364	0.18502	1	1	0.965
364	314	2	36678167	73354167	0.08471	2	1	0.023
365	315	2	92553471	185104771	0.08471	2	1	2.151
366	316	2	65779516	131556916	0.18502	2	1	1.482
367	317	2	95003619	190005119	0.18502	2	1	1.314
368	318	1	203823	405523	0.08471	1	1	1.025
369	319	1	5405628	10809128	0.18502	2	0	0.318
370	320	1	78623832	157245532	0.08471	1	1	0.216
371	321	2	39812835	79623535	0.18502	2	1	1.131
372	322	2	87711540	175420940	0.08471	1	0	2.084
373	323	2	62229745	124457345	0.18502	2	1	1.215
374	324	2	88716950	177431750	0.08471	2	1	1.288
375	325	1	91259054	182515954	0.18502	1	1	0.645
376	326	2	55162458	110322758	0.08471	2	1	1.245
377	327	1	9706461	19410761	0.18502	2	0	0.865
378	328	2	44236665	88471165	0.08471	1	0	0.239
379	329	2	72106270	144210370	0.08471	2	1	2.300
380	330	1	73299615	146597115	0.18502	1	1	0.428
381	331	2	70504419	141006719	0.08471	1	0	1.649
382	332	2	21091522	42180922	0.18502	2	1	0.846
383	333	1	87606427	175210727	0.08471	1	1	1.462
384	334	2	38155130	76308130	0.18502	2	1	0.263
385	335	1	3377934	6753734	0.08471	1	1	2.230
386	336	2	47294237	94586337	0.18502	2	1	1.853
387	337	1	65811742	131621342	0.18502	1	1	1.671
388	338	1	5688946	11375746	0.08471	1	1	0.043
389	339	1	58865451	117728751	0.08471	2	0	0.119
390	340	2	73456654	146911154	0.18502	2	1	0.454
391	341	2	25321657	50641157	0.08471	1	0	1.467
392	342	1	19896061	39789961	0.18502	1	1	1.155
393	343	1	1046165	2090165	0.08471	1	1	1.644
394	344	2	72956570	145910970	0.18502	2	1	0.369
395	345	1	63496674	126991174	0.08471	1	1	0.801
396	346	2	95374818	190747518	0.18502	2	1	0.007
397	347	2	27260921	54519721	0.18502	2	1	0.415
398	348	2	56492525	112982925	0.08471	2	1	0.975
399	349	2	64391729	128781329	0.08471	2	1	0.816
400	350	1	52249534	104496934	0.18502	1	1	0.997
401	-1	2	80520812	161039512	0.08471	2	1	2.628
402	-1	1	47586117	95170117	0.18502	1	1	1.229
403	-1	2	84769263	169536463	0.18502	2	1	0.793
404	-1	2	77972567	155943067	0.08471	2	1	2.016
405	-1	2	93805472	187608872	0.08471	2	1	1.211
406	-1	1	29672676	59343276	0.18502	1	1	0.002
407	-1	1	44216979	88431879	0.08471	1	1	1.345
408	-1	2	93409084	186816084	0.18502	2	1	0.104
409	-1	2	17279987	34557887	0.08471	2	1	0.218
410	-1	2	53222991	106443891	0.18502	1	0	0.540
411	-1	1	21108494	42214894	0.18502	1	1	0.134
412	-1	2	49007997	98013897	0.08471	2	1	1.050
413	-1	2	68884002	137765902	0.08471	2	1	0.477
414	-1	1	30127105	60252105	0.18502	1	1	0.710
415	-1	2	15322409	30642709	0.18502	2	1	1.134
416	-1	1	43183813	86365513	0.08471	1	1	0.264
417	-1	2	83054117	166106117	0.18502	2	1	1.410
418	-1	2	38912862	77823662	0.08471	2	1	0.475
419	-1	1	153866	305666	0.18502	1	1	0.991
420	-1	2	13335170	26668270	0.08471	2	1	1.112
421	-1	1	38547474	77092874	0.18502	1	1	0.404
422	-1	1	93116378	186230678	0.08471	1	1	1.111
423	-1	2	18340682	36679282	0.08471	2	1	0.325
424	-1	1	64890586	129779086	0.18502	1	1	0.134
425	-1	1	92785989	185569889	0.18502	1	1	1.367
426	-1	2	43294993	86587893	0.08471	2	1	0.158
427	-1	1	73881497	147760897	0.08471	1	1	0.408
428	-1	2	28357300	56712500	0.18502	2	1	0.394
429	-1	1	81639204	163276304	0.08471	1	1	1.058
430	-1	2	1541808	3081508	0.18502	2	1	0.145
431	-1	1	30745411	61488711	0.08471	1	1	0.837
432	-1	2	27938815	55875515	0.18502	2	1	0.128
433	-1	1	54510219	109018319	0.18502	1	1	0.056
434	-1	2	74429122	148856122	0.08471	2	1	0.919
435	-1	2	80972567	161943067	0.08471	1	0	0.466
436	-1	2	42197270	84392470	0.18502	2	1	1.003
437	-1	1	56726475	113450875	0.08471	2	0	0.797
438	-1	2	49908678	99815278	0.18502	2	1	0.353
439	-1	1	99154682	198307282	0.18502	1	1	0.010
440	-1	1	13726085	27450085	0.08471	1	1	1.173
441	-1	2	45586489	91170889	0.08471	2	1	1.298
442	-1	2	89489294	178976494	0.18502	2	1	1.306
443	-1	1	34682998	69363898	0.08471	1	1	0.893
444	-1	2	38559202	77116302	0.18502	2	1	1.128
445	-1	1	65049007	130095907	0.18502	1	1	1.003
446	-1	2	79595811	159189511	0.08471	1	0	1.326
447	-1	2	26149415	52296715	0.18502	2	1	0.538
448	-1	2	93997619	187993119	0.08471	1	0	0.641
449	-1	2	72569323	145136523	0.08471	2	1	0.319
450	-1	1	19100867	38199667	0.18502	1	1	1.039
451	401	2	80520812	161039512	0.08471	1	0	1.805
452	402	1	47586117	95170117	0.18502	1	1	0.587
453	403	2	84769263	169536463	0.18502	1	0	0.318
454	404	2	77972567	155943067	0.08471	2	1	1.141
455	405	2	93805472	187608872	0.08471	2	1	0.237
456	406	1	29672676	59343276	0.18502	1	1	0.352
457	407	1	44216979	88431879	0.08471	1	1	0.393
458	408	2	93409084	186816084	0.18502	2	1	0.180
459	409	2	17279987	34557887	0.08471	2	1	0.168
460	410	2	53222991	106443891	0.18502	2	1	0.092
461	411	1	21108494	42214894	0.18502	1	1	0.466
462	412	2	49007997	98013897	0.08471	2	1	1.413
463	413	2	68884002	137765902	0.08471	2	1	0.352
464	414	1	30127105	60252105	0.18502	1	1	1.663
465	415	2	15322409	30642709	0.18502	2	1	1.601
466	416	1	43183813	86365513	0.08471	1	1	1.502
467	417	2	83054117	166106117	0.18502	2	1	1.332
468	418	2	38912862	77823662	0.08471	2	1	0.892
469	419	1	153866	305666	0.18502	2	0	0.601
470	420	2	13335170	26668270	0.08471	2	1	0.116
471	421	1	38547474	77092874	0.18502	1	1	1.691
472	422	1	93116378	186230678	0.08471	2	0	0.262
473	423	2	18340682	36679282	0.08471	2	1	2.116
474	424	1	64890586	129779086	0.18502	1	1	0.172
475	425	1	92785989	185569889	0.18502	1	1	1.534
476	426	2	43294993	86587893	0.08471	2	1	0.343
477	427	1	73881497	147760897	0.08471	1	1	0.002
478	428	2	28357300	56712500	0.18502	2	1	0.142
479	429	1	81639204	163276304	0.08471	1	1	0.195
480	430	2	1541808	3081508	0.18502	2	1	0.497
481	431	1	30745411	61488711	0.08471	1	1	1.054
482	432	2	27938815	55875515	0.18502	2	1	0.377
483	433	1	54510219	109018319	0.18502	1	1	0.637
484	434	2	74429122	148856122	0.08471	2	1	1.579
485	435	2	80972567	161943067	0.08471	2	1	1.587
486	436	2	42197270	84392470	0.18502	2	1	0.949
487	437	1	56726475	113450875	0.08471	1	1	1.449
488	438	2	49908678	99815278	0.18502	2	1	1.071
489	439	1	99154682	198307282	0.18502	2	0	1.100
490	440	1	13726085	27450085	0.08471	2	0	1.238
491	441	2	45586489	91170889	0.08471	2	1	1.129
492	442	2	89489294	178976494	0.18502	2	1	1.117
493	443	1	34682998	69363898	0.08471	1	1	0.893
494	444	2	38559202	77116302	0.18502	2	1	2.287
495	445	1	65049007	130095907	0.18502	1	1	0.394
496	446	2	79595811	159189511	0.08471	2	1	0.822
497	447	2	26149415	52296715	0.18502	1	0	1.026
498	448	2	93997619	187993119	0.08471	2	1	0.298
499	449	2	72569323	145136523	0.08471	1	0	0.211
500	450	1	19100867	38199667	0.18502	1	1	0.681
% finished 25-Feb-2015 18:07:58
