# Supplementary material for: Posterior Probability Matching and Human Perceptual Decision Making
Source: PLoS Comput Biol. 2015 Jun 16;11(6):e1004342. doi: 10.1371/journal.pcbi.1004342 (PMC4469678; doi:10.1371/journal.pcbi.1004342)
Supplement: S1 Data — This MATLAB code reproduces the results from Experiment 1 shown in Fig 3a and the results from Experiment 2 shown in Fig 3b. (ZIP) [file pcbi.1004342.s004.zip › ploscb2015/data/experiment2_subject21.txt]

% 26-Feb-2015 12:06:36
% trial matchtrial target_interval randseed randnseed signal_contrast response correct rt
1	-1	2	32695862	65389662	0.42688	2	1	1.345
2	-1	2	71791167	143580267	0.42688	2	1	0.629
3	-1	2	48956470	97910870	0.30491	2	1	0.298
4	-1	1	92853274	185704474	0.30491	1	1	0.190
5	-1	2	26102477	52202877	0.21780	2	1	0.177
6	-1	1	57989381	115976681	0.21780	1	1	0.167
7	-1	1	88542984	177083884	0.15557	1	1	0.156
8	-1	2	17776087	35550087	0.15557	2	1	0.004
9	-1	2	32382290	64762490	0.11112	2	1	0.470
10	-1	2	93557294	187112494	0.11112	2	1	0.704
11	-1	1	77445298	154888498	0.07937	1	1	0.002
12	-1	1	91993901	183985701	0.07937	1	1	0.044
13	-1	2	10608804	21215504	0.05669	2	1	1.335
14	-1	1	58470409	116938709	0.05669	2	0	0.546
15	-1	2	27675612	55349112	0.07937	2	1	0.308
16	-1	2	72887616	145773116	0.07937	1	0	1.121
17	-1	2	99446020	198889920	0.11112	2	1	0.443
18	-1	2	57972865	115943665	0.11112	2	1	0.246
19	-1	2	96528868	193055668	0.07937	2	1	0.571
20	-1	1	68409572	136817072	0.07937	1	1	0.342
21	-1	1	16320575	32639075	0.05669	1	1	0.249
22	-1	1	54870479	109738879	0.05669	1	1	1.002
23	-1	1	69437483	138872883	0.04050	2	0	0.324
24	-1	1	15999686	31997286	0.05669	1	1	0.402
25	-1	1	70530090	141058090	0.05669	2	0	0.287
26	-1	1	13080393	26158693	0.07937	1	1	0.407
27	-1	1	67634797	135267497	0.07937	2	0	0.697
28	-1	1	51540301	103078501	0.11112	1	1	0.606
29	-1	2	26075804	52149504	0.11112	1	0	0.504
30	-1	1	89920108	179838108	0.15557	2	0	0.308
31	-1	1	35204811	70407511	0.21780	1	1	0.525
32	-1	1	1753515	3504915	0.21780	1	1	0.256
33	-1	1	41654318	83306518	0.15557	1	1	0.233
34	-1	1	78866922	157731722	0.15557	1	1	0.002
35	-1	1	93429066	186856066	0.11112	1	1	0.363
36	-1	2	43980769	87959469	0.11112	2	1	0.483
37	-1	2	6559673	13117273	0.07937	2	1	0.535
38	-1	1	74438977	148875877	0.07937	1	1	0.907
39	-1	2	79648581	159295081	0.05669	1	0	0.376
40	-1	1	31522284	63042484	0.07937	1	1	0.243
41	-1	1	70105588	140209088	0.07937	1	1	0.459
42	-1	1	29977191	59952291	0.05669	2	0	0.515
43	-1	1	95199695	190397295	0.07937	2	0	0.723
44	-1	2	81744599	163487099	0.11112	2	1	0.177
45	-1	2	13641702	27281302	0.11112	2	1	0.379
46	-1	1	65540806	131079506	0.07937	1	1	0.808
47	-1	2	60035610	120069110	0.07937	1	0	0.002
48	-1	1	74675713	149349313	0.11112	1	1	0.401
49	-1	1	29190616	58379116	0.11112	1	1	0.209
50	-1	1	63766720	127531320	0.07937	1	1	0.384
51	-1	2	96746397	193490697	0.07937	2	1	0.244
52	-1	1	25199500	50396900	0.05669	1	1	0.519
53	-1	1	91751304	183500504	0.05669	1	1	0.094
54	-1	1	15663407	31324707	0.04050	1	1	0.084
55	-1	2	38257010	76511910	0.04050	1	0	0.751
56	-1	2	27435014	54867914	0.05669	1	0	0.188
57	-1	2	60651018	121299918	0.07937	1	0	0.006
58	-1	2	75240421	150478721	0.11112	2	1	0.359
59	-1	2	25784124	51566124	0.11112	2	1	0.263
60	-1	2	65634369	131266669	0.07937	2	1	0.444
61	-1	1	24237872	48473672	0.07937	1	1	0.211
62	-1	1	58766176	117530276	0.05669	1	1	0.172
63	-1	1	89326079	178650079	0.05669	2	0	0.377
64	-1	2	41249682	82497282	0.07937	2	1	0.345
65	-1	1	90471186	180940286	0.07937	2	0	0.443
66	-1	2	49015889	98029689	0.11112	2	1	0.728
67	-1	1	35560493	71118893	0.11112	1	1	0.294
68	-1	1	79479997	158957897	0.07937	1	1	0.308
69	-1	1	24703600	49405100	0.07937	1	1	0.332
70	-1	2	72585504	145168904	0.05669	1	0	0.217
71	-1	2	8489807	16977507	0.07937	2	1	0.525
72	-1	2	75052211	150102311	0.07937	2	1	0.237
73	-1	1	12277414	24552714	0.05669	2	0	0.240
74	-1	1	50816018	101629918	0.07937	2	0	0.330
75	-1	1	97380321	194758521	0.11112	1	1	0.284
76	-1	1	39961324	79920524	0.11112	1	1	0.145
77	-1	2	69173269	138344469	0.07937	2	1	0.228
78	-1	2	6397672	12793272	0.07937	2	1	0.973
79	-1	2	18277576	36553076	0.05669	2	1	0.995
80	-1	1	31498080	62994080	0.05669	2	0	0.385
81	-1	2	83354984	166707884	0.07937	2	1	0.364
82	-1	1	33951287	67900487	0.07937	1	1	0.313
83	-1	2	79177491	158352891	0.05669	1	0	0.505
84	-1	2	44378694	88755294	0.07937	2	1	0.475
85	-1	2	5631698	11261298	0.07937	1	0	0.745
86	-1	1	94818902	189635702	0.11112	1	1	0.297
87	-1	1	38722505	77442905	0.11112	1	1	0.210
88	-1	1	73265909	146529709	0.07937	1	1	0.150
89	-1	1	2506612	5011112	0.07937	1	1	0.120
90	-1	1	29057415	58112715	0.05669	2	0	0.500
91	-1	2	92923819	185845519	0.07937	2	1	0.236
92	-1	2	30193322	60384522	0.07937	2	1	0.193
93	-1	1	63420826	126839526	0.05669	1	1	0.248
94	-1	1	1973270	3944470	0.05669	2	0	0.453
95	-1	2	61865874	123729674	0.07937	2	1	0.194
96	-1	1	95109677	190217277	0.07937	1	1	0.317
97	-1	2	40331880	80661680	0.05669	1	0	0.555
98	-1	2	9519984	19037884	0.07937	2	1	0.238
99	-1	2	46778787	93555487	0.07937	2	1	0.623
100	-1	1	22648691	45295291	0.05669	2	0	0.612
101	-1	2	60935470	121868870	0.11485	2	1	0.372
102	-1	2	2745973	5489873	0.05258	2	1	0.325
103	-1	2	49281976	98561876	0.11485	2	1	0.054
104	-1	2	69154780	138307480	0.05258	2	1	0.242
105	-1	1	7743183	15484283	0.05258	1	1	0.152
106	-1	2	36965286	73928486	0.11485	2	1	0.237
107	-1	1	74186090	148370090	0.05258	2	0	0.215
108	-1	2	10095193	20188293	0.11485	2	1	0.165
109	-1	2	40666096	81330096	0.05258	1	0	0.560
110	-1	1	11190900	22379700	0.11485	1	1	0.039
111	-1	2	29753603	59505103	0.11485	2	1	0.217
112	-1	2	65672307	131342507	0.05258	2	1	0.381
113	-1	2	17573310	35144510	0.11485	2	1	0.248
114	-1	1	56125414	112248714	0.05258	2	0	0.237
115	-1	1	93362717	186723317	0.05258	1	1	1.016
116	-1	2	9228121	18454121	0.11485	2	1	0.324
117	-1	1	55799625	111597125	0.11485	1	1	0.301
118	-1	2	99656328	199310528	0.05258	1	0	0.687
119	-1	1	82216673	164431273	0.11485	2	0	0.675
120	-1	1	63402877	126803677	0.05258	1	1	0.417
121	-1	1	19328580	38655080	0.05258	2	0	0.527
122	-1	2	85871284	171740484	0.11485	2	1	0.542
123	-1	1	53762988	107523888	0.11485	2	0	0.248
124	-1	1	92327991	184653891	0.05258	1	1	0.002
125	-1	1	6891894	13781694	0.11485	1	1	1.277
126	-1	2	49411798	98821498	0.05258	1	0	0.553
127	-1	1	18628402	37254702	0.11485	1	1	0.463
128	-1	2	78536906	157071706	0.05258	2	1	0.251
129	-1	1	17052109	34102109	0.05258	1	1	1.342
130	-1	1	64923914	129845714	0.11485	1	1	0.329
131	-1	2	11490017	22977917	0.11485	2	1	0.260
132	-1	1	51403521	102804921	0.05258	2	0	0.002
133	-1	1	65970524	131938924	0.11485	1	1	0.533
134	-1	1	33885927	67769727	0.05258	2	0	0.107
135	-1	1	59098972	118195872	0.11485	1	1	0.455
136	-1	1	19003875	38005675	0.05258	1	1	0.253
137	-1	1	58897079	117792079	0.11485	1	1	0.251
138	-1	1	98783382	197564682	0.05258	1	1	0.219
139	-1	2	34667085	69332085	0.11485	2	1	0.156
140	-1	2	63878589	127755089	0.05258	2	1	0.507
141	-1	2	29126592	58251092	0.11485	2	1	0.219
142	-1	2	65015696	130029296	0.05258	2	1	0.271
143	-1	2	6216999	12431899	0.11485	2	1	0.052
144	-1	1	26143702	52285302	0.05258	1	1	0.319
145	-1	2	72689406	145376706	0.05258	1	0	0.241
146	-1	1	11252709	22503309	0.11485	2	0	0.002
147	-1	1	25830812	51659512	0.11485	1	1	0.302
148	-1	1	69715216	139428316	0.05258	1	1	0.361
149	-1	1	20268819	40535519	0.05258	1	1	0.074
150	-1	1	41531922	83061722	0.11485	1	1	0.002
151	101	2	60935470	121868870	0.11485	2	1	0.676
152	102	2	2745973	5489873	0.05258	2	1	0.333
153	103	2	49281976	98561876	0.11485	2	1	0.194
154	104	2	69154780	138307480	0.05258	1	0	0.137
155	105	1	7743183	15484283	0.05258	1	1	0.232
156	106	2	36965286	73928486	0.11485	2	1	0.147
157	107	1	74186090	148370090	0.05258	1	1	0.376
158	108	2	10095193	20188293	0.11485	2	1	0.345
159	109	2	40666096	81330096	0.05258	2	1	0.441
160	110	1	11190900	22379700	0.11485	2	0	0.435
161	111	2	29753603	59505103	0.11485	2	1	0.810
162	112	2	65672307	131342507	0.05258	2	1	0.363
163	113	2	17573310	35144510	0.11485	2	1	0.514
164	114	1	56125414	112248714	0.05258	2	0	0.586
165	115	1	93362717	186723317	0.05258	1	1	0.725
166	116	2	9228121	18454121	0.11485	1	0	0.740
167	117	1	55799625	111597125	0.11485	1	1	0.407
168	118	2	99656328	199310528	0.05258	1	0	0.459
169	119	1	82216673	164431273	0.11485	1	1	0.619
170	120	1	63402877	126803677	0.05258	1	1	0.619
171	121	1	19328580	38655080	0.05258	1	1	1.190
172	122	2	85871284	171740484	0.11485	2	1	0.324
173	123	1	53762988	107523888	0.11485	1	1	0.358
174	124	1	92327991	184653891	0.05258	1	1	0.353
175	125	1	6891894	13781694	0.11485	1	1	0.485
176	126	2	49411798	98821498	0.05258	2	1	0.548
177	127	1	18628402	37254702	0.11485	1	1	0.445
178	128	2	78536906	157071706	0.05258	1	0	0.202
179	129	1	17052109	34102109	0.05258	1	1	1.221
180	130	1	64923914	129845714	0.11485	1	1	0.002
181	131	2	11490017	22977917	0.11485	2	1	0.243
182	132	1	51403521	102804921	0.05258	1	1	1.053
183	133	1	65970524	131938924	0.11485	1	1	0.477
184	134	1	33885927	67769727	0.05258	1	1	0.712
185	135	1	59098972	118195872	0.11485	1	1	0.180
186	136	1	19003875	38005675	0.05258	1	1	0.192
187	137	1	58897079	117792079	0.11485	1	1	0.179
188	138	1	98783382	197564682	0.05258	1	1	0.493
189	139	2	34667085	69332085	0.11485	2	1	0.546
190	140	2	63878589	127755089	0.05258	1	0	0.341
191	141	2	29126592	58251092	0.11485	2	1	0.404
192	142	2	65015696	130029296	0.05258	2	1	0.887
193	143	2	6216999	12431899	0.11485	1	0	0.889
194	144	1	26143702	52285302	0.05258	1	1	0.801
195	145	2	72689406	145376706	0.05258	2	1	0.726
196	146	1	11252709	22503309	0.11485	1	1	0.945
197	147	1	25830812	51659512	0.11485	1	1	0.239
198	148	1	69715216	139428316	0.05258	1	1	0.859
199	149	1	20268819	40535519	0.05258	1	1	0.878
200	150	1	41531922	83061722	0.11485	1	1	0.206
201	-1	2	21036782	42071482	0.11485	2	1	0.608
202	-1	2	86828886	173655686	0.05258	1	0	0.532
203	-1	2	54665190	109328290	0.11485	2	1	0.205
204	-1	2	89268993	178535893	0.05258	1	0	0.697
205	-1	1	73161697	146321297	0.05258	2	0	0.279
206	-1	1	15710200	31418300	0.11485	1	1	0.340
207	-1	2	63631004	127259904	0.11485	2	1	0.889
208	-1	1	66139008	132275908	0.05258	1	1	0.341
209	-1	1	14039311	28076511	0.05258	1	1	1.283
210	-1	2	56553716	113105316	0.11485	1	0	0.290
211	-1	1	99110819	198219519	0.05258	1	1	0.284
212	-1	1	41721722	83441322	0.11485	1	1	0.336
213	-1	2	89581226	179160326	0.05258	1	0	0.322
214	-1	1	36159029	72315929	0.11485	1	1	0.253
215	-1	1	76048333	152094533	0.05258	1	1	0.274
216	-1	2	17241577	34481077	0.11485	2	1	0.518
217	-1	1	83806681	167611281	0.11485	1	1	0.230
218	-1	2	21029484	42056884	0.05258	2	1	0.154
219	-1	1	50269588	100537088	0.11485	1	1	0.518
220	-1	1	16805191	33608291	0.05258	1	1	0.440
221	-1	1	75408995	150815895	0.05258	2	0	0.602
222	-1	1	49932198	99862298	0.11485	1	1	0.118
223	-1	1	76507802	153013502	0.11485	2	0	1.038
224	-1	2	95057406	190112706	0.05258	2	1	0.532
225	-1	1	62931410	125860710	0.05258	1	1	0.892
226	-1	1	66782614	133563114	0.11485	1	1	0.251
227	-1	2	6678617	13355117	0.05258	2	1	0.217
228	-1	2	42579020	85155920	0.11485	2	1	0.199
229	-1	1	77139724	154277324	0.05258	2	0	0.634
230	-1	1	54360328	108718528	0.11485	2	0	0.620
231	-1	2	30247631	60493131	0.05258	1	0	0.124
232	-1	1	56823735	113645335	0.11485	1	1	0.605
233	-1	1	31350779	62699479	0.05258	2	0	0.809
234	-1	2	25871183	51740283	0.11485	2	1	0.789
235	-1	1	19072587	38143087	0.05258	1	1	0.559
236	-1	1	89667691	179333291	0.11485	1	1	0.195
237	-1	1	22889594	45777094	0.11485	1	1	0.182
238	-1	2	54786498	109570898	0.05258	2	1	0.316
239	-1	1	11801	21501	0.11485	2	0	0.600
240	-1	1	74574005	149145905	0.05258	1	1	0.915
241	-1	1	79782909	159563709	0.11485	1	1	0.531
242	-1	1	46279212	92556312	0.05258	1	1	0.433
243	-1	1	3547116	7092116	0.05258	1	1	0.383
244	-1	1	55386620	110771120	0.11485	1	1	0.261
245	-1	1	95325623	190649123	0.05258	2	0	0.260
246	-1	1	35245126	70488126	0.11485	1	1	0.572
247	-1	1	7084830	14167530	0.05258	2	0	0.702
248	-1	1	91024434	182046734	0.11485	1	1	0.307
249	-1	2	36230137	72458137	0.11485	2	1	0.432
250	-1	2	93441682	186881282	0.05258	1	0	0.346
251	201	2	21036782	42071482	0.11485	2	1	0.509
252	202	2	86828886	173655686	0.05258	1	0	0.486
253	203	2	54665190	109328290	0.11485	2	1	1.157
254	204	2	89268993	178535893	0.05258	2	1	0.002
255	205	1	73161697	146321297	0.05258	1	1	0.402
256	206	1	15710200	31418300	0.11485	1	1	0.323
257	207	2	63631004	127259904	0.11485	1	0	0.346
258	208	1	66139008	132275908	0.05258	1	1	0.970
259	209	1	14039311	28076511	0.05258	1	1	0.294
260	210	2	56553716	113105316	0.11485	1	0	0.264
261	211	1	99110819	198219519	0.05258	2	0	0.545
262	212	1	41721722	83441322	0.11485	1	1	0.531
263	213	2	89581226	179160326	0.05258	2	1	0.409
264	214	1	36159029	72315929	0.11485	1	1	0.326
265	215	1	76048333	152094533	0.05258	1	1	0.384
266	216	2	17241577	34481077	0.11485	1	0	1.848
267	217	1	83806681	167611281	0.11485	2	0	0.429
268	218	2	21029484	42056884	0.05258	1	0	0.547
269	219	1	50269588	100537088	0.11485	1	1	0.333
270	220	1	16805191	33608291	0.05258	1	1	0.116
271	221	1	75408995	150815895	0.05258	1	1	0.665
272	222	1	49932198	99862298	0.11485	1	1	0.330
273	223	1	76507802	153013502	0.11485	1	1	0.173
274	224	2	95057406	190112706	0.05258	1	0	0.554
275	225	1	62931410	125860710	0.05258	1	1	0.250
276	226	1	66782614	133563114	0.11485	2	0	0.172
277	227	2	6678617	13355117	0.05258	2	1	0.306
278	228	2	42579020	85155920	0.11485	1	0	0.050
279	229	1	77139724	154277324	0.05258	1	1	0.590
280	230	1	54360328	108718528	0.11485	1	1	1.131
281	231	2	30247631	60493131	0.05258	1	0	0.801
282	232	1	56823735	113645335	0.11485	1	1	0.002
283	233	1	31350779	62699479	0.05258	1	1	0.462
284	234	2	25871183	51740283	0.11485	2	1	1.553
285	235	1	19072587	38143087	0.05258	1	1	1.396
286	236	1	89667691	179333291	0.11485	2	0	0.824
287	237	1	22889594	45777094	0.11485	1	1	0.285
288	238	2	54786498	109570898	0.05258	1	0	0.606
289	239	1	11801	21501	0.11485	1	1	0.405
290	240	1	74574005	149145905	0.05258	1	1	0.840
291	241	1	79782909	159563709	0.11485	1	1	0.434
292	242	1	46279212	92556312	0.05258	2	0	0.877
293	243	1	3547116	7092116	0.05258	1	1	0.714
294	244	1	55386620	110771120	0.11485	1	1	0.373
295	245	1	95325623	190649123	0.05258	2	0	0.475
296	246	1	35245126	70488126	0.11485	1	1	0.576
297	247	1	7084830	14167530	0.05258	1	1	0.254
298	248	1	91024434	182046734	0.11485	1	1	0.129
299	249	2	36230137	72458137	0.11485	2	1	0.140
300	250	2	93441682	186881282	0.05258	1	0	0.764
301	-1	2	66266302	132530502	0.11485	2	1	1.302
302	-1	2	1366206	2730306	0.05258	1	0	0.715
303	-1	1	86560510	173118910	0.11485	1	1	0.622
304	-1	2	62445314	124888514	0.05258	2	1	0.507
305	-1	1	27674117	55346117	0.05258	1	1	0.590
306	-1	1	892621	1783121	0.11485	1	1	0.605
307	-1	1	75448725	150895325	0.11485	1	1	0.481
308	-1	2	37992028	75981928	0.05258	1	0	0.141
309	-1	1	65893332	131784532	0.05258	1	1	0.305
310	-1	2	11115735	22229335	0.11485	2	1	0.611
311	-1	2	85657039	171311939	0.05258	1	0	0.680
312	-1	1	68233043	136463943	0.11485	2	0	0.230
313	-1	1	5459087	10916087	0.11485	1	1	0.300
314	-1	2	49327890	98653690	0.05258	2	1	0.958
315	-1	2	59876995	119751895	0.05258	1	0	0.429
316	-1	1	17119098	34236098	0.11485	2	0	0.490
317	-1	2	79634202	159266302	0.05258	1	0	0.420
318	-1	2	35533805	71065505	0.11485	2	1	0.371
319	-1	1	86085109	172168109	0.11485	2	0	0.859
320	-1	2	85971113	171940113	0.05258	1	0	0.564
321	-1	2	56538217	113074317	0.05258	2	1	1.201
322	-1	1	91074321	182146521	0.11485	1	1	0.287
323	-1	1	33631824	67261524	0.11485	1	1	0.169
324	-1	2	64177328	128352528	0.05258	2	1	0.339
325	-1	1	12079831	24157531	0.05258	2	0	1.461
326	-1	2	71948936	143895736	0.11485	1	0	0.127
327	-1	1	98512839	197023539	0.05258	1	1	0.889
328	-1	2	1012243	2022343	0.11485	1	0	0.374
329	-1	1	52934188	105866288	0.05258	2	0	0.320
330	-1	1	99501891	199001691	0.11485	1	1	0.002
331	-1	2	14076994	28151894	0.05258	1	0	0.448
332	-1	1	72592098	145182098	0.11485	1	1	0.474
333	-1	1	33829301	67656501	0.05258	1	1	0.362
334	-1	1	84388305	168774505	0.11485	1	1	0.871
335	-1	1	85612109	171222109	0.11485	1	1	0.403
336	-1	1	40165312	80328512	0.05258	1	1	0.357
337	-1	1	89350816	178699516	0.05258	1	1	1.039
338	-1	1	7907020	15811920	0.11485	2	0	0.431
339	-1	2	65153624	130305124	0.05258	1	0	0.751
340	-1	2	54352928	108703728	0.11485	2	1	0.561
341	-1	2	24901531	49800931	0.11485	2	1	0.355
342	-1	1	74046335	148090535	0.05258	2	0	0.328
343	-1	2	20674238	41346338	0.05258	2	1	0.385
344	-1	1	73918942	147835742	0.11485	1	1	0.350
345	-1	1	23139586	46277086	0.05258	1	1	0.312
346	-1	2	68382290	136762490	0.11485	2	1	0.494
347	-1	2	32252793	64503493	0.05258	1	0	0.658
348	-1	1	12147397	24292697	0.11485	1	1	0.370
349	-1	1	62648001	125293901	0.11485	1	1	0.657
350	-1	1	42571104	85140104	0.05258	2	0	1.098
351	301	2	66266302	132530502	0.11485	2	1	0.638
352	302	2	1366206	2730306	0.05258	1	0	0.323
353	303	1	86560510	173118910	0.11485	1	1	0.177
354	304	2	62445314	124888514	0.05258	1	0	0.289
355	305	1	27674117	55346117	0.05258	1	1	0.250
356	306	1	892621	1783121	0.11485	1	1	0.307
357	307	1	75448725	150895325	0.11485	2	0	0.433
358	308	2	37992028	75981928	0.05258	1	0	0.315
359	309	1	65893332	131784532	0.05258	1	1	0.405
360	310	2	11115735	22229335	0.11485	2	1	0.146
361	311	2	85657039	171311939	0.05258	2	1	0.207
362	312	1	68233043	136463943	0.11485	2	0	0.449
363	313	1	5459087	10916087	0.11485	1	1	0.318
364	314	2	49327890	98653690	0.05258	1	0	0.893
365	315	2	59876995	119751895	0.05258	2	1	0.432
366	316	1	17119098	34236098	0.11485	2	0	0.381
367	317	2	79634202	159266302	0.05258	1	0	1.788
368	318	2	35533805	71065505	0.11485	1	0	1.087
369	319	1	86085109	172168109	0.11485	2	0	0.304
370	320	2	85971113	171940113	0.05258	2	1	0.330
371	321	2	56538217	113074317	0.05258	2	1	0.331
372	322	1	91074321	182146521	0.11485	1	1	0.320
373	323	1	33631824	67261524	0.11485	1	1	0.309
374	324	2	64177328	128352528	0.05258	2	1	0.220
375	325	1	12079831	24157531	0.05258	2	0	0.349
376	326	2	71948936	143895736	0.11485	1	0	0.231
377	327	1	98512839	197023539	0.05258	2	0	0.370
378	328	2	1012243	2022343	0.11485	1	0	0.296
379	329	1	52934188	105866288	0.05258	2	0	0.255
380	330	1	99501891	199001691	0.11485	2	0	0.107
381	331	2	14076994	28151894	0.05258	2	1	0.072
382	332	1	72592098	145182098	0.11485	1	1	0.381
383	333	1	33829301	67656501	0.05258	1	1	0.361
384	334	1	84388305	168774505	0.11485	1	1	0.276
385	335	1	85612109	171222109	0.11485	1	1	0.373
386	336	1	40165312	80328512	0.05258	1	1	0.411
387	337	1	89350816	178699516	0.05258	1	1	0.329
388	338	1	7907020	15811920	0.11485	1	1	0.193
389	339	2	65153624	130305124	0.05258	2	1	0.145
390	340	2	54352928	108703728	0.11485	1	0	0.206
391	341	2	24901531	49800931	0.11485	2	1	0.562
392	342	1	74046335	148090535	0.05258	1	1	0.907
393	343	2	20674238	41346338	0.05258	1	0	0.276
394	344	1	73918942	147835742	0.11485	1	1	0.643
395	345	1	23139586	46277086	0.05258	1	1	0.223
396	346	2	68382290	136762490	0.11485	1	0	0.295
397	347	2	32252793	64503493	0.05258	1	0	0.389
398	348	1	12147397	24292697	0.11485	2	0	0.322
399	349	1	62648001	125293901	0.11485	1	1	0.524
400	350	1	42571104	85140104	0.05258	1	1	0.256
401	-1	1	37032114	74062114	0.05258	1	1	1.094
402	-1	2	50803519	101604919	0.11485	2	1	0.233
403	-1	2	88033022	176063922	0.11485	2	1	0.068
404	-1	2	9266225	18530325	0.05258	2	1	0.322
405	-1	2	55826529	111650929	0.11485	2	1	0.075
406	-1	1	77050732	154099332	0.05258	1	1	0.406
407	-1	1	31632835	63263535	0.05258	1	1	0.281
408	-1	1	74189939	148377739	0.11485	1	1	0.352
409	-1	1	23419242	46836342	0.11485	1	1	0.236
410	-1	1	60601546	121200946	0.05258	1	1	0.296
411	-1	1	4509849	9017549	0.05258	2	0	0.254
412	-1	2	44417393	88832693	0.11485	1	0	0.242
413	-1	2	82992997	165983897	0.11485	2	1	0.041
414	-1	2	1548400	3094700	0.05258	2	1	0.331
415	-1	2	49412603	98823103	0.11485	2	1	1.432
416	-1	2	6653008	13303908	0.05258	2	1	0.223
417	-1	1	42521911	85041711	0.05258	1	1	0.082
418	-1	1	65110915	130219715	0.11485	1	1	1.323
419	-1	1	11599419	23196719	0.11485	1	1	0.210
420	-1	2	46140722	92279322	0.05258	1	0	0.386
421	-1	1	99408126	198814126	0.05258	1	1	0.139
422	-1	1	27320929	54639729	0.11485	1	1	0.259
423	-1	1	67206733	134411333	0.11485	2	0	1.292
424	-1	2	11049337	22096537	0.05258	2	1	0.735
425	-1	2	98945941	197889741	0.11485	1	0	1.673
426	-1	1	80123746	160245346	0.05258	1	1	1.046
427	-1	1	98653550	197304950	0.05258	1	1	0.853
428	-1	2	98542695	197083295	0.11485	2	1	0.691
429	-1	2	82404899	164807699	0.11485	2	1	0.555
430	-1	1	51639003	103275903	0.05258	2	0	0.824
431	-1	1	47520206	95038306	0.05258	1	1	0.329
432	-1	1	94102810	188203510	0.11485	2	0	0.239
433	-1	2	32626513	65250913	0.05258	2	1	0.938
434	-1	1	40528417	81054717	0.11485	2	0	0.224
435	-1	2	76404221	152806321	0.05258	1	0	1.218
436	-1	1	12261125	24520125	0.11485	1	1	0.313
437	-1	2	57478729	114955329	0.11485	2	1	0.383
438	-1	2	9373732	18745332	0.05258	2	1	0.396
439	-1	1	62624636	125247136	0.05258	1	1	0.251
440	-1	2	1174739	2347339	0.11485	1	0	0.330
441	-1	2	47716542	95430942	0.05258	2	1	0.297
442	-1	1	91621746	183241346	0.11485	1	1	0.705
443	-1	2	76813750	153625350	0.05258	1	0	0.397
444	-1	1	30012194	60022294	0.11485	1	1	0.139
445	-1	2	57946798	115891498	0.11485	2	1	0.516
446	-1	1	23169301	46336501	0.05258	1	1	0.588
447	-1	2	96395305	192788505	0.11485	2	1	0.355
448	-1	1	45609508	91216908	0.05258	1	1	0.328
449	-1	1	92183912	184365712	0.11485	1	1	0.115
450	-1	1	17391815	34781515	0.05258	2	0	0.979
451	401	1	37032114	74062114	0.05258	1	1	0.405
452	402	2	50803519	101604919	0.11485	2	1	0.331
453	403	2	88033022	176063922	0.11485	2	1	0.216
454	404	2	9266225	18530325	0.05258	2	1	0.435
455	405	2	55826529	111650929	0.11485	2	1	0.214
456	406	1	77050732	154099332	0.05258	1	1	0.175
457	407	1	31632835	63263535	0.05258	1	1	0.300
458	408	1	74189939	148377739	0.11485	1	1	0.325
459	409	1	23419242	46836342	0.11485	1	1	0.201
460	410	1	60601546	121200946	0.05258	2	0	0.299
461	411	1	4509849	9017549	0.05258	1	1	0.313
462	412	2	44417393	88832693	0.11485	2	1	0.731
463	413	2	82992997	165983897	0.11485	1	0	0.950
464	414	2	1548400	3094700	0.05258	2	1	0.256
465	415	2	49412603	98823103	0.11485	2	1	0.118
466	416	2	6653008	13303908	0.05258	2	1	0.331
467	417	1	42521911	85041711	0.05258	1	1	0.588
468	418	1	65110915	130219715	0.11485	1	1	0.976
469	419	1	11599419	23196719	0.11485	2	0	0.107
470	420	2	46140722	92279322	0.05258	1	0	0.861
471	421	1	99408126	198814126	0.05258	1	1	0.304
472	422	1	27320929	54639729	0.11485	1	1	0.342
473	423	1	67206733	134411333	0.11485	2	0	0.396
474	424	2	11049337	22096537	0.05258	2	1	0.340
475	425	2	98945941	197889741	0.11485	2	1	0.394
476	426	1	80123746	160245346	0.05258	1	1	0.945
477	427	1	98653550	197304950	0.05258	2	0	0.240
478	428	2	98542695	197083295	0.11485	2	1	0.625
479	429	2	82404899	164807699	0.11485	2	1	1.476
480	430	1	51639003	103275903	0.05258	2	0	0.296
481	431	1	47520206	95038306	0.05258	1	1	0.850
482	432	1	94102810	188203510	0.11485	2	0	0.587
483	433	2	32626513	65250913	0.05258	1	0	0.488
484	434	1	40528417	81054717	0.11485	1	1	0.183
485	435	2	76404221	152806321	0.05258	2	1	1.340
486	436	1	12261125	24520125	0.11485	1	1	0.250
487	437	2	57478729	114955329	0.11485	2	1	0.205
488	438	2	9373732	18745332	0.05258	2	1	0.234
489	439	1	62624636	125247136	0.05258	1	1	0.316
490	440	2	1174739	2347339	0.11485	1	0	0.724
491	441	2	47716542	95430942	0.05258	2	1	0.243
492	442	1	91621746	183241346	0.11485	2	0	0.267
493	443	2	76813750	153625350	0.05258	1	0	0.557
494	444	1	30012194	60022294	0.11485	1	1	0.251
495	445	2	57946798	115891498	0.11485	2	1	0.307
496	446	1	23169301	46336501	0.05258	2	0	0.275
497	447	2	96395305	192788505	0.11485	2	1	0.170
498	448	1	45609508	91216908	0.05258	1	1	0.319
499	449	1	92183912	184365712	0.11485	2	0	0.396
500	450	1	17391815	34781515	0.05258	1	1	0.318
% finished 26-Feb-2015 12:41:58
