# Supplementary material for: Posterior Probability Matching and Human Perceptual Decision Making
Source: PLoS Comput Biol. 2015 Jun 16;11(6):e1004342. doi: 10.1371/journal.pcbi.1004342 (PMC4469678; doi:10.1371/journal.pcbi.1004342)
Supplement: S1 Data — This MATLAB code reproduces the results from Experiment 1 shown in Fig 3a and the results from Experiment 2 shown in Fig 3b. (ZIP) [file pcbi.1004342.s004.zip › ploscb2015/data/experiment2_subject22.txt]

% 18-Feb-2015 12:06:25
% trial matchtrial target_interval randseed randnseed signal_contrast response correct rt
1	-1	1	3604586	7207086	0.42688	1	1	0.435
2	-1	1	52026990	104051890	0.42688	1	1	0.176
3	-1	2	83918193	167834293	0.30491	2	1	1.120
4	-1	1	10445497	20888897	0.30491	1	1	0.544
5	-1	1	78298001	156593901	0.21780	1	1	0.262
6	-1	1	18204604	36407104	0.21780	1	1	0.500
7	-1	1	82091508	164180908	0.15557	1	1	0.314
8	-1	1	27329511	54656911	0.15557	1	1	0.045
9	-1	1	45884555	91767055	0.11112	1	1	0.279
10	-1	2	88452459	176902859	0.11112	1	0	0.566
11	-1	1	58994363	117986663	0.15557	1	1	0.731
12	-1	2	46901266	93800466	0.15557	2	1	2.310
13	-1	2	92041772	184081472	0.11112	2	1	1.168
14	-1	2	22592576	45183076	0.11112	2	1	0.564
15	-1	1	93138580	186275080	0.07937	1	1	1.808
16	-1	2	87647685	175293285	0.07937	2	1	0.926
17	-1	1	94184989	188367889	0.05669	2	0	0.257
18	-1	1	34098092	68194092	0.07937	2	0	0.323
19	-1	2	80643496	161284896	0.11112	2	1	0.829
20	-1	2	77845000	155687900	0.11112	2	1	0.761
21	-1	2	68408104	136814104	0.07937	1	0	0.388
22	-1	2	21625507	43248907	0.11112	2	1	0.626
23	-1	1	98846011	197689911	0.11112	2	0	0.804
24	-1	2	93400856	186799656	0.15557	2	1	0.750
25	-1	2	82603760	165205460	0.15557	2	1	0.718
26	-1	1	67805164	135608264	0.11112	1	1	0.644
27	-1	2	46344267	92686467	0.11112	2	1	1.259
28	-1	1	86210072	172418072	0.07937	1	1	0.495
29	-1	1	50113676	100225276	0.07937	1	1	0.860
30	-1	2	49976279	99950479	0.05669	2	1	1.350
31	-1	2	99189084	198376084	0.05669	2	1	1.449
32	-1	2	57706089	115410089	0.04050	2	1	0.836
33	-1	2	54898093	109794093	0.04050	2	1	0.786
34	-1	1	48138396	96274696	0.02893	2	0	0.908
35	-1	2	53348901	106695701	0.04050	2	1	0.624
36	-1	1	29199804	58397504	0.04050	1	1	1.074
37	-1	2	50407809	100813509	0.02893	2	1	0.451
38	-1	2	8943612	17885112	0.02893	1	0	0.533
39	-1	2	76846457	153690857	0.04050	2	1	0.376
40	-1	2	28744760	57487460	0.04050	1	0	1.391
41	-1	1	81939165	163876265	0.05669	1	1	2.496
42	-1	2	45766870	91531670	0.05669	2	1	1.706
43	-1	1	30950375	61898675	0.04050	1	1	2.582
44	-1	2	2772681	5543281	0.04050	2	1	0.532
45	-1	2	70652185	141302285	0.02893	2	1	2.107
46	-1	1	95824390	191646690	0.02893	2	0	1.377
47	-1	2	47697994	95393894	0.04050	1	0	1.066
48	-1	2	68889799	137777499	0.05669	2	1	0.973
49	-1	1	80751403	161500703	0.05669	2	0	1.197
50	-1	2	13932207	27862307	0.07937	2	1	0.995
51	-1	1	69529288	139056488	0.07937	1	1	0.609
52	-1	1	35284891	70567691	0.05669	1	1	0.669
53	-1	1	16508495	33014895	0.05669	1	1	0.255
54	-1	1	56386299	112770499	0.04050	1	1	0.277
55	-1	2	97605702	195209302	0.04050	2	1	0.792
56	-1	1	90834206	181666306	0.02893	2	0	0.212
57	-1	2	26738509	53474909	0.04050	1	0	0.386
58	-1	1	79931313	159860513	0.05669	1	1	0.723
59	-1	1	66492017	132981917	0.05669	1	1	0.468
60	-1	2	27743761	55485461	0.04050	2	1	0.002
61	-1	2	42296064	84590064	0.04050	2	1	1.847
62	-1	2	40801669	81601269	0.02893	2	1	0.923
63	-1	2	47337173	94672273	0.02893	1	0	0.154
64	-1	1	76562877	153123677	0.04050	2	0	5.580
65	-1	1	48290985	96579885	0.05669	1	1	1.240
66	-1	1	86825290	173648490	0.05669	1	1	0.119
67	-1	2	12049693	24097293	0.04050	2	1	0.657
68	-1	2	91955697	183909297	0.04050	1	0	0.525
69	-1	2	58497401	116992701	0.05669	1	0	0.821
70	-1	1	54362405	108722705	0.07937	1	1	0.653
71	-1	2	34276408	68550708	0.07937	2	1	0.916
72	-1	1	39487212	78972312	0.05669	1	1	0.913
73	-1	2	44681916	89361716	0.05669	2	1	0.518
74	-1	2	9870161	19738261	0.04050	1	0	0.581
75	-1	2	81791565	163581065	0.05669	1	0	0.573
76	-1	1	53684869	107367669	0.07937	1	1	0.757
77	-1	2	42849372	85696672	0.07937	2	1	0.580
78	-1	1	14765176	29528276	0.05669	2	0	1.428
79	-1	2	72008081	144014081	0.07937	1	0	11.605
80	-1	2	46164895	92327695	0.11112	1	0	7.428
81	-1	1	3165606	6329106	0.15557	1	1	17.009
82	-1	1	18551867	37101667	0.15557	1	1	0.243
83	-1	2	57093771	114185471	0.11112	2	1	0.275
84	-1	2	98329374	196656674	0.11112	2	1	0.419
85	-1	1	54217278	108432478	0.07937	2	0	0.371
86	-1	1	4745181	9488281	0.11112	2	0	0.251
87	-1	2	43300484	86598884	0.15557	2	1	0.995
88	-1	1	56541489	113080889	0.15557	1	1	0.744
89	-1	1	44420492	88838892	0.11112	1	1	1.444
90	-1	2	2928197	5854297	0.11112	2	1	0.988
91	-1	2	16163701	32325301	0.07937	2	1	0.130
92	-1	1	42754804	85507504	0.07937	1	1	0.701
93	-1	1	26597408	53192708	0.05669	2	0	0.464
94	-1	1	86472912	172943712	0.07937	1	1	0.128
95	-1	1	13060315	26118515	0.07937	2	0	0.350
96	-1	1	62272519	124542919	0.11112	1	1	1.043
97	-1	1	80822764	161643464	0.11112	1	1	0.424
98	-1	1	36652667	73303267	0.07937	1	1	0.904
99	-1	1	40564671	81127271	0.07937	1	1	1.736
100	-1	1	28406876	56811676	0.05669	1	1	1.348
101	-1	1	69226020	138449920	0.04872	2	0	0.586
102	-1	2	32312464	64622864	0.10642	2	1	0.933
103	-1	1	40176468	80350868	0.10642	1	1	0.172
104	-1	1	72071372	144140672	0.04872	2	0	0.544
105	-1	1	39927975	79853875	0.04872	2	0	0.578
106	-1	2	11851079	23700079	0.10642	2	1	0.729
107	-1	2	98395683	196789283	0.04872	2	1	0.430
108	-1	2	55615287	111228487	0.10642	2	1	0.002
109	-1	1	70173090	140344090	0.10642	1	1	0.587
110	-1	1	43385193	86768293	0.04872	1	1	0.377
111	-1	1	95295297	190588497	0.10642	1	1	0.548
112	-1	2	64518401	129034701	0.04872	2	1	0.252
113	-1	1	4404804	8807504	0.04872	2	0	0.206
114	-1	1	38971707	77941307	0.10642	2	0	0.002
115	-1	2	53540111	107078111	0.04872	1	0	0.546
116	-1	2	22763714	45525314	0.10642	2	1	0.127
117	-1	1	49323617	98645117	0.04872	2	0	0.384
118	-1	1	1200221	2398321	0.10642	1	1	0.362
119	-1	2	51778266	103554466	0.04872	2	1	0.222
120	-1	1	87647869	175293669	0.10642	1	1	0.137
121	-1	2	15562772	31123472	0.04872	1	0	0.289
122	-1	1	58132076	116262076	0.10642	1	1	0.497
123	-1	1	21982379	43962679	0.10642	1	1	1.234
124	-1	1	59204284	118406484	0.04872	2	0	0.968
125	-1	1	69744788	139487488	0.10642	1	1	1.016
126	-1	1	85648692	171295292	0.04872	1	1	0.277
127	-1	2	26833295	53664495	0.10642	2	1	0.533
128	-1	2	94722999	189443899	0.04872	2	1	0.408
129	-1	1	49297702	98593302	0.04872	2	0	0.385
130	-1	2	2530306	5058506	0.10642	2	1	1.465
131	-1	1	63700511	127398911	0.10642	1	1	1.231
132	-1	1	898715	1795315	0.04872	1	1	0.469
133	-1	1	62119619	124237119	0.04872	1	1	0.817
134	-1	1	57996723	115991323	0.10642	1	1	0.189
135	-1	2	91252467	182502867	0.10642	2	1	0.300
136	-1	2	35126070	70250070	0.04872	2	1	0.496
137	-1	2	98977274	197952474	0.10642	2	1	0.401
138	-1	1	53555378	107108678	0.04872	2	0	1.446
139	-1	2	12096982	24191882	0.04872	2	1	1.010
140	-1	1	27973386	55944686	0.10642	1	1	0.543
141	-1	2	95854190	191706290	0.10642	2	1	1.296
142	-1	2	39715694	79429294	0.04872	2	1	0.536
143	-1	2	7592998	15183898	0.10642	1	0	0.705
144	-1	1	92817502	185632902	0.04872	2	0	0.297
145	-1	2	36695805	73389505	0.04872	1	0	0.852
146	-1	2	36572609	73143109	0.10642	2	1	0.655
147	-1	2	16459913	32917713	0.10642	2	1	1.728
148	-1	2	2958318	5914518	0.04872	2	1	0.656
149	-1	2	82858122	165714122	0.04872	2	1	0.974
150	-1	2	94741267	189480467	0.10642	1	0	0.557
151	101	1	69226020	138449920	0.04872	2	0	1.085
152	102	2	32312464	64622864	0.10642	2	1	0.002
153	103	1	40176468	80350868	0.10642	1	1	0.189
154	104	1	72071372	144140672	0.04872	2	0	0.895
155	105	1	39927975	79853875	0.04872	1	1	0.525
156	106	2	11851079	23700079	0.10642	2	1	0.809
157	107	2	98395683	196789283	0.04872	2	1	0.451
158	108	2	55615287	111228487	0.10642	2	1	0.366
159	109	1	70173090	140344090	0.10642	2	0	0.920
160	110	1	43385193	86768293	0.04872	2	0	0.162
161	111	1	95295297	190588497	0.10642	2	0	0.604
162	112	2	64518401	129034701	0.04872	2	1	0.312
163	113	1	4404804	8807504	0.04872	2	0	0.360
164	114	1	38971707	77941307	0.10642	2	0	1.310
165	115	2	53540111	107078111	0.04872	2	1	0.514
166	116	2	22763714	45525314	0.10642	2	1	0.046
167	117	1	49323617	98645117	0.04872	2	0	0.730
168	118	1	1200221	2398321	0.10642	1	1	0.070
169	119	2	51778266	103554466	0.04872	2	1	0.909
170	120	1	87647869	175293669	0.10642	2	0	2.010
171	121	2	15562772	31123472	0.04872	2	1	0.002
172	122	1	58132076	116262076	0.10642	1	1	1.513
173	123	1	21982379	43962679	0.10642	2	0	0.450
174	124	1	59204284	118406484	0.04872	2	0	0.152
175	125	1	69744788	139487488	0.10642	1	1	0.550
176	126	1	85648692	171295292	0.04872	1	1	0.265
177	127	2	26833295	53664495	0.10642	2	1	0.453
178	128	2	94722999	189443899	0.04872	2	1	0.568
179	129	1	49297702	98593302	0.04872	2	0	0.867
180	130	2	2530306	5058506	0.10642	2	1	0.490
181	131	1	63700511	127398911	0.10642	1	1	0.295
182	132	1	898715	1795315	0.04872	1	1	0.760
183	133	1	62119619	124237119	0.04872	2	0	1.322
184	134	1	57996723	115991323	0.10642	1	1	0.582
185	135	2	91252467	182502867	0.10642	1	0	0.867
186	136	2	35126070	70250070	0.04872	2	1	1.041
187	137	2	98977274	197952474	0.10642	2	1	2.840
188	138	1	53555378	107108678	0.04872	1	1	4.766
189	139	2	12096982	24191882	0.04872	1	0	5.309
190	140	1	27973386	55944686	0.10642	2	0	0.515
191	141	2	95854190	191706290	0.10642	2	1	0.002
192	142	2	39715694	79429294	0.04872	2	1	0.604
193	143	2	7592998	15183898	0.10642	1	0	0.368
194	144	1	92817502	185632902	0.04872	2	0	0.744
195	145	2	36695805	73389505	0.04872	1	0	1.738
196	146	2	36572609	73143109	0.10642	1	0	1.731
197	147	2	16459913	32917713	0.10642	2	1	0.260
198	148	2	2958318	5914518	0.04872	2	1	4.603
199	149	2	82858122	165714122	0.04872	2	1	1.032
200	150	2	94741267	189480467	0.10642	2	1	0.516
201	-1	2	10183016	20363916	0.10642	2	1	2.587
202	-1	2	73204922	146407722	0.04872	2	1	1.104
203	-1	1	98412826	196823526	0.10642	1	1	1.058
204	-1	1	18310271	36618471	0.04872	1	1	1.877
205	-1	1	20793976	41585876	0.04872	1	1	0.654
206	-1	2	666780	1331480	0.10642	2	1	0.458
207	-1	1	60544684	121087284	0.10642	1	1	2.415
208	-1	1	16389989	32777889	0.04872	1	1	0.561
209	-1	2	86953993	173905893	0.04872	2	1	0.623
210	-1	2	62799997	125597897	0.10642	2	1	0.668
211	-1	1	44015500	88028900	0.04872	1	1	0.443
212	-1	1	2606004	5209904	0.10642	1	1	0.446
213	-1	2	61163108	122324108	0.04872	1	0	0.260
214	-1	1	1032211	2062311	0.10642	1	1	0.642
215	-1	1	79584815	159167515	0.04872	2	0	0.252
216	-1	1	19495918	38989718	0.10642	2	0	0.611
217	-1	2	95381322	190760522	0.10642	2	1	0.848
218	-1	2	93898226	187794326	0.04872	2	1	0.304
219	-1	1	37800129	75598129	0.10642	1	1	0.511
220	-1	1	3025674	6049274	0.04872	1	1	0.481
221	-1	1	65579178	131156278	0.04872	2	0	0.356
222	-1	2	14800081	29598081	0.10642	2	1	0.227
223	-1	2	52029785	104057485	0.10642	2	1	1.108
224	-1	2	77215989	154429889	0.04872	1	0	0.512
225	-1	1	42463592	84925092	0.04872	1	1	0.843
226	-1	2	41004196	82006296	0.10642	2	1	0.535
227	-1	1	8904100	17806100	0.10642	1	1	1.301
228	-1	1	52757005	105511905	0.04872	2	0	2.073
229	-1	2	73915910	147829710	0.10642	2	1	2.813
230	-1	2	69747316	139492516	0.04872	2	1	0.589
231	-1	2	42940119	85878119	0.10642	2	1	0.795
232	-1	1	36170223	72338323	0.04872	1	1	2.725
233	-1	2	22669029	45335929	0.04872	1	0	0.404
234	-1	2	77182274	154362474	0.10642	2	1	1.493
235	-1	1	41050478	82098878	0.04872	2	0	1.040
236	-1	2	59606083	119210083	0.10642	2	1	0.253
237	-1	1	99482286	198962486	0.10642	1	1	0.667
238	-1	1	80696290	161390490	0.04872	1	1	0.771
239	-1	1	71217594	142433094	0.10642	1	1	0.487
240	-1	1	33805097	67608097	0.04872	2	0	0.845
241	-1	1	32352601	64703101	0.10642	1	1	0.719
242	-1	1	18884105	37766105	0.04872	1	1	0.645
243	-1	1	97445409	194888709	0.10642	1	1	0.439
244	-1	1	56024713	112047313	0.04872	1	1	0.329
245	-1	1	2538016	5073916	0.10642	1	1	0.429
246	-1	1	59771020	119539920	0.04872	1	1	0.019
247	-1	1	75700823	151399523	0.04872	1	1	0.608
248	-1	1	50242527	100482927	0.10642	1	1	0.640
249	-1	1	28764330	57526530	0.10642	1	1	1.063
250	-1	1	48661675	97321275	0.04872	1	1	0.218
251	201	2	10183016	20363916	0.10642	2	1	0.160
252	202	2	73204922	146407722	0.04872	2	1	0.368
253	203	1	98412826	196823526	0.10642	1	1	0.375
254	204	1	18310271	36618471	0.04872	1	1	0.286
255	205	1	20793976	41585876	0.04872	1	1	0.913
256	206	2	666780	1331480	0.10642	2	1	0.698
257	207	1	60544684	121087284	0.10642	1	1	1.505
258	208	1	16389989	32777889	0.04872	1	1	0.204
259	209	2	86953993	173905893	0.04872	2	1	0.481
260	210	2	62799997	125597897	0.10642	2	1	0.480
261	211	1	44015500	88028900	0.04872	2	0	0.330
262	212	1	2606004	5209904	0.10642	1	1	0.387
263	213	2	61163108	122324108	0.04872	2	1	1.150
264	214	1	1032211	2062311	0.10642	2	0	0.448
265	215	1	79584815	159167515	0.04872	1	1	0.902
266	216	1	19495918	38989718	0.10642	1	1	0.373
267	217	2	95381322	190760522	0.10642	2	1	0.523
268	218	2	93898226	187794326	0.04872	1	0	0.627
269	219	1	37800129	75598129	0.10642	2	0	0.759
270	220	1	3025674	6049274	0.04872	2	0	1.746
271	221	1	65579178	131156278	0.04872	1	1	2.221
272	222	2	14800081	29598081	0.10642	2	1	0.812
273	223	2	52029785	104057485	0.10642	2	1	0.511
274	224	2	77215989	154429889	0.04872	1	0	2.023
275	225	1	42463592	84925092	0.04872	1	1	1.196
276	226	2	41004196	82006296	0.10642	2	1	0.406
277	227	1	8904100	17806100	0.10642	1	1	1.093
278	228	1	52757005	105511905	0.04872	2	0	0.689
279	229	2	73915910	147829710	0.10642	2	1	0.600
280	230	2	69747316	139492516	0.04872	1	0	0.747
281	231	2	42940119	85878119	0.10642	1	0	0.556
282	232	1	36170223	72338323	0.04872	1	1	0.578
283	233	2	22669029	45335929	0.04872	1	0	2.642
284	234	2	77182274	154362474	0.10642	2	1	0.029
285	235	1	41050478	82098878	0.04872	1	1	1.311
286	236	2	59606083	119210083	0.10642	2	1	0.067
287	237	1	99482286	198962486	0.10642	2	0	39.574
288	238	1	80696290	161390490	0.04872	2	0	0.522
289	239	1	71217594	142433094	0.10642	1	1	0.002
290	240	1	33805097	67608097	0.04872	1	1	0.516
291	241	1	32352601	64703101	0.10642	1	1	0.442
292	242	1	18884105	37766105	0.04872	1	1	2.752
293	243	1	97445409	194888709	0.10642	1	1	0.382
294	244	1	56024713	112047313	0.04872	1	1	0.262
295	245	1	2538016	5073916	0.10642	1	1	0.182
296	246	1	59771020	119539920	0.04872	1	1	0.126
297	247	1	75700823	151399523	0.04872	1	1	0.101
298	248	1	50242527	100482927	0.10642	2	0	0.832
299	249	1	28764330	57526530	0.10642	1	1	0.437
300	250	1	48661675	97321275	0.04872	2	0	0.838
301	-1	1	68780630	137559130	0.10642	1	1	0.476
302	-1	1	21230233	42458333	0.04872	1	1	0.251
303	-1	1	61100037	122197937	0.10642	1	1	0.341
304	-1	2	8998081	17994081	0.04872	2	1	1.081
305	-1	2	31512385	63022685	0.10642	2	1	0.002
306	-1	2	46077988	92153888	0.04872	2	1	0.236
307	-1	1	83339292	166676492	0.04872	1	1	0.645
308	-1	2	61855796	123709496	0.10642	1	0	0.301
309	-1	1	5756999	11511899	0.04872	1	1	1.037
310	-1	1	22926703	45851303	0.10642	1	1	0.532
311	-1	1	90852607	181703107	0.04872	1	1	0.250
312	-1	2	29442510	58882910	0.10642	2	1	1.749
313	-1	1	18604115	37206115	0.10642	1	1	0.614
314	-1	2	94485319	188968519	0.04872	1	0	5.811
315	-1	2	90193928	180385728	0.10642	2	1	0.757
316	-1	1	79376332	158750532	0.04872	1	1	4.392
317	-1	2	32524539	65046939	0.04872	1	0	0.562
318	-1	2	3053084	6104084	0.10642	1	0	5.161
319	-1	2	33481592	66961092	0.10642	2	1	0.064
320	-1	1	53350496	106698896	0.04872	1	1	0.229
321	-1	2	90618499	181234899	0.10642	2	1	0.534
322	-1	1	58505203	117008303	0.04872	2	0	0.175
323	-1	1	90400606	180799106	0.04872	1	1	0.694
324	-1	2	74286310	148570510	0.10642	1	0	0.431
325	-1	2	31491513	62980913	0.10642	2	1	0.752
326	-1	1	20704017	41405917	0.04872	2	0	0.595
327	-1	2	93920421	187838721	0.10642	2	1	0.215
328	-1	2	29823224	59644324	0.04872	2	1	9.875
329	-1	1	32081337	64160537	0.04872	2	0	0.046
330	-1	1	50622641	101243141	0.10642	1	1	4.511
331	-1	2	15745689	31489289	0.04872	1	0	0.855
332	-1	2	15629093	31256093	0.10642	2	1	2.482
333	-1	2	78103599	156205099	0.04872	2	1	0.547
334	-1	2	47327802	94653502	0.10642	2	1	1.064
335	-1	2	67175707	134349307	0.04872	2	1	0.499
336	-1	2	31078010	62153910	0.10642	2	1	0.764
337	-1	2	21639314	43276514	0.10642	2	1	0.999
338	-1	1	36170318	72338518	0.04872	2	0	0.711
339	-1	1	21397722	42793322	0.10642	2	0	0.628
340	-1	1	98619826	197237526	0.04872	2	0	0.602
341	-1	1	73146730	146291330	0.10642	1	1	0.323
342	-1	2	19726733	39451333	0.04872	1	0	0.378
343	-1	1	71594037	143185937	0.04872	1	1	0.472
344	-1	2	32819440	65636740	0.10642	1	0	0.492
345	-1	1	96722185	193442285	0.04872	1	1	4.651
346	-1	1	76463393	152924693	0.10642	1	1	0.420
347	-1	2	32377196	64752296	0.04872	1	0	3.679
348	-1	1	14815003	29627903	0.10642	1	1	0.264
349	-1	1	54718607	109435107	0.04872	1	1	0.892
350	-1	1	58576511	117150911	0.10642	1	1	0.353
351	301	1	68780630	137559130	0.10642	1	1	0.634
352	302	1	21230233	42458333	0.04872	1	1	0.477
353	303	1	61100037	122197937	0.10642	1	1	0.353
354	304	2	8998081	17994081	0.04872	2	1	0.293
355	305	2	31512385	63022685	0.10642	2	1	0.306
356	306	2	46077988	92153888	0.04872	1	0	1.658
357	307	1	83339292	166676492	0.04872	2	0	0.079
358	308	2	61855796	123709496	0.10642	2	1	0.418
359	309	1	5756999	11511899	0.04872	1	1	1.078
360	310	1	22926703	45851303	0.10642	1	1	0.375
361	311	1	90852607	181703107	0.04872	1	1	0.017
362	312	2	29442510	58882910	0.10642	2	1	0.730
363	313	1	18604115	37206115	0.10642	1	1	0.002
364	314	2	94485319	188968519	0.04872	1	0	0.504
365	315	2	90193928	180385728	0.10642	1	0	1.624
366	316	1	79376332	158750532	0.04872	1	1	0.068
367	317	2	32524539	65046939	0.04872	1	0	0.120
368	318	2	3053084	6104084	0.10642	2	1	0.544
369	319	2	33481592	66961092	0.10642	2	1	0.657
370	320	1	53350496	106698896	0.04872	2	0	0.177
371	321	2	90618499	181234899	0.10642	1	0	60.987
372	322	1	58505203	117008303	0.04872	1	1	0.619
373	323	1	90400606	180799106	0.04872	2	0	0.955
374	324	2	74286310	148570510	0.10642	2	1	0.407
375	325	2	31491513	62980913	0.10642	2	1	1.296
376	326	1	20704017	41405917	0.04872	1	1	0.748
377	327	2	93920421	187838721	0.10642	2	1	0.558
378	328	2	29823224	59644324	0.04872	2	1	0.351
379	329	1	32081337	64160537	0.04872	1	1	9.000
380	330	1	50622641	101243141	0.10642	1	1	0.536
381	331	2	15745689	31489289	0.04872	1	0	1.177
382	332	2	15629093	31256093	0.10642	2	1	0.640
383	333	2	78103599	156205099	0.04872	2	1	2.770
384	334	2	47327802	94653502	0.10642	2	1	2.805
385	335	2	67175707	134349307	0.04872	2	1	1.820
386	336	2	31078010	62153910	0.10642	2	1	13.604
387	337	2	21639314	43276514	0.10642	2	1	0.462
388	338	1	36170318	72338518	0.04872	2	0	0.454
389	339	1	21397722	42793322	0.10642	2	0	5.315
390	340	1	98619826	197237526	0.04872	2	0	0.462
391	341	1	73146730	146291330	0.10642	1	1	0.002
392	342	2	19726733	39451333	0.04872	2	1	0.053
393	343	1	71594037	143185937	0.04872	1	1	1.197
394	344	2	32819440	65636740	0.10642	2	1	0.937
395	345	1	96722185	193442285	0.04872	2	0	1.178
396	346	1	76463393	152924693	0.10642	2	0	0.798
397	347	2	32377196	64752296	0.04872	1	0	0.733
398	348	1	14815003	29627903	0.10642	1	1	1.309
399	349	1	54718607	109435107	0.04872	1	1	8.626
400	350	1	58576511	117150911	0.10642	1	1	0.727
401	-1	1	69439231	138876331	0.10642	1	1	0.670
402	-1	1	40535634	81069134	0.04872	1	1	6.503
403	-1	1	5574944	11147744	0.04872	1	1	0.307
404	-1	1	50791748	101581348	0.10642	1	1	0.264
405	-1	2	90678351	181354551	0.10642	2	1	0.568
406	-1	2	61245996	122489896	0.04872	1	0	0.314
407	-1	2	6449099	12896099	0.10642	2	1	1.926
408	-1	2	12967804	25933504	0.04872	2	1	0.754
409	-1	1	2178708	4355308	0.04872	1	1	0.755
410	-1	2	91390312	182778512	0.10642	2	1	0.755
411	-1	2	80605116	161208116	0.04872	2	1	2.274
412	-1	2	21779121	43556121	0.10642	2	1	1.070
413	-1	1	42974325	85946525	0.04872	2	0	0.447
414	-1	2	1507729	3013329	0.10642	2	1	0.968
415	-1	2	12064733	24127333	0.10642	2	1	0.475
416	-1	2	73271237	146540337	0.04872	2	1	0.002
417	-1	2	87903740	175805340	0.10642	2	1	0.232
418	-1	2	25098443	50194743	0.04872	1	0	7.120
419	-1	1	51425695	102849295	0.04872	1	1	0.277
420	-1	2	92677098	185352098	0.10642	2	1	0.161
421	-1	2	23213501	46424901	0.04872	2	1	0.242
422	-1	2	61799805	123597505	0.10642	1	0	9.591
423	-1	1	34739117	69476117	0.04872	1	1	0.183
424	-1	1	66612021	133221921	0.10642	1	1	0.273
425	-1	1	7865024	15727924	0.10642	1	1	0.639
426	-1	1	86424128	172846128	0.04872	1	1	0.287
427	-1	1	28953531	57904931	0.10642	1	1	0.236
428	-1	2	66186435	132370735	0.04872	2	1	2.186
429	-1	2	99370340	198738540	0.10642	2	1	0.531
430	-1	1	67238944	134475744	0.04872	1	1	0.960
431	-1	2	77775748	155549348	0.10642	1	0	1.737
432	-1	2	65634053	131265953	0.04872	1	0	0.369
433	-1	1	16183997	32365897	0.04872	1	1	0.260
434	-1	2	56079701	112157301	0.10642	2	1	0.407
435	-1	1	10643304	21284504	0.10642	1	1	0.563
436	-1	2	81197008	162391908	0.04872	1	0	0.411
437	-1	2	37075411	74148711	0.04872	2	1	0.835
438	-1	1	34270915	68539715	0.10642	1	1	2.399
439	-1	1	88762921	177523721	0.04872	1	1	0.805
440	-1	1	83328825	166655525	0.10642	1	1	0.437
441	-1	1	40548928	81095728	0.04872	1	1	0.735
442	-1	2	28432032	56861932	0.10642	2	1	0.556
443	-1	2	97648736	195295336	0.10642	2	1	1.533
444	-1	1	65541641	131081141	0.04872	1	1	0.625
445	-1	2	42715144	85428144	0.04872	2	1	1.599
446	-1	2	17254449	34506749	0.10642	2	1	0.286
447	-1	1	59800853	119599553	0.10642	1	1	0.990
448	-1	1	73007098	146012098	0.04872	1	1	0.684
449	-1	1	55571302	111140502	0.10642	1	1	0.357
450	-1	1	4757605	9513105	0.04872	1	1	0.555
451	401	1	69439231	138876331	0.10642	1	1	0.940
452	402	1	40535634	81069134	0.04872	1	1	0.554
453	403	1	5574944	11147744	0.04872	1	1	0.633
454	404	1	50791748	101581348	0.10642	1	1	0.123
455	405	2	90678351	181354551	0.10642	2	1	0.222
456	406	2	61245996	122489896	0.04872	2	1	0.485
457	407	2	6449099	12896099	0.10642	2	1	1.069
458	408	2	12967804	25933504	0.04872	2	1	0.243
459	409	1	2178708	4355308	0.04872	1	1	1.063
460	410	2	91390312	182778512	0.10642	2	1	0.140
461	411	2	80605116	161208116	0.04872	2	1	0.201
462	412	2	21779121	43556121	0.10642	2	1	2.381
463	413	1	42974325	85946525	0.04872	2	0	0.688
464	414	2	1507729	3013329	0.10642	2	1	0.236
465	415	2	12064733	24127333	0.10642	2	1	0.195
466	416	2	73271237	146540337	0.04872	2	1	0.193
467	417	2	87903740	175805340	0.10642	2	1	0.192
468	418	2	25098443	50194743	0.04872	1	0	1.111
469	419	1	51425695	102849295	0.04872	1	1	0.178
470	420	2	92677098	185352098	0.10642	2	1	0.460
471	421	2	23213501	46424901	0.04872	2	1	0.910
472	422	2	61799805	123597505	0.10642	2	1	3.103
473	423	1	34739117	69476117	0.04872	1	1	1.625
474	424	1	66612021	133221921	0.10642	2	0	0.341
475	425	1	7865024	15727924	0.10642	2	0	1.452
476	426	1	86424128	172846128	0.04872	1	1	0.002
477	427	1	28953531	57904931	0.10642	1	1	0.333
478	428	2	66186435	132370735	0.04872	1	0	0.726
479	429	2	99370340	198738540	0.10642	2	1	1.057
480	430	1	67238944	134475744	0.04872	1	1	95.492
481	431	2	77775748	155549348	0.10642	2	1	0.002
482	432	2	65634053	131265953	0.04872	2	1	0.305
483	433	1	16183997	32365897	0.04872	1	1	0.848
484	434	2	56079701	112157301	0.10642	2	1	0.563
485	435	1	10643304	21284504	0.10642	1	1	0.649
486	436	2	81197008	162391908	0.04872	1	0	46.301
487	437	2	37075411	74148711	0.04872	2	1	0.575
488	438	1	34270915	68539715	0.10642	1	1	0.436
489	439	1	88762921	177523721	0.04872	1	1	0.417
490	440	1	83328825	166655525	0.10642	1	1	0.134
491	441	1	40548928	81095728	0.04872	1	1	0.230
492	442	2	28432032	56861932	0.10642	2	1	0.031
493	443	2	97648736	195295336	0.10642	2	1	0.807
494	444	1	65541641	131081141	0.04872	2	0	0.134
495	445	2	42715144	85428144	0.04872	1	0	0.073
496	446	2	17254449	34506749	0.10642	2	1	3.005
497	447	1	59800853	119599553	0.10642	1	1	0.371
498	448	1	73007098	146012098	0.04872	2	0	0.949
499	449	1	55571302	111140502	0.10642	1	1	0.502
500	450	1	4757605	9513105	0.04872	2	0	0.249
% finished 18-Feb-2015 12:55:32
