# Supplementary material for: Posterior Probability Matching and Human Perceptual Decision Making
Source: PLoS Comput Biol. 2015 Jun 16;11(6):e1004342. doi: 10.1371/journal.pcbi.1004342 (PMC4469678; doi:10.1371/journal.pcbi.1004342)
Supplement: S1 Data — This MATLAB code reproduces the results from Experiment 1 shown in Fig 3a and the results from Experiment 2 shown in Fig 3b. (ZIP) [file pcbi.1004342.s004.zip › ploscb2015/readme.txt]

This package contains supporting data and MATLAB code for:

     Murray, R. F., Patel, K., & Yee, A. (2015).  Posterior probability matching and human perceptual decision making.  PLoS Computational Biology, X(Y), xx-yy.

The package can be downloaded from http://purl.org/NET/rfm/ploscb2015.


The files figure3a.m and figure3b.m are top-level scripts that generate data in figures 3a and 3b in Murray, Patel, and Yee (2015).

pcpa2ie.m is a function that is called by the top-level scripts to calculate the internal-to-external noise ratio from proportion correct and proportion of consistent responses.

The directory 'data' contains trial-by-trial data from experiments 1 and 2.


This code was developed in MATLAB 8.3 (R2014a).  It requires the MATLAB Statistics Toolbox.
